# Supplementary material for: Pre-hypertrophic chondrogenic enhancer landscape of limb and axial skeleton development
Source: Nat Commun. 2024 Jun 6;15:4820. doi: 10.1038/s41467-024-49203-2 (PMC11156918; doi:10.1038/s41467-024-49203-2)
Supplement: Supplementary file 4 — Supplementary Data 1-21 [file 41467_2024_49203_MOESM4_ESM.xlsx]

## Sheet: Supplementary Data 1
scRNA-seq marker genes
Two-sided Wilcoxon Rank Sum test, p-value adjustment is performed using Bonferroni correction based on the total number of genes in the dataset.
gene	p_val	avg_log2FC	pct.1	pct.2	p_val_adj	cluster
Col1a1	3.31053e-129	3.32407	0.833	0.151	6.43501e-125	Mesenchyme
Meg3	1.21122e-124	2.4631	0.943	0.429	2.35436e-120	Mesenchyme
Col1a2	9.65745e-123	3.02233	0.84	0.264	1.87721e-118	Mesenchyme
Col3a1	7.0314e-112	2.72736	0.834	0.302	1.36676e-107	Mesenchyme
Fstl1	6.32085e-111	2.01265	0.85	0.387	1.22865e-106	Mesenchyme
Fbn2	1.17808e-103	2.19022	0.771	0.198	2.28996e-99	Mesenchyme
Mfap2	4.06308e-97	1.87785	0.788	0.278	7.89782e-93	Mesenchyme
Rcn3	7.11918e-96	1.88514	0.785	0.29	1.38383e-91	Mesenchyme
Prrx1	1.32647e-95	2.49982	0.678	0.066	2.5784e-91	Mesenchyme
Mdk	9.66044e-91	1.47662	0.918	0.686	1.8778e-86	Mesenchyme
Mfap4	5.23289e-89	2.33998	0.692	0.13	1.01717e-84	Mesenchyme
Cd63	1.53906e-81	1.30748	0.903	0.691	2.99163e-77	Mesenchyme
Serpinh1	3.67583e-80	1.35215	0.888	0.611	7.14508e-76	Mesenchyme
Lgals1	5.78546e-79	1.54246	0.916	0.559	1.12458e-74	Mesenchyme
Tsc22d1	9.29683e-76	1.54048	0.847	0.528	1.80712e-71	Mesenchyme
Malat1	4.2965e-68	1.10118	0.999	0.979	8.35153e-64	Mesenchyme
Twist1	2.62692e-67	2.06146	0.521	0.038	5.10621e-63	Mesenchyme
Col5a2	1.49071e-66	1.84944	0.631	0.179	2.89764e-62	Mesenchyme
Gpc3	5.3652e-66	1.64345	0.732	0.389	1.04289e-61	Mesenchyme
Gas1	3.44351e-65	1.76935	0.744	0.401	6.6935e-61	Mesenchyme
Nfix	4.86942e-65	1.5266	0.604	0.149	9.46517e-61	Mesenchyme
Cdh11	1.63977e-64	1.67378	0.537	0.068	3.18739e-60	Mesenchyme
6330403K07Rik	2.34784e-64	1.61068	0.611	0.151	4.56373e-60	Mesenchyme
Il11ra1	3.57427e-63	1.59243	0.626	0.212	6.94768e-59	Mesenchyme
Selenom	5.21997e-62	1.59232	0.595	0.149	1.01466e-57	Mesenchyme
Lpar1	1.26304e-59	1.55827	0.573	0.134	2.4551e-55	Mesenchyme
Pmp22	1.89733e-59	1.42477	0.624	0.179	3.68804e-55	Mesenchyme
Rian	1.42808e-57	1.59745	0.657	0.241	2.77591e-53	Mesenchyme
Col6a1	2.30218e-57	1.84753	0.554	0.132	4.47497e-53	Mesenchyme
Ptn	2.37675e-56	2.11516	0.763	0.498	4.61993e-52	Mesenchyme
Rrbp1	1.64411e-55	1.17337	0.841	0.677	3.19583e-51	Mesenchyme
Pdgfra	2.7921e-53	1.38874	0.435	0.026	5.42729e-49	Mesenchyme
Clmp	3.64011e-53	1.37522	0.499	0.092	7.07565e-49	Mesenchyme
Bgn	4.76946e-53	1.62678	0.574	0.182	9.27089e-49	Mesenchyme
Igfbp4	5.45612e-53	1.44186	0.72	0.363	1.06056e-48	Mesenchyme
Cd81	5.75697e-53	0.939383	0.884	0.726	1.11904e-48	Mesenchyme
Col6a2	3.53496e-52	1.58713	0.494	0.085	6.87126e-48	Mesenchyme
Zfhx4	7.21735e-52	1.61904	0.545	0.149	1.40291e-47	Mesenchyme
Maged2	1.10242e-51	1.20028	0.733	0.422	2.14288e-47	Mesenchyme
Eid1	5.53547e-51	0.923765	0.863	0.729	1.07598e-46	Mesenchyme
Crabp1	3.96846e-48	2.51594	0.449	0.073	7.71388e-44	Mesenchyme
Pth1r	5.82359e-48	1.49781	0.425	0.045	1.13199e-43	Mesenchyme
Dnm3os	7.41897e-48	1.40283	0.45	0.068	1.4421e-43	Mesenchyme
Col11a1	1.80012e-46	2.32225	0.44	0.061	3.49907e-42	Mesenchyme
Maged1	2.16518e-46	1.08302	0.739	0.498	4.20867e-42	Mesenchyme
Emp3	1.76364e-44	1.28366	0.593	0.231	3.42817e-40	Mesenchyme
Mest	1.94077e-44	1.11913	0.772	0.384	3.77246e-40	Mesenchyme
Col6a3	2.21503e-44	1.34952	0.422	0.057	4.30558e-40	Mesenchyme
Lum	5.34425e-44	2.36575	0.414	0.057	1.03882e-39	Mesenchyme
Wnt5a	1.35471e-43	1.47217	0.385	0.033	2.63328e-39	Mesenchyme
Runx1t1	1.54365e-43	1.37213	0.4	0.045	3.00055e-39	Mesenchyme
Plpp3	2.20598e-43	1.44585	0.524	0.172	4.28799e-39	Mesenchyme
Mir100hg	3.58042e-43	1.31213	0.518	0.17	6.95962e-39	Mesenchyme
Timp2	5.15172e-43	1.20023	0.581	0.248	1.00139e-38	Mesenchyme
Tcf4	6.36606e-43	1.31258	0.756	0.547	1.23744e-38	Mesenchyme
Ndn	1.12375e-42	1.29586	0.609	0.292	2.18435e-38	Mesenchyme
Cdkn1c	1.56085e-42	0.304861	0.958	0.677	3.03398e-38	Mesenchyme
Ckap4	6.33822e-42	1.14812	0.658	0.375	1.23202e-37	Mesenchyme
Tuba1a	1.36376e-41	1.00565	0.8	0.524	2.65087e-37	Mesenchyme
Nfia	4.01174e-40	1.30802	0.593	0.276	7.79802e-36	Mesenchyme
Col5a1	6.01642e-40	1.27704	0.515	0.191	1.16947e-35	Mesenchyme
Eva1b	8.61484e-40	1.16502	0.527	0.193	1.67455e-35	Mesenchyme
P3h3	1.64799e-39	1.13838	0.399	0.068	3.20337e-35	Mesenchyme
Ifitm2	2.03493e-39	0.837088	0.88	0.764	3.95549e-35	Mesenchyme
Auts2	3.76745e-39	1.09888	0.687	0.439	7.32317e-35	Mesenchyme
Ddr2	6.09684e-39	1.09521	0.378	0.05	1.1851e-34	Mesenchyme
Dlk1	7.67569e-39	1.85633	0.541	0.2	1.492e-34	Mesenchyme
Peg3	2.20868e-38	1.20055	0.808	0.594	4.29323e-34	Mesenchyme
Egfl6	1.57412e-37	1.69881	0.37	0.057	3.05977e-33	Mesenchyme
Fibin	1.66859e-37	1.69633	0.402	0.078	3.2434e-33	Mesenchyme
Mmp14	1.95005e-37	1.16229	0.551	0.243	3.79051e-33	Mesenchyme
Bicc1	2.52222e-37	1.17763	0.393	0.075	4.90269e-33	Mesenchyme
Islr	5.41903e-37	1.12066	0.39	0.068	1.05335e-32	Mesenchyme
Kdelr3	6.84897e-37	1.22947	0.37	0.057	1.3313e-32	Mesenchyme
Tceal9	1.17721e-36	0.765631	0.861	0.745	2.28826e-32	Mesenchyme
Vcan	6.4363e-36	1.51723	0.63	0.333	1.25109e-31	Mesenchyme
Sparc	2.31604e-35	0.98548	0.852	0.649	4.50192e-31	Mesenchyme
Fzd2	5.46298e-35	1.07459	0.573	0.3	1.06189e-30	Mesenchyme
Gas2	6.61841e-35	1.57021	0.373	0.075	1.28649e-30	Mesenchyme
Prrx2	9.52813e-35	1.14276	0.337	0.038	1.85208e-30	Mesenchyme
Fn1	9.78229e-35	1.27908	0.509	0.2	1.90148e-30	Mesenchyme
Nfib	1.12363e-34	1.07326	0.761	0.566	2.1841e-30	Mesenchyme
Shox2	1.44808e-34	1.46197	0.32	0.028	2.81478e-30	Mesenchyme
Smarca2	2.06753e-34	1.18751	0.538	0.259	4.01886e-30	Mesenchyme
Fgfr1	2.12825e-34	1.03355	0.447	0.142	4.13689e-30	Mesenchyme
Ppib	2.68255e-34	0.684323	0.879	0.828	5.21433e-30	Mesenchyme
Osr1	4.06294e-34	1.33971	0.302	0.017	7.89754e-30	Mesenchyme
Arhgef25	5.70821e-34	1.03507	0.417	0.113	1.10956e-29	Mesenchyme
Sulf2	2.38504e-33	1.21814	0.44	0.146	4.63604e-29	Mesenchyme
Csrp2	1.35735e-32	1.17267	0.562	0.274	2.63841e-28	Mesenchyme
Fbln2	2.31358e-32	1.12564	0.452	0.153	4.49713e-28	Mesenchyme
Crabp2	3.73029e-32	1.13787	0.41	0.113	7.25093e-28	Mesenchyme
Eln	4.0385e-32	1.11229	0.332	0.042	7.85004e-28	Mesenchyme
Nedd4	1.52142e-31	0.559575	0.944	0.866	2.95734e-27	Mesenchyme
Cpxm1	1.69212e-31	1.07353	0.385	0.097	3.28915e-27	Mesenchyme
Rhoc	1.9278e-31	0.833155	0.61	0.309	3.74725e-27	Mesenchyme
Gpx8	4.42375e-31	0.965361	0.55	0.285	8.59889e-27	Mesenchyme
Emilin1	5.80859e-31	1.00599	0.417	0.127	1.12907e-26	Mesenchyme
Gxylt2	6.10492e-31	0.914523	0.346	0.057	1.18667e-26	Mesenchyme
Sfrp2	1.02488e-30	1.80236	0.388	0.111	1.99217e-26	Mesenchyme
Ebf1	1.15954e-30	1.28429	0.387	0.092	2.25392e-26	Mesenchyme
Serpinf1	1.2987e-30	0.991408	0.339	0.057	2.52442e-26	Mesenchyme
Cdo1	2.38203e-30	1.05995	0.341	0.064	4.63018e-26	Mesenchyme
Angptl1	4.17428e-30	1.05851	0.263	0.009	8.11396e-26	Mesenchyme
Marcks	1.80319e-29	0.769892	0.871	0.807	3.50505e-25	Mesenchyme
Gstm5	3.43469e-29	0.907663	0.566	0.316	6.67635e-25	Mesenchyme
Tril	4.24032e-29	1.27512	0.362	0.092	8.24233e-25	Mesenchyme
Lox	1.99257e-28	1.0733	0.288	0.033	3.87316e-24	Mesenchyme
Vim	2.53126e-28	0.519009	0.844	0.587	4.92026e-24	Mesenchyme
Cpe	3.65308e-28	1.18964	0.307	0.047	7.10085e-24	Mesenchyme
Ogn	4.74164e-28	1.32599	0.367	0.099	9.21681e-24	Mesenchyme
Trps1	6.13035e-28	1.41844	0.42	0.158	1.19162e-23	Mesenchyme
Kdelr2	8.08632e-28	0.967791	0.635	0.472	1.57182e-23	Mesenchyme
Pitx1	9.63052e-28	1.44361	0.291	0.042	1.87198e-23	Mesenchyme
Foxp2	1.26232e-27	1.13904	0.291	0.042	2.4537e-23	Mesenchyme
Sema5a	1.39944e-27	1.17433	0.333	0.08	2.72023e-23	Mesenchyme
Calr	1.66033e-27	0.627471	0.921	0.906	3.22736e-23	Mesenchyme
Sulf1	1.68525e-27	1.29308	0.363	0.097	3.27579e-23	Mesenchyme
Ltbp1	6.97817e-27	0.970433	0.31	0.057	1.35642e-22	Mesenchyme
Pcdh18	9.84428e-27	1.01905	0.398	0.139	1.91353e-22	Mesenchyme
Cped1	1.02422e-26	0.924734	0.258	0.021	1.99088e-22	Mesenchyme
Ptms	1.12053e-26	0.776227	0.784	0.623	2.17809e-22	Mesenchyme
Ncam1	1.87559e-26	0.97883	0.402	0.13	3.64577e-22	Mesenchyme
Map1b	6.8277e-26	1.2345	0.45	0.189	1.32717e-21	Mesenchyme
Mgp	1.13017e-25	1.35839	0.348	0.094	2.19682e-21	Mesenchyme
Mme	1.24984e-25	0.982071	0.257	0.026	2.42945e-21	Mesenchyme
Loxl2	3.05038e-25	0.90508	0.338	0.09	5.92932e-21	Mesenchyme
Hoxa10	3.11425e-25	0.961599	0.311	0.068	6.05347e-21	Mesenchyme
Igf2	6.50182e-25	0.949638	0.423	0.167	1.26382e-20	Mesenchyme
Tshz2	9.54853e-25	1.23882	0.373	0.125	1.85604e-20	Mesenchyme
Pcolce	9.8307e-25	0.920421	0.314	0.068	1.91089e-20	Mesenchyme
Copz2	1.16042e-24	0.875858	0.375	0.13	2.25562e-20	Mesenchyme
Map1lc3a	1.18366e-24	0.902147	0.6	0.417	2.3008e-20	Mesenchyme
Tmem119	1.31227e-24	0.895575	0.31	0.068	2.55079e-20	Mesenchyme
Aebp1	2.05802e-24	0.852338	0.275	0.047	4.00038e-20	Mesenchyme
Grb10	2.1428e-24	0.765972	0.761	0.618	4.16518e-20	Mesenchyme
Hoxa11os	2.53618e-24	0.986842	0.27	0.038	4.92982e-20	Mesenchyme
Ptov1	2.5748e-24	0.67399	0.785	0.689	5.00489e-20	Mesenchyme
Col9a2	3.62611e-24	1.4481	0.279	0.045	7.04842e-20	Mesenchyme
Kctd12	5.08643e-24	0.82369	0.404	0.139	9.88699e-20	Mesenchyme
Pdia6	6.0994e-24	0.699807	0.807	0.762	1.1856e-19	Mesenchyme
Kcnq1ot1	8.52256e-24	0.640368	0.867	0.785	1.65662e-19	Mesenchyme
Dpysl3	1.01175e-23	1.062	0.342	0.104	1.96664e-19	Mesenchyme
Vcam1	1.23371e-23	0.972428	0.296	0.064	2.39809e-19	Mesenchyme
Col12a1	1.64453e-23	0.964139	0.301	0.071	3.19664e-19	Mesenchyme
H3f3b	2.05593e-23	0.453544	0.991	0.986	3.99632e-19	Mesenchyme
Meox2	2.09998e-23	1.10689	0.28	0.052	4.08194e-19	Mesenchyme
Tmem263	2.12133e-23	0.816953	0.444	0.205	4.12343e-19	Mesenchyme
Laptm4a	3.51595e-23	0.59089	0.844	0.771	6.8343e-19	Mesenchyme
Smarca1	8.43328e-23	0.821628	0.325	0.094	1.63926e-18	Mesenchyme
Ccdc80	1.1544e-22	0.865169	0.285	0.059	2.24393e-18	Mesenchyme
Dkk2	1.80204e-22	1.12915	0.27	0.047	3.50281e-18	Mesenchyme
Tgfbi	2.4409e-22	1.13803	0.32	0.09	4.74463e-18	Mesenchyme
Gabarap	2.74965e-22	0.501371	0.866	0.835	5.34477e-18	Mesenchyme
Flrt2	3.54528e-22	0.99892	0.378	0.139	6.89131e-18	Mesenchyme
Tent5a	4.11157e-22	1.07686	0.315	0.087	7.99208e-18	Mesenchyme
Arf4	4.95768e-22	0.708086	0.692	0.59	9.63673e-18	Mesenchyme
Fbn1	6.88042e-22	0.87689	0.386	0.153	1.33742e-17	Mesenchyme
Colec12	9.52605e-22	0.734485	0.286	0.064	1.85167e-17	Mesenchyme
Thra	1.01978e-21	0.842032	0.5	0.292	1.98225e-17	Mesenchyme
Myh10	2.03962e-21	0.819251	0.55	0.337	3.96462e-17	Mesenchyme
Col9a3	2.42701e-21	1.99029	0.255	0.045	4.71761e-17	Mesenchyme
Gpx7	2.49415e-21	0.826801	0.368	0.137	4.84812e-17	Mesenchyme
Olfml3	3.56042e-21	0.805887	0.3	0.08	6.92075e-17	Mesenchyme
Lhfp	3.60508e-21	0.77755	0.293	0.073	7.00756e-17	Mesenchyme
Scarf2	7.56634e-21	0.770757	0.273	0.064	1.47075e-16	Mesenchyme
P3h4	1.09177e-20	0.850809	0.348	0.134	2.12219e-16	Mesenchyme
Nfic	1.18731e-20	0.789504	0.446	0.224	2.3079e-16	Mesenchyme
Oaf	1.25789e-20	0.7625	0.374	0.151	2.44509e-16	Mesenchyme
Cthrc1	1.39147e-20	1.14729	0.281	0.071	2.70475e-16	Mesenchyme
Mageh1	1.40288e-20	0.778707	0.378	0.158	2.72691e-16	Mesenchyme
Piezo2	2.14e-20	1.03337	0.299	0.09	4.15973e-16	Mesenchyme
Gnas	2.43814e-20	0.327953	0.944	0.917	4.73925e-16	Mesenchyme
Arhgef40	2.85103e-20	0.794391	0.331	0.118	5.54184e-16	Mesenchyme
P3h1	4.68803e-20	0.725594	0.293	0.083	9.11259e-16	Mesenchyme
Calu	4.7823e-20	0.820653	0.522	0.344	9.29583e-16	Mesenchyme
Ptprd	5.88545e-20	0.874514	0.434	0.219	1.14401e-15	Mesenchyme
Fkbp7	7.31203e-20	0.710965	0.294	0.087	1.42131e-15	Mesenchyme
Hspa5	9.71792e-20	0.622157	0.886	0.866	1.88897e-15	Mesenchyme
Ubb	1.17699e-19	0.555067	0.834	0.783	2.28783e-15	Mesenchyme
Jund	1.38678e-19	0.788228	0.847	0.809	2.69562e-15	Mesenchyme
Kat6b	2.54408e-19	0.907973	0.34	0.137	4.94518e-15	Mesenchyme
Igsf3	2.68494e-19	0.784505	0.336	0.125	5.21898e-15	Mesenchyme
Sox9	3.23007e-19	1.40784	0.305	0.101	6.27861e-15	Mesenchyme
Igsf10	5.69842e-19	0.783476	0.252	0.059	1.10766e-14	Mesenchyme
Cxcl12	8.58043e-19	1.02843	0.265	0.066	1.66786e-14	Mesenchyme
Efemp2	1.11957e-18	0.734485	0.412	0.208	2.17622e-14	Mesenchyme
Setbp1	1.77552e-18	0.814731	0.283	0.09	3.45126e-14	Mesenchyme
Ccnd2	2.18801e-18	0.661455	0.805	0.644	4.25306e-14	Mesenchyme
Ikbip	2.62272e-18	0.712179	0.312	0.111	5.09804e-14	Mesenchyme
Zfhx3	3.45242e-18	1.28137	0.453	0.281	6.71082e-14	Mesenchyme
Basp1	3.78573e-18	0.763013	0.696	0.592	7.35869e-14	Mesenchyme
Boc	5.40922e-18	0.723981	0.301	0.104	1.05144e-13	Mesenchyme
Ostc	8.21043e-18	0.645993	0.733	0.693	1.59594e-13	Mesenchyme
Gm37899	9.02928e-18	0.763073	0.271	0.078	1.75511e-13	Mesenchyme
Col2a1	1.72241e-17	2.51388	0.252	0.071	3.34802e-13	Mesenchyme
Sox11	1.95875e-17	1.075	0.643	0.495	3.80742e-13	Mesenchyme
Ccdc88a	2.72736e-17	0.812715	0.496	0.328	5.30145e-13	Mesenchyme
Snhg18	4.8344e-17	0.665886	0.26	0.078	9.39711e-13	Mesenchyme
P4ha1	4.96223e-17	0.794104	0.456	0.271	9.64557e-13	Mesenchyme
Fam114a1	5.9772e-17	0.683172	0.282	0.094	1.16185e-12	Mesenchyme
Bsg	5.99756e-17	0.459776	0.855	0.849	1.16581e-12	Mesenchyme
Atxn7l3b	8.8876e-17	0.478107	0.871	0.877	1.72757e-12	Mesenchyme
Igf2r	9.90055e-17	0.744762	0.534	0.368	1.92447e-12	Mesenchyme
Ssr2	1.03097e-16	0.584623	0.746	0.696	2.00399e-12	Mesenchyme
Lrp1	1.57179e-16	0.664605	0.366	0.172	3.05524e-12	Mesenchyme
B830012L14Rik	2.80583e-16	0.622806	0.252	0.071	5.45396e-12	Mesenchyme
Tgfb2	3.17614e-16	0.957995	0.375	0.191	6.17378e-12	Mesenchyme
Fkbp10	3.45598e-16	0.701837	0.296	0.116	6.71773e-12	Mesenchyme
Ptprs	3.53607e-16	0.683222	0.461	0.29	6.87341e-12	Mesenchyme
Creb5	5.38555e-16	0.82558	0.286	0.104	1.04684e-11	Mesenchyme
Gng10	6.13702e-16	0.723943	0.476	0.318	1.19291e-11	Mesenchyme
Fndc3b	7.45512e-16	0.704674	0.298	0.12	1.44913e-11	Mesenchyme
Uchl1	8.01856e-16	0.72886	0.266	0.09	1.55865e-11	Mesenchyme
Tcaf1	1.13022e-15	0.643208	0.258	0.083	2.19693e-11	Mesenchyme
Dipk1b	1.32113e-15	0.669791	0.262	0.087	2.56802e-11	Mesenchyme
Morf4l2	1.52642e-15	0.594012	0.661	0.597	2.96705e-11	Mesenchyme
C430049B03Rik	1.92546e-15	0.872278	0.385	0.203	3.74272e-11	Mesenchyme
Fkbp11	2.82335e-15	0.678849	0.281	0.104	5.48804e-11	Mesenchyme
Dclk1	3.07332e-15	0.584612	0.262	0.08	5.97393e-11	Mesenchyme
C1qtnf4	3.60012e-15	0.655215	0.318	0.134	6.99792e-11	Mesenchyme
Nenf	3.71649e-15	0.639334	0.624	0.545	7.22412e-11	Mesenchyme
Vkorc1	3.79531e-15	0.788179	0.406	0.248	7.37732e-11	Mesenchyme
Ccnd1	4.98849e-15	0.869335	0.454	0.274	9.69662e-11	Mesenchyme
Nbl1	6.09987e-15	1.00788	0.284	0.113	1.18569e-10	Mesenchyme
Fkbp9	8.05458e-15	0.713397	0.457	0.295	1.56565e-10	Mesenchyme
Mmp2	1.06134e-14	0.74184	0.428	0.264	2.06303e-10	Mesenchyme
Id3	1.124e-14	0.670715	0.642	0.458	2.18483e-10	Mesenchyme
Prdx4	1.24894e-14	0.607348	0.606	0.483	2.42769e-10	Mesenchyme
Ccn4	1.59534e-14	0.644392	0.26	0.087	3.10102e-10	Mesenchyme
Col27a1	1.65555e-14	0.760193	0.254	0.085	3.21807e-10	Mesenchyme
Dchs1	2.07445e-14	0.652791	0.252	0.092	4.03231e-10	Mesenchyme
Lmna	2.65317e-14	0.687678	0.588	0.462	5.15724e-10	Mesenchyme
Cnn3	2.68685e-14	0.472686	0.615	0.434	5.2227e-10	Mesenchyme
Tspan3	3.81677e-14	0.586033	0.642	0.528	7.41905e-10	Mesenchyme
Mpzl1	3.92021e-14	0.616048	0.408	0.238	7.62011e-10	Mesenchyme
Bcl2	4.02799e-14	0.873719	0.328	0.163	7.8296e-10	Mesenchyme
P4ha2	4.79462e-14	0.682681	0.254	0.094	9.31979e-10	Mesenchyme
Sdc2	5.50711e-14	0.759488	0.27	0.108	1.07047e-09	Mesenchyme
P4hb	5.82046e-14	0.59351	0.676	0.625	1.13138e-09	Mesenchyme
Sfrp1	8.72778e-14	0.822237	0.258	0.097	1.69651e-09	Mesenchyme
Cdon	9.43179e-14	0.729465	0.328	0.165	1.83335e-09	Mesenchyme
Col26a1	1.64591e-13	0.717613	0.315	0.149	3.19932e-09	Mesenchyme
Slc25a4	1.85698e-13	0.405286	0.85	0.833	3.60959e-09	Mesenchyme
Gm42992	1.85752e-13	0.728733	0.296	0.137	3.61066e-09	Mesenchyme
Rabac1	1.92222e-13	0.675971	0.488	0.351	3.73641e-09	Mesenchyme
Spats2l	2.10061e-13	0.70625	0.364	0.205	4.08316e-09	Mesenchyme
Rcn1	2.1692e-13	0.593068	0.617	0.502	4.21649e-09	Mesenchyme
Epha4	2.47435e-13	1.01961	0.335	0.172	4.80964e-09	Mesenchyme
Glg1	3.23694e-13	0.638427	0.579	0.495	6.29197e-09	Mesenchyme
Ltbp3	3.7895e-13	0.708446	0.252	0.099	7.36603e-09	Mesenchyme
Klf2	6.01828e-13	0.780599	0.291	0.12	1.16983e-08	Mesenchyme
Plod2	6.60529e-13	0.685363	0.301	0.142	1.28394e-08	Mesenchyme
Efnb1	6.79519e-13	0.662685	0.298	0.144	1.32085e-08	Mesenchyme
Epb41l3	9.07934e-13	0.661707	0.361	0.205	1.76484e-08	Mesenchyme
Dap	9.97912e-13	0.658396	0.391	0.241	1.93974e-08	Mesenchyme
Capn6	1.01488e-12	0.581433	0.434	0.236	1.97271e-08	Mesenchyme
Ddah2	1.03243e-12	0.583159	0.626	0.514	2.00684e-08	Mesenchyme
Tmem167	1.13084e-12	0.54175	0.705	0.649	2.19813e-08	Mesenchyme
Tmed3	1.58681e-12	0.642972	0.507	0.392	3.08444e-08	Mesenchyme
Ap3s1	1.70383e-12	0.64191	0.369	0.222	3.3119e-08	Mesenchyme
Dad1	1.92328e-12	0.478327	0.72	0.679	3.73847e-08	Mesenchyme
Creb3l2	2.01372e-12	0.659745	0.344	0.184	3.91426e-08	Mesenchyme
Hsp90b1	2.07888e-12	0.434518	0.882	0.856	4.04093e-08	Mesenchyme
Tbrg1	2.08411e-12	0.6477	0.566	0.491	4.05109e-08	Mesenchyme
Adamts10	2.14119e-12	0.590591	0.276	0.125	4.16205e-08	Mesenchyme
Itm2a	2.612e-12	0.898583	0.654	0.514	5.07721e-08	Mesenchyme
Gli3	3.8598e-12	0.676565	0.265	0.118	7.50269e-08	Mesenchyme
Ppic	4.02801e-12	0.579681	0.576	0.462	7.82965e-08	Mesenchyme
H3f3a	4.56459e-12	0.278774	0.986	0.983	8.87265e-08	Mesenchyme
Id1	4.84643e-12	0.804725	0.498	0.361	9.42049e-08	Mesenchyme
Selenok	5.18242e-12	0.576432	0.606	0.533	1.00736e-07	Mesenchyme
Rbp1	7.3457e-12	0.650109	0.387	0.212	1.42786e-07	Mesenchyme
Septin6	7.58317e-12	0.659645	0.32	0.175	1.47402e-07	Mesenchyme
Arhgap28	8.06833e-12	0.592145	0.302	0.146	1.56832e-07	Mesenchyme
Fbln1	1.01459e-11	0.808292	0.497	0.384	1.97216e-07	Mesenchyme
Dtx3	1.10176e-11	0.606797	0.309	0.165	2.14161e-07	Mesenchyme
Dcn	1.29817e-11	1.56309	0.398	0.269	2.52339e-07	Mesenchyme
Tubb5	1.31906e-11	0.363028	0.946	0.915	2.56399e-07	Mesenchyme
Sec23a	1.45063e-11	0.489462	0.275	0.127	2.81973e-07	Mesenchyme
Rbms3	1.69493e-11	0.57763	0.294	0.146	3.2946e-07	Mesenchyme
Rab13	1.72326e-11	0.592303	0.32	0.175	3.34968e-07	Mesenchyme
Pfn2	2.06606e-11	0.690177	0.442	0.3	4.016e-07	Mesenchyme
Tnfaip8	2.12232e-11	0.633087	0.444	0.302	4.12536e-07	Mesenchyme
Nrp2	2.56404e-11	0.776589	0.267	0.12	4.98397e-07	Mesenchyme
Akap12	4.24226e-11	0.993028	0.275	0.134	8.24611e-07	Mesenchyme
Phldb2	4.80487e-11	0.57634	0.41	0.252	9.33971e-07	Mesenchyme
Fxyd6	5.79217e-11	0.555799	0.355	0.203	1.12588e-06	Mesenchyme
Sec61b	6.24861e-11	0.494358	0.73	0.712	1.2146e-06	Mesenchyme
Wipi1	6.36992e-11	0.548161	0.288	0.142	1.23818e-06	Mesenchyme
Kdelr1	6.99693e-11	0.574841	0.545	0.472	1.36006e-06	Mesenchyme
Slc39a7	7.18336e-11	0.663931	0.4	0.283	1.3963e-06	Mesenchyme
Ccn1	7.23592e-11	0.71714	0.307	0.165	1.40652e-06	Mesenchyme
Pofut2	7.54804e-11	0.601012	0.401	0.271	1.46719e-06	Mesenchyme
Sfr1	1.06652e-10	0.452315	0.758	0.736	2.07311e-06	Mesenchyme
Kifap3	1.20036e-10	0.601704	0.335	0.203	2.33325e-06	Mesenchyme
Efna5	1.21262e-10	0.735363	0.349	0.215	2.35709e-06	Mesenchyme
Txndc5	1.30886e-10	0.616999	0.403	0.285	2.54415e-06	Mesenchyme
Egr1	1.48561e-10	0.554014	0.771	0.665	2.88773e-06	Mesenchyme
Krtcap2	1.62518e-10	0.487718	0.615	0.554	3.15902e-06	Mesenchyme
Sec31a	1.63424e-10	0.61357	0.445	0.337	3.17663e-06	Mesenchyme
Rcn2	1.74179e-10	0.598038	0.386	0.264	3.38569e-06	Mesenchyme
Mir99ahg	1.81981e-10	0.783155	0.356	0.229	3.53735e-06	Mesenchyme
Crtap	2.04673e-10	0.528969	0.294	0.156	3.97844e-06	Mesenchyme
Hdlbp	2.04882e-10	0.521628	0.698	0.67	3.9825e-06	Mesenchyme
Tmem176b	2.26067e-10	0.466857	0.555	0.429	4.3943e-06	Mesenchyme
Zfp354c	2.38982e-10	0.540774	0.257	0.123	4.64534e-06	Mesenchyme
Chd3	2.61951e-10	0.513248	0.657	0.538	5.09181e-06	Mesenchyme
Rdx	2.6862e-10	0.397621	0.751	0.689	5.22143e-06	Mesenchyme
Septin11	3.14625e-10	0.62708	0.578	0.488	6.11569e-06	Mesenchyme
Yipf5	3.20149e-10	0.618175	0.456	0.361	6.22306e-06	Mesenchyme
TUSC3	3.23077e-10	0.57291	0.341	0.208	6.27996e-06	Mesenchyme
Wwtr1	4.3188e-10	0.477562	0.284	0.149	8.39489e-06	Mesenchyme
Golm2	4.40722e-10	0.531711	0.286	0.153	8.56675e-06	Mesenchyme
Selenos	4.97659e-10	0.594981	0.475	0.373	9.6735e-06	Mesenchyme
Tnrc6c	5.22111e-10	0.57043	0.464	0.349	1.01488e-05	Mesenchyme
Slc50a1	7.83091e-10	0.49581	0.286	0.153	1.52217e-05	Mesenchyme
Rhoq	8.39141e-10	0.526	0.254	0.125	1.63112e-05	Mesenchyme
Sox4	9.13738e-10	0.676465	0.754	0.698	1.77612e-05	Mesenchyme
Gm1673	1.25101e-09	0.539955	0.338	0.208	2.43171e-05	Mesenchyme
Adgrl2	1.32525e-09	0.704872	0.312	0.196	2.57603e-05	Mesenchyme
Mxd4	1.33379e-09	0.484077	0.446	0.309	2.59263e-05	Mesenchyme
Surf4	1.35065e-09	0.598786	0.429	0.323	2.62539e-05	Mesenchyme
Postn	2.0558e-09	1.00138	0.372	0.25	3.99607e-05	Mesenchyme
Cnpy2	3.74206e-09	0.490455	0.648	0.62	7.27383e-05	Mesenchyme
Rab34	3.878e-09	0.498435	0.401	0.269	7.53805e-05	Mesenchyme
Serf1	4.00739e-09	0.568817	0.421	0.314	7.78957e-05	Mesenchyme
Serinc1	4.63726e-09	0.554582	0.449	0.34	9.01391e-05	Mesenchyme
Rbfox2	5.57315e-09	0.454374	0.419	0.288	0.000108331	Mesenchyme
Pxdn	6.77335e-09	0.521143	0.281	0.16	0.00013166	Mesenchyme
6820431F20Rik	7.14211e-09	0.466442	0.658	0.604	0.000138828	Mesenchyme
Eif1b	9.14753e-09	0.457427	0.612	0.542	0.00017781	Mesenchyme
Morf4l1	1.17306e-08	0.459849	0.66	0.672	0.000228019	Mesenchyme
Ccdc102a	1.22111e-08	0.511836	0.288	0.17	0.000237359	Mesenchyme
Podxl2	1.33542e-08	0.520302	0.315	0.193	0.000259579	Mesenchyme
Anxa6	1.43155e-08	0.465117	0.524	0.41	0.000278265	Mesenchyme
Pdia3	1.44727e-08	0.448839	0.748	0.778	0.00028132	Mesenchyme
Gjc1	1.47511e-08	0.549274	0.382	0.269	0.000286733	Mesenchyme
Armcx3	1.58558e-08	0.591886	0.383	0.281	0.000308204	Mesenchyme
Zfp580	1.98309e-08	0.432022	0.256	0.139	0.000385472	Mesenchyme
H1f0	2.18124e-08	0.626524	0.467	0.375	0.00042399	Mesenchyme
Igf1	2.20415e-08	1.1927	0.264	0.153	0.000428443	Mesenchyme
Zfp260	2.55883e-08	0.549687	0.37	0.257	0.000497386	Mesenchyme
Farp1	2.91389e-08	0.481112	0.257	0.144	0.000566402	Mesenchyme
Filip1l	2.97744e-08	0.641453	0.25	0.134	0.000578755	Mesenchyme
Arl1	3.90412e-08	0.486986	0.608	0.575	0.000758883	Mesenchyme
App	4.205e-08	0.546159	0.508	0.403	0.000817368	Mesenchyme
Ubc	4.23669e-08	0.309213	0.795	0.781	0.000823528	Mesenchyme
Sesn3	4.27559e-08	0.619155	0.347	0.241	0.00083109	Mesenchyme
Eif4a2	4.53959e-08	0.455408	0.619	0.571	0.000882405	Mesenchyme
Dpysl2	5.34632e-08	0.519963	0.351	0.238	0.00103922	Mesenchyme
Hdgfl3	5.36537e-08	0.544855	0.306	0.2	0.00104292	Mesenchyme
Copb2	5.80455e-08	0.486504	0.522	0.453	0.00112829	Mesenchyme
Notch2	5.94492e-08	0.514273	0.252	0.142	0.00115557	Mesenchyme
Tmem59	7.59058e-08	0.438577	0.592	0.531	0.00147546	Mesenchyme
Nrep	7.76331e-08	0.504834	0.519	0.432	0.00150903	Mesenchyme
Fos	7.85794e-08	0.532298	0.656	0.571	0.00152743	Mesenchyme
H1f10	8.23034e-08	0.526443	0.583	0.488	0.00159981	Mesenchyme
Sar1a	9.06194e-08	0.482038	0.549	0.488	0.00176146	Mesenchyme
Grcc10	9.67114e-08	0.460721	0.607	0.566	0.00187988	Mesenchyme
Tenm3	1.06096e-07	0.524141	0.25	0.144	0.00206229	Mesenchyme
Htra1	1.23004e-07	0.846196	0.27	0.167	0.00239094	Mesenchyme
Septin7	1.39318e-07	0.305771	0.756	0.726	0.00270805	Mesenchyme
Lman1	1.45762e-07	0.540562	0.564	0.521	0.00283332	Mesenchyme
Serf2	1.52616e-07	0.423184	0.618	0.58	0.00296655	Mesenchyme
Capns1	1.70343e-07	0.397238	0.651	0.634	0.00331112	Mesenchyme
Dbn1	1.90996e-07	0.435576	0.434	0.323	0.00371258	Mesenchyme
Rpn1	2.02282e-07	0.507574	0.427	0.335	0.00393197	Mesenchyme
Itgb1	2.19032e-07	0.349007	0.621	0.554	0.00425755	Mesenchyme
Dlc1	2.22194e-07	0.4228	0.261	0.146	0.004319	Mesenchyme
Ttc28	2.31198e-07	0.467979	0.403	0.302	0.00449402	Mesenchyme
Bet1l	2.63239e-07	0.466584	0.299	0.196	0.00511684	Mesenchyme
Ier2	4.41416e-07	0.407215	0.732	0.665	0.00858024	Mesenchyme
Ndfip1	5.16191e-07	0.431555	0.552	0.474	0.0100337	Mesenchyme
Ormdl3	6.69786e-07	0.422591	0.329	0.224	0.0130193	Mesenchyme
Ankrd12	7.00847e-07	0.510795	0.268	0.17	0.0136231	Mesenchyme
Pnisr	7.26927e-07	0.432293	0.673	0.656	0.01413	Mesenchyme
Adgrl1	8.01015e-07	0.482921	0.267	0.17	0.0155701	Mesenchyme
Rnd3	8.08468e-07	0.606221	0.378	0.283	0.015715	Mesenchyme
Hook3	8.97946e-07	0.505899	0.363	0.271	0.0174543	Mesenchyme
Limch1	1.0888e-06	0.480048	0.277	0.165	0.0211641	Mesenchyme
Ddost	1.17524e-06	0.422191	0.576	0.547	0.0228444	Mesenchyme
Zfp618	1.21019e-06	0.490978	0.291	0.191	0.0235237	Mesenchyme
Nisch	1.26117e-06	0.381814	0.633	0.606	0.0245146	Mesenchyme
Rarg	1.26648e-06	0.509411	0.284	0.184	0.0246179	Mesenchyme
Rab2a	1.28865e-06	0.383212	0.645	0.634	0.0250489	Mesenchyme
Macroh2a2	1.33823e-06	0.417871	0.44	0.347	0.0260125	Mesenchyme
Trio	1.39299e-06	0.499217	0.262	0.165	0.0270769	Mesenchyme
Itm2c	1.41965e-06	0.444338	0.422	0.333	0.0275951	Mesenchyme
Spcs1	1.51371e-06	0.401643	0.641	0.646	0.0294235	Mesenchyme
Txndc15	1.53011e-06	0.471147	0.338	0.25	0.0297422	Mesenchyme
Anxa5	1.60673e-06	0.499104	0.547	0.474	0.0312317	Mesenchyme
Ccdc107	1.62102e-06	0.471436	0.294	0.205	0.0315095	Mesenchyme
Cnih1	1.71648e-06	0.445606	0.448	0.375	0.0333649	Mesenchyme
Sh3pxd2a	1.85001e-06	0.385696	0.258	0.16	0.0359605	Mesenchyme
Nynrin	1.93537e-06	0.466439	0.296	0.208	0.0376197	Mesenchyme
Golgb1	1.99763e-06	0.545628	0.459	0.41	0.0388299	Mesenchyme
Eci2	2.01044e-06	0.468728	0.388	0.302	0.039079	Mesenchyme
Rhob	2.29866e-06	0.36343	0.369	0.262	0.0446814	Mesenchyme
Flna	2.45257e-06	0.393252	0.494	0.415	0.047673	Mesenchyme
Id2	2.7304e-06	0.489245	0.379	0.281	0.0530736	Mesenchyme
Armcx2	3.4211e-06	0.386853	0.332	0.238	0.0664993	Mesenchyme
Zfp503	3.58801e-06	0.456816	0.255	0.158	0.0697437	Mesenchyme
Pafah1b3	3.86751e-06	0.392361	0.605	0.568	0.0751767	Mesenchyme
Copa	3.87205e-06	0.467913	0.351	0.271	0.0752649	Mesenchyme
Rhobtb3	4.03278e-06	0.448644	0.331	0.243	0.0783892	Mesenchyme
Smim14	4.31801e-06	0.398482	0.294	0.198	0.0839335	Mesenchyme
Fam168a	4.61534e-06	0.479615	0.287	0.2	0.0897131	Mesenchyme
Erc1	4.75021e-06	0.45385	0.273	0.184	0.0923346	Mesenchyme
Fermt2	6.3695e-06	0.348558	0.32	0.219	0.12381	Mesenchyme
Lrpap1	7.51696e-06	0.488957	0.388	0.318	0.146115	Mesenchyme
Stx5a	9.80659e-06	0.399163	0.291	0.208	0.190621	Mesenchyme
Tmed9	1.01578e-05	0.310341	0.755	0.759	0.197448	Mesenchyme
Tut4	1.09664e-05	0.375186	0.493	0.41	0.213164	Mesenchyme
Sec22b	1.10182e-05	0.461528	0.388	0.321	0.214171	Mesenchyme
Epb41l2	1.34592e-05	0.35741	0.325	0.226	0.26162	Mesenchyme
Sub1	1.46449e-05	0.330825	0.805	0.825	0.284668	Mesenchyme
Mpped2	1.66314e-05	0.620045	0.32	0.245	0.32328	Mesenchyme
Tceal8	1.80135e-05	0.428194	0.515	0.476	0.350146	Mesenchyme
H13	1.80677e-05	0.452163	0.344	0.269	0.351199	Mesenchyme
Kmt2e	1.83439e-05	0.455131	0.584	0.566	0.356569	Mesenchyme
Rsrp1	1.84409e-05	0.355946	0.635	0.606	0.358454	Mesenchyme
Elob	1.93836e-05	0.326576	0.729	0.738	0.376779	Mesenchyme
Zfp637	1.93912e-05	0.467213	0.286	0.208	0.376927	Mesenchyme
Fscn1	2.07001e-05	0.387859	0.477	0.403	0.402369	Mesenchyme
Sema6a	2.20828e-05	0.577622	0.301	0.222	0.429246	Mesenchyme
Sec11a	2.23936e-05	0.368758	0.625	0.616	0.435287	Mesenchyme
Tmem165	2.4169e-05	0.416252	0.404	0.337	0.469797	Mesenchyme
Sntb2	2.51912e-05	0.407144	0.256	0.177	0.489666	Mesenchyme
Gna11	2.53663e-05	0.413809	0.414	0.349	0.49307	Mesenchyme
Tcf12	2.64655e-05	0.487839	0.409	0.351	0.514436	Mesenchyme
Tmed10	2.8445e-05	0.319529	0.693	0.703	0.552913	Mesenchyme
Reep5	2.91418e-05	0.373887	0.556	0.528	0.566459	Mesenchyme
Gsn	3.22381e-05	0.507818	0.256	0.177	0.626645	Mesenchyme
Kdm5b	3.3083e-05	0.264567	0.584	0.491	0.643068	Mesenchyme
Zfp148	3.42003e-05	0.423922	0.454	0.399	0.664786	Mesenchyme
Rab11fip2	3.60095e-05	0.464284	0.276	0.2	0.699953	Mesenchyme
Copb1	3.90547e-05	0.429386	0.483	0.441	0.759146	Mesenchyme
Ing1	4.34342e-05	0.445382	0.388	0.33	0.844275	Mesenchyme
Ssbp3	4.92578e-05	0.408366	0.45	0.392	0.957473	Mesenchyme
Hmgn3	5.00875e-05	0.439598	0.46	0.387	0.973602	Mesenchyme
Lpar4	5.19498e-05	0.375827	0.271	0.182	1	Mesenchyme
Smo	5.22428e-05	0.396338	0.278	0.203	1	Mesenchyme
Ctxn1	5.79358e-05	0.310169	0.268	0.184	1	Mesenchyme
Tmed2	5.95014e-05	0.391822	0.575	0.564	1	Mesenchyme
Uba5	6.00062e-05	0.439821	0.392	0.328	1	Mesenchyme
Rn18s	6.41888e-05	0.328854	0.954	0.95	1	Mesenchyme
Hsd17b10	6.82948e-05	0.432488	0.568	0.557	1	Mesenchyme
Arl3	6.85419e-05	0.369698	0.408	0.344	1	Mesenchyme
Sec62	8.68386e-05	0.410989	0.414	0.351	1	Mesenchyme
Tpm1	9.50636e-05	0.297346	0.732	0.686	1	Mesenchyme
Smad7	0.000100048	0.464492	0.269	0.196	1	Mesenchyme
Lpgat1	0.000103091	0.359963	0.276	0.2	1	Mesenchyme
Irf2bpl	0.000122428	0.412811	0.301	0.233	1	Mesenchyme
Zfr	0.000122814	0.366361	0.475	0.443	1	Mesenchyme
Rassf1	0.000126866	0.31693	0.281	0.203	1	Mesenchyme
Dnajc1	0.000127158	0.410787	0.385	0.333	1	Mesenchyme
Tasor	0.000128287	0.435032	0.254	0.184	1	Mesenchyme
Crebbp	0.000142515	0.387425	0.468	0.415	1	Mesenchyme
Pja2	0.000146462	0.363519	0.36	0.288	1	Mesenchyme
Bcl7c	0.000148778	0.362234	0.483	0.446	1	Mesenchyme
Pdia4	0.000164356	0.435311	0.361	0.304	1	Mesenchyme
Timp3	0.000169443	0.36396	0.27	0.193	1	Mesenchyme
Chaserr	0.00017528	0.40557	0.315	0.252	1	Mesenchyme
Nsg1	0.000186248	0.365298	0.315	0.238	1	Mesenchyme
Zmiz1	0.000188797	0.482478	0.357	0.295	1	Mesenchyme
Spag9	0.000194337	0.374679	0.378	0.314	1	Mesenchyme
Pgrmc1	0.000201173	0.352428	0.541	0.514	1	Mesenchyme
Anapc5	0.000204689	0.255506	0.688	0.686	1	Mesenchyme
Klf4	0.000219541	0.684696	0.346	0.3	1	Mesenchyme
Ergic3	0.00022245	0.376234	0.481	0.453	1	Mesenchyme
Klhdc10	0.000235918	0.360501	0.286	0.217	1	Mesenchyme
Acbd3	0.000249516	0.399199	0.4	0.347	1	Mesenchyme
Cyp51	0.000254267	0.366534	0.274	0.2	1	Mesenchyme
Oat	0.000285662	0.385803	0.418	0.363	1	Mesenchyme
Tmem9	0.000286212	0.382263	0.315	0.257	1	Mesenchyme
Mtch1	0.000287886	0.294918	0.744	0.783	1	Mesenchyme
Trim44	0.000360571	0.33946	0.486	0.443	1	Mesenchyme
Sdf2	0.000361694	0.394071	0.296	0.236	1	Mesenchyme
Norad	0.0003837	0.354014	0.557	0.547	1	Mesenchyme
Fam193a	0.000415373	0.424325	0.378	0.333	1	Mesenchyme
Bmpr1a	0.000488432	0.357551	0.323	0.262	1	Mesenchyme
Cbr1	0.000494131	0.454188	0.278	0.222	1	Mesenchyme
Septin2	0.000503384	0.371315	0.451	0.399	1	Mesenchyme
Nbdy	0.000524549	0.40478	0.366	0.318	1	Mesenchyme
Tspyl1	0.000597342	0.364889	0.263	0.205	1	Mesenchyme
Mia3	0.000604081	0.378703	0.356	0.297	1	Mesenchyme
Fat1	0.000654039	0.425316	0.268	0.208	1	Mesenchyme
Scd2	0.000743778	0.344782	0.531	0.507	1	Mesenchyme
Arl4a	0.000761378	0.345932	0.316	0.257	1	Mesenchyme
Add3	0.000818643	0.443493	0.315	0.262	1	Mesenchyme
Ssbp2	0.00086838	0.367542	0.309	0.25	1	Mesenchyme
Enah	0.000868627	0.313123	0.436	0.387	1	Mesenchyme
Cdc16	0.000910094	0.300108	0.411	0.375	1	Mesenchyme
Slc25a36	0.000922701	0.405619	0.271	0.222	1	Mesenchyme
Eny2	0.000940992	0.349837	0.508	0.491	1	Mesenchyme
Idh2	0.000946303	0.305146	0.598	0.625	1	Mesenchyme
Golt1b	0.00100021	0.275558	0.279	0.215	1	Mesenchyme
Erp44	0.00102187	0.416852	0.28	0.231	1	Mesenchyme
Rab12	0.00103146	0.379147	0.341	0.292	1	Mesenchyme
Fnbp1l	0.00115506	0.35547	0.391	0.342	1	Mesenchyme
Kif3a	0.00115541	0.355888	0.335	0.29	1	Mesenchyme
Nucb1	0.00131462	0.355814	0.306	0.255	1	Mesenchyme
Nans	0.00131896	0.33424	0.308	0.257	1	Mesenchyme
Rev3l	0.00147072	0.321853	0.272	0.219	1	Mesenchyme
Ets2	0.00154018	0.334943	0.271	0.208	1	Mesenchyme
Trim35	0.00177647	0.282424	0.26	0.203	1	Mesenchyme
Med13l	0.00181814	0.366222	0.287	0.233	1	Mesenchyme
Fam89b	0.00188079	0.404728	0.38	0.351	1	Mesenchyme
Papss1	0.00189134	0.338663	0.403	0.366	1	Mesenchyme
Cers2	0.00190224	0.311199	0.262	0.208	1	Mesenchyme
Tead2	0.0020301	0.313603	0.364	0.307	1	Mesenchyme
Gbf1	0.00213164	0.320038	0.255	0.196	1	Mesenchyme
Spred1	0.002221	0.350745	0.267	0.212	1	Mesenchyme
Igf1r	0.00245654	0.387363	0.338	0.3	1	Mesenchyme
Pds5b	0.00272759	0.324695	0.301	0.248	1	Mesenchyme
Ddx50	0.00274471	0.37689	0.328	0.288	1	Mesenchyme
Sh3bgrl	0.00277016	0.288641	0.454	0.429	1	Mesenchyme
Manf	0.00305417	0.395724	0.55	0.554	1	Mesenchyme
Ncor2	0.00308061	0.327609	0.278	0.224	1	Mesenchyme
Ypel3	0.0031759	0.31783	0.33	0.283	1	Mesenchyme
Ddrgk1	0.00318629	0.302699	0.341	0.3	1	Mesenchyme
Foxn3	0.00324182	0.39288	0.431	0.408	1	Mesenchyme
Cnn2	0.00331871	0.338148	0.359	0.321	1	Mesenchyme
Rps4l	0.0033272	0.352563	0.483	0.469	1	Mesenchyme
Ddx17	0.0033357	0.271842	0.549	0.545	1	Mesenchyme
Rest	0.00341446	0.335103	0.49	0.476	1	Mesenchyme
Fndc3a	0.00364873	0.355292	0.267	0.217	1	Mesenchyme
Ehmt2	0.00367009	0.327594	0.308	0.259	1	Mesenchyme
Golim4	0.00369776	0.312216	0.302	0.252	1	Mesenchyme
Nktr	0.00382605	0.329531	0.493	0.472	1	Mesenchyme
Cenpb	0.00393539	0.299215	0.422	0.392	1	Mesenchyme
Ssr3	0.0039456	0.346434	0.48	0.483	1	Mesenchyme
Srsf9	0.00398001	0.29813	0.563	0.58	1	Mesenchyme
Arid4b	0.00407054	0.275351	0.557	0.54	1	Mesenchyme
Ash1l	0.0042191	0.32553	0.509	0.505	1	Mesenchyme
Klhdc2	0.00439799	0.293306	0.396	0.366	1	Mesenchyme
Limd2	0.00447486	0.314511	0.445	0.425	1	Mesenchyme
Trip6	0.00459487	0.290576	0.268	0.219	1	Mesenchyme
Zcchc3	0.00483029	0.378921	0.328	0.297	1	Mesenchyme
Eml4	0.00486135	0.363992	0.422	0.403	1	Mesenchyme
1110065P20Rik	0.00510719	0.327833	0.304	0.267	1	Mesenchyme
Mcrip1	0.00524579	0.323379	0.537	0.552	1	Mesenchyme
Serp1	0.00528109	0.300506	0.502	0.502	1	Mesenchyme
Mgat2	0.00536936	0.273448	0.303	0.252	1	Mesenchyme
Esd	0.00569058	0.292774	0.576	0.58	1	Mesenchyme
Jarid2	0.00577441	0.381716	0.314	0.274	1	Mesenchyme
Mex3a	0.00581846	0.327744	0.382	0.342	1	Mesenchyme
Sec13	0.00587379	0.33266	0.359	0.33	1	Mesenchyme
Fjx1	0.00625011	0.413465	0.268	0.222	1	Mesenchyme
Nsd3	0.00642102	0.345335	0.38	0.356	1	Mesenchyme
Pnrc1	0.0064575	0.305595	0.6	0.608	1	Mesenchyme
Rab18	0.00675827	0.269795	0.442	0.41	1	Mesenchyme
Txndc12	0.00726401	0.341822	0.315	0.281	1	Mesenchyme
Ppp3ca	0.00740223	0.333215	0.323	0.283	1	Mesenchyme
Dnajb11	0.00741721	0.313565	0.388	0.368	1	Mesenchyme
Kif1b	0.00798227	0.321964	0.378	0.349	1	Mesenchyme
Cldnd1	0.00808555	0.311783	0.362	0.34	1	Mesenchyme
Polr3d	0.00834492	0.286735	0.267	0.222	1	Mesenchyme
Rbmx	0.00855763	0.328114	0.303	0.269	1	Mesenchyme
Chd9	0.00893071	0.321991	0.296	0.257	1	Mesenchyme
Ssr1	0.0092124	0.319453	0.485	0.483	1	Mesenchyme
Dnmt3a	0.00980181	0.356585	0.422	0.41	1	Mesenchyme
Krt14	0	4.3545	0.852	0.016	0	Epithelium
Krt5	0	4.11896	0.951	0.011	0	Epithelium
Perp	0	4.02931	0.924	0.019	0	Epithelium
Sfn	0	3.97919	0.888	0.017	0	Epithelium
Dsp	0	2.99638	0.803	0.006	0	Epithelium
Krt15	6.6111e-297	4.00848	0.807	0.018	1.28507e-292	Epithelium
Trim29	6.58489e-280	2.02641	0.668	0.002	1.27997e-275	Epithelium
Wnt6	2.37898e-237	2.39788	0.637	0.01	4.62427e-233	Epithelium
Epcam	1.89972e-213	2.2251	0.794	0.051	3.69268e-209	Epithelium
Gjb2	8.48127e-210	1.63024	0.498	0	1.64859e-205	Epithelium
Bcam	4.80767e-205	1.92576	0.637	0.023	9.34514e-201	Epithelium
Esrp1	7.37262e-204	1.24589	0.493	0.001	1.43309e-199	Epithelium
Pkp3	2.76565e-203	1.3886	0.507	0.003	5.37587e-199	Epithelium
Tacstd2	1.0474e-199	2.39445	0.489	0.002	2.03593e-195	Epithelium
Gm16136	1.12621e-193	2.00501	0.489	0.003	2.18913e-189	Epithelium
Gjb6	6.2321e-192	1.60118	0.462	0.001	1.2114e-187	Epithelium
Trp63	1.70007e-185	1.30495	0.471	0.003	3.30461e-181	Epithelium
Wnt3	9.55462e-169	1.32296	0.404	0	1.85723e-164	Epithelium
Wnt7b	4.11948e-166	1.13457	0.408	0.001	8.00745e-162	Epithelium
Fermt1	5.98446e-163	1.08489	0.39	0	1.16326e-158	Epithelium
Lgals7	4.15811e-159	2.08937	0.592	0.035	8.08254e-155	Epithelium
Fgfbp1	1.89129e-157	1.49624	0.439	0.008	3.67629e-153	Epithelium
Cdh1	1.46471e-156	1.16319	0.395	0.002	2.84711e-152	Epithelium
Klf5	8.9242e-151	1.90623	0.637	0.053	1.73469e-146	Epithelium
Gata3	1.26965e-145	1.26995	0.404	0.007	2.46794e-141	Epithelium
Ripk4	1.27667e-139	0.897845	0.341	0.001	2.4816e-135	Epithelium
Ppl	2.96147e-139	1.58373	0.345	0.001	5.75651e-135	Epithelium
Nectin4	5.05866e-138	1.20158	0.332	0	9.83303e-134	Epithelium
Kremen2	2.16623e-132	1.39496	0.395	0.01	4.21072e-128	Epithelium
Col17a1	2.12301e-129	0.930683	0.332	0.002	4.12671e-125	Epithelium
Tfap2b	2.29652e-122	1.58289	0.641	0.071	4.46398e-118	Epithelium
Mt1	7.5889e-122	1.34422	0.507	0.036	1.47513e-117	Epithelium
Mapk13	8.426e-121	1.26154	0.516	0.039	1.63785e-116	Epithelium
Wnt4	7.08427e-119	1.65331	0.717	0.103	1.37704e-114	Epithelium
Rab25	8.0986e-117	1.28849	0.291	0.001	1.57421e-112	Epithelium
Cldn4	1.51774e-116	0.867522	0.291	0.001	2.95018e-112	Epithelium
Krt1	4.31631e-116	2.70056	0.377	0.014	8.39004e-112	Epithelium
Irx2	1.02742e-115	1.54546	0.556	0.054	1.9971e-111	Epithelium
Krtdap	3.55694e-115	2.72494	0.314	0.004	6.91399e-111	Epithelium
Mpzl2	7.77842e-115	1.37477	0.561	0.057	1.51197e-110	Epithelium
Dmkn	1.39769e-114	2.22612	0.3	0.003	2.71683e-110	Epithelium
Spint1	1.36404e-112	0.965051	0.309	0.004	2.65143e-108	Epithelium
Map7	1.80147e-112	0.760667	0.318	0.006	3.5017e-108	Epithelium
S100a14	5.96424e-111	1.54131	0.287	0.002	1.15933e-106	Epithelium
Dsg2	4.30841e-110	0.818846	0.332	0.008	8.3747e-106	Epithelium
Bcl11b	2.74166e-109	1.7572	0.735	0.129	5.32925e-105	Epithelium
Rab38	4.21268e-109	0.866599	0.314	0.006	8.18861e-105	Epithelium
Pkp1	6.68604e-109	0.95903	0.278	0.002	1.29963e-104	Epithelium
Grhl2	2.14213e-107	0.707803	0.265	0.001	4.16387e-103	Epithelium
Tfap2a	2.42223e-106	0.905734	0.395	0.02	4.70834e-102	Epithelium
Jup	3.86924e-104	1.3353	0.489	0.046	7.52103e-100	Epithelium
Ptprf	9.37683e-103	1.83714	0.83	0.228	1.82267e-98	Epithelium
Pltp	1.56495e-102	1.06329	0.372	0.019	3.04195e-98	Epithelium
Asprv1	1.01208e-101	1.40213	0.26	0.002	1.96729e-97	Epithelium
Capg	3.77427e-101	1.09693	0.457	0.038	7.33643e-97	Epithelium
Fxyd3	2.10582e-100	0.962329	0.354	0.016	4.09329e-96	Epithelium
Endou	2.60661e-99	0.732583	0.26	0.002	5.06673e-95	Epithelium
Tfap2c	2.66323e-99	0.694106	0.265	0.003	5.17679e-95	Epithelium
Pdlim1	1.1769e-95	1.26533	0.556	0.074	2.28765e-91	Epithelium
Hspb1	1.02697e-94	3.08343	0.529	0.07	1.99621e-90	Epithelium
Col18a1	3.3404e-94	1.18534	0.578	0.08	6.49307e-90	Epithelium
Gja1	5.52019e-94	1.77434	0.807	0.217	1.07301e-89	Epithelium
Dsc3	5.75063e-91	0.903083	0.291	0.009	1.11781e-86	Epithelium
S100a16	5.53845e-90	1.90714	0.596	0.095	1.07656e-85	Epithelium
Pdgfa	1.08265e-88	1.68431	0.596	0.102	2.10446e-84	Epithelium
Irf6	9.97889e-82	0.63507	0.265	0.009	1.9397e-77	Epithelium
Fam241a	3.40332e-81	0.716678	0.274	0.01	6.61538e-77	Epithelium
Fabp5	7.49703e-80	2.69363	0.978	0.671	1.45727e-75	Epithelium
Notch1	1.88707e-79	1.57502	0.511	0.08	3.66809e-75	Epithelium
Krt17	1.00677e-75	1.65334	0.265	0.012	1.95695e-71	Epithelium
Elf1	1.17675e-75	1.13888	0.529	0.087	2.28737e-71	Epithelium
Spint2	3.67734e-72	0.96872	0.457	0.062	7.14801e-68	Epithelium
Fras1	1.04962e-71	0.94815	0.404	0.047	2.04025e-67	Epithelium
Fzd10	1.25095e-71	1.04012	0.323	0.026	2.4316e-67	Epithelium
Rpl12	1.60954e-71	0.859086	1	0.977	3.12862e-67	Epithelium
Edaradd	1.56776e-69	0.699128	0.265	0.014	3.04741e-65	Epithelium
Kif21a	2.53321e-69	1.03988	0.498	0.081	4.92405e-65	Epithelium
Slc2a1	1.0912e-68	1.16925	0.677	0.172	2.12108e-64	Epithelium
Stard10	1.49891e-68	1.00644	0.516	0.09	2.91359e-64	Epithelium
Fzd6	1.67728e-68	0.560883	0.256	0.013	3.2603e-64	Epithelium
Lmo1	9.90781e-65	1.6784	0.39	0.055	1.92588e-60	Epithelium
Hras	1.00563e-62	1.46183	0.852	0.438	1.95474e-58	Epithelium
Rps2	1.51832e-62	0.802582	1	0.988	2.95131e-58	Epithelium
Anxa1	5.76851e-62	1.1796	0.444	0.073	1.12128e-57	Epithelium
Ikzf2	7.18071e-62	0.758982	0.256	0.017	1.39579e-57	Epithelium
Meis2	1.01681e-61	1.33271	0.605	0.147	1.97647e-57	Epithelium
Barx2	1.67699e-60	0.752399	0.296	0.026	3.25974e-56	Epithelium
Vav3	1.74853e-60	0.74674	0.327	0.035	3.3988e-56	Epithelium
Acaa2	2.50902e-60	1.62764	0.709	0.257	4.87704e-56	Epithelium
Ablim1	3.64887e-60	1.18248	0.457	0.081	7.09268e-56	Epithelium
Klc3	9.82469e-60	0.534217	0.251	0.017	1.90972e-55	Epithelium
Cxcl14	1.15131e-59	2.6858	0.726	0.325	2.23791e-55	Epithelium
S100a11	1.81816e-58	1.38524	0.874	0.496	3.53414e-54	Epithelium
Nav2	2.1037e-57	0.732346	0.363	0.048	4.08917e-53	Epithelium
Tnfrsf19	2.36501e-56	0.696356	0.381	0.053	4.59711e-52	Epithelium
Cebpa	2.81483e-56	0.781057	0.265	0.023	5.47147e-52	Epithelium
Jag1	1.26578e-53	0.807841	0.359	0.052	2.46043e-49	Epithelium
Krt10	1.811e-53	2.22118	0.341	0.05	3.52022e-49	Epithelium
F11r	9.49897e-53	0.741141	0.3	0.035	1.84641e-48	Epithelium
Satb1	1.32287e-52	0.977052	0.39	0.066	2.57139e-48	Epithelium
Chchd10	7.79201e-51	0.562691	0.251	0.023	1.51461e-46	Epithelium
Polr3g	1.184e-50	0.614152	0.309	0.039	2.30147e-46	Epithelium
Ptpn13	1.33082e-50	0.884496	0.395	0.072	2.58685e-46	Epithelium
Fgfr2	3.70385e-50	0.90869	0.556	0.138	7.19954e-46	Epithelium
Arhgef19	6.66198e-50	0.645394	0.256	0.025	1.29496e-45	Epithelium
Hdgf	1.20996e-49	1.15956	0.883	0.463	2.35191e-45	Epithelium
Cd9	9.89386e-49	1.22037	0.668	0.227	1.92317e-44	Epithelium
Ston2	2.62202e-48	0.648666	0.26	0.028	5.09668e-44	Epithelium
Slc9a3r1	3.31223e-48	0.650241	0.269	0.03	6.43831e-44	Epithelium
Cyb5r3	3.98828e-48	1.19606	0.78	0.348	7.75242e-44	Epithelium
Nectin1	5.13536e-48	0.645558	0.314	0.043	9.9821e-44	Epithelium
Limk2	6.52729e-48	0.880027	0.332	0.051	1.26877e-43	Epithelium
Rps5	1.16671e-47	0.557513	1	0.997	2.26784e-43	Epithelium
Iqgap1	2.08747e-46	1.3054	0.758	0.337	4.05763e-42	Epithelium
Ifitm3	4.55879e-46	1.57874	0.673	0.245	8.86138e-42	Epithelium
Klk8	6.21671e-46	0.710481	0.314	0.046	1.2084e-41	Epithelium
Rplp0	1.20103e-45	0.615912	0.996	0.991	2.33457e-41	Epithelium
Celsr2	2.58001e-45	0.653501	0.269	0.033	5.01502e-41	Epithelium
Pycard	1.86951e-44	1.08462	0.435	0.101	3.63396e-40	Epithelium
Ezr	2.80062e-44	0.929913	0.52	0.144	5.44384e-40	Epithelium
Skap2	9.90735e-44	0.52819	0.265	0.033	1.92579e-39	Epithelium
Rps3	4.74829e-43	0.578505	0.996	0.983	9.22973e-39	Epithelium
Rps4x	8.46596e-42	0.505092	1	0.998	1.64561e-37	Epithelium
Slc16a1	4.32976e-41	0.730663	0.372	0.076	8.41619e-37	Epithelium
Dstn	4.74435e-41	1.26201	0.946	0.692	9.22206e-37	Epithelium
Rpl14	2.97478e-40	0.601797	1	0.97	5.78239e-36	Epithelium
Ralbp1	3.86729e-40	1.19415	0.704	0.315	7.51723e-36	Epithelium
Ddr1	5.93207e-40	0.664732	0.314	0.054	1.15308e-35	Epithelium
Lsr	1.06813e-39	0.589902	0.256	0.034	2.07624e-35	Epithelium
2900026A02Rik	1.63665e-39	0.508621	0.296	0.048	3.18132e-35	Epithelium
Nxn	2.19669e-39	1.03631	0.744	0.336	4.26992e-35	Epithelium
Ptma	2.75089e-39	0.600847	1	0.992	5.34718e-35	Epithelium
Npm1	4.40695e-38	0.603856	1	0.986	8.56622e-34	Epithelium
Gltp	8.28697e-38	1.59977	0.439	0.125	1.61082e-33	Epithelium
Serbp1	1.97116e-37	0.74204	0.951	0.866	3.83155e-33	Epithelium
Ank3	4.23844e-37	0.785877	0.448	0.117	8.23867e-33	Epithelium
Tmem254a	9.1877e-37	1.03621	0.646	0.264	1.78591e-32	Epithelium
Rpsa	1.89108e-36	0.487851	1	0.995	3.67588e-32	Epithelium
B3gnt2	2.60333e-36	0.517228	0.278	0.046	5.06036e-32	Epithelium
Rps16	2.71796e-36	0.52036	1	0.981	5.28317e-32	Epithelium
Anxa2	3.25348e-36	0.88303	0.937	0.693	6.32412e-32	Epithelium
Rpl13	3.40017e-36	0.54023	0.991	0.983	6.60925e-32	Epithelium
Dynll2	3.83289e-36	0.895054	0.735	0.335	7.45037e-32	Epithelium
Rpl18a	5.18561e-36	0.540184	1	0.99	1.00798e-31	Epithelium
Rps8	1.13536e-35	0.45556	1	0.996	2.20692e-31	Epithelium
Dbi	1.83642e-35	1.02306	0.861	0.565	3.56963e-31	Epithelium
Arhgef5	2.33821e-35	0.724317	0.345	0.074	4.54501e-31	Epithelium
Map3k20	2.82253e-35	0.54993	0.309	0.059	5.48643e-31	Epithelium
Atox1	3.22098e-35	1.03556	0.825	0.492	6.26094e-31	Epithelium
Acsl5	4.11266e-35	0.702397	0.305	0.06	7.99419e-31	Epithelium
Tpd52	4.22281e-35	0.740512	0.381	0.09	8.2083e-31	Epithelium
Rpl8	2.13868e-34	0.466466	1	0.996	4.15717e-30	Epithelium
Rplp2	2.38392e-34	0.640847	0.991	0.924	4.63387e-30	Epithelium
Rpl23	7.33137e-33	0.500348	0.996	0.988	1.42507e-28	Epithelium
Fam162a	1.05729e-32	1.06563	0.794	0.448	2.05515e-28	Epithelium
Rps26	1.20171e-32	0.577118	0.996	0.956	2.33588e-28	Epithelium
Rpl26	1.56554e-31	0.492571	0.991	0.977	3.0431e-27	Epithelium
Acot1	2.16657e-31	0.802465	0.363	0.093	4.21138e-27	Epithelium
Rps3a1	3.60137e-31	0.513354	1	0.984	7.00034e-27	Epithelium
Gcat	9.81724e-31	0.837029	0.448	0.146	1.90828e-26	Epithelium
Cxadr	1.56871e-30	0.523495	0.327	0.074	3.04925e-26	Epithelium
Rps12	1.6559e-30	0.485076	1	0.982	3.21873e-26	Epithelium
Sdc4	2.40079e-30	0.662406	0.601	0.224	4.66665e-26	Epithelium
Rps18	4.1037e-30	0.532938	1	0.966	7.97677e-26	Epithelium
Klf3	5.54176e-30	0.873997	0.538	0.204	1.07721e-25	Epithelium
Rplp1	6.06376e-30	0.49578	1	0.988	1.17867e-25	Epithelium
Gm10925	6.13153e-30	0.377794	1	1	1.19185e-25	Epithelium
Itm2b	1.04006e-29	0.806787	0.933	0.706	2.02168e-25	Epithelium
Samd5	1.71483e-29	0.706799	0.332	0.081	3.33328e-25	Epithelium
Txndc17	3.05952e-29	0.962372	0.821	0.538	5.94709e-25	Epithelium
Eef1b2	6.73807e-29	0.515294	0.996	0.96	1.30975e-24	Epithelium
Wls	1.01192e-28	0.969513	0.632	0.288	1.96697e-24	Epithelium
Cdc42se1	2.05639e-28	0.615136	0.435	0.136	3.99721e-24	Epithelium
Myh9	2.94694e-28	0.866522	0.498	0.181	5.72826e-24	Epithelium
Cox7a2l	4.02595e-28	0.771194	0.915	0.675	7.82565e-24	Epithelium
Hmgn1	9.0018e-28	0.554109	0.973	0.954	1.74977e-23	Epithelium
Cd2ap	5.38427e-27	0.719743	0.65	0.298	1.0466e-22	Epithelium
Zfp219	5.63847e-27	0.478088	0.287	0.065	1.09601e-22	Epithelium
Psph	7.67065e-27	0.497333	0.296	0.07	1.49102e-22	Epithelium
Rpl32	9.39085e-27	0.459054	0.996	0.991	1.82539e-22	Epithelium
Cdca7l	1.19095e-26	0.506288	0.291	0.069	2.31498e-22	Epithelium
Ajuba	1.20994e-26	0.540644	0.323	0.083	2.35188e-22	Epithelium
Itga6	2.55664e-26	0.583063	0.296	0.072	4.9696e-22	Epithelium
Rflnb	7.48321e-26	0.756898	0.453	0.163	1.45459e-21	Epithelium
Etl4	2.2408e-25	0.51777	0.323	0.087	4.35567e-21	Epithelium
Tiam1	2.84925e-25	0.58055	0.35	0.1	5.53836e-21	Epithelium
Alad	3.59182e-25	0.710081	0.493	0.194	6.98179e-21	Epithelium
Bmp7	3.67443e-25	0.510155	0.327	0.089	7.14237e-21	Epithelium
Rps20	4.08435e-25	0.415375	1	0.977	7.93916e-21	Epithelium
Ppia	4.60357e-25	0.453676	0.982	0.984	8.94842e-21	Epithelium
Sostdc1	6.35716e-25	1.22591	0.399	0.14	1.2357e-20	Epithelium
Rpl39	9.00123e-25	0.563391	0.964	0.838	1.74966e-20	Epithelium
Rpl3	1.05174e-24	0.425486	1	0.984	2.04436e-20	Epithelium
mt-Nd2	1.18926e-24	0.468021	1	0.992	2.31168e-20	Epithelium
Spr	1.94009e-24	0.664477	0.426	0.146	3.77114e-20	Epithelium
Ppif	2.32577e-24	0.436901	0.314	0.085	4.52083e-20	Epithelium
Uhrf1	2.64899e-24	0.802323	0.462	0.177	5.1491e-20	Epithelium
Rpl10a	2.86356e-24	0.519036	0.991	0.946	5.56619e-20	Epithelium
Parm1	5.40342e-24	0.676857	0.3	0.079	1.05032e-19	Epithelium
Hspd1	9.54372e-24	0.677975	0.892	0.703	1.85511e-19	Epithelium
Rpl13a	1.97835e-23	0.424417	1	0.986	3.84552e-19	Epithelium
Rps3a3	2.09387e-23	0.502647	0.991	0.918	4.07007e-19	Epithelium
Ago1	2.52027e-23	0.455987	0.318	0.089	4.8989e-19	Epithelium
Dhrs4	2.72046e-23	0.6208	0.529	0.221	5.28803e-19	Epithelium
Rps14	3.90895e-23	0.400279	1	0.983	7.59821e-19	Epithelium
Erbb2	4.17258e-23	0.556491	0.305	0.083	8.11066e-19	Epithelium
Cdk6	4.41214e-23	0.601579	0.426	0.149	8.57632e-19	Epithelium
Lef1	4.92615e-23	0.825425	0.336	0.104	9.57546e-19	Epithelium
Rps7	6.71793e-23	0.453762	0.996	0.964	1.30583e-18	Epithelium
Mgst1	7.83953e-23	1.50526	0.417	0.159	1.52385e-18	Epithelium
Llph	1.06618e-22	0.73089	0.561	0.256	2.07243e-18	Epithelium
Rpl19	1.22854e-22	0.358275	1	0.988	2.38803e-18	Epithelium
Prdx1	1.28131e-22	0.581871	0.96	0.833	2.4906e-18	Epithelium
mt-Cytb	1.57719e-22	0.342271	1	0.999	3.06574e-18	Epithelium
Ncl	1.69209e-22	0.620461	0.946	0.855	3.28908e-18	Epithelium
Rpl29	1.69398e-22	0.529489	0.987	0.908	3.29276e-18	Epithelium
Rpl21	2.93639e-22	0.4269	0.991	0.974	5.70776e-18	Epithelium
Vps36	3.05985e-22	0.665272	0.52	0.218	5.94773e-18	Epithelium
Ssx2ip	3.58405e-22	0.572055	0.345	0.108	6.96668e-18	Epithelium
Dynlt3	9.1263e-22	0.73655	0.444	0.174	1.77397e-17	Epithelium
Rpl28	1.43336e-21	0.408323	0.996	0.98	2.78616e-17	Epithelium
Rbbp8	3.02865e-21	0.547522	0.305	0.091	5.88709e-17	Epithelium
Hspe1	3.28005e-21	0.622943	0.906	0.702	6.37576e-17	Epithelium
Rpl5	3.87965e-21	0.473534	0.978	0.925	7.54126e-17	Epithelium
Npnt	3.96444e-21	0.552012	0.278	0.077	7.70608e-17	Epithelium
Nsun2	4.01264e-21	0.695494	0.574	0.266	7.79978e-17	Epithelium
H2aj	5.76591e-21	0.647073	0.614	0.306	1.12078e-16	Epithelium
Suclg2	1.006e-20	0.471486	0.359	0.12	1.95546e-16	Epithelium
Ppil1	1.14689e-20	0.65378	0.578	0.278	2.22932e-16	Epithelium
Exosc7	2.30497e-20	0.591728	0.43	0.169	4.4804e-16	Epithelium
Tfrc	2.36357e-20	0.527722	0.265	0.074	4.59431e-16	Epithelium
Kmt5a	4.38185e-20	0.656283	0.507	0.231	8.51744e-16	Epithelium
Rps11	4.91361e-20	0.331176	1	0.992	9.55108e-16	Epithelium
Rps27a	5.52433e-20	0.34062	1	0.994	1.07382e-15	Epithelium
Pard6g	7.11301e-20	0.549529	0.475	0.197	1.38263e-15	Epithelium
Uqcr11	8.15319e-20	0.660426	0.664	0.373	1.58482e-15	Epithelium
Rps15	8.56372e-20	0.422878	0.991	0.96	1.66461e-15	Epithelium
Eif5a	9.85561e-20	0.473156	0.973	0.886	1.91573e-15	Epithelium
Trappc6a	2.12952e-19	0.643385	0.52	0.243	4.13936e-15	Epithelium
Atp5d	2.20282e-19	0.583213	0.897	0.798	4.28185e-15	Epithelium
Eef1g	2.26348e-19	0.443364	0.978	0.913	4.39975e-15	Epithelium
Rps23	3.49537e-19	0.460925	0.978	0.914	6.7943e-15	Epithelium
Rpl9	3.60251e-19	0.355372	1	0.986	7.00256e-15	Epithelium
Cd151	4.14012e-19	0.387273	0.305	0.094	8.04756e-15	Epithelium
Prxl2a	4.35564e-19	0.553251	0.359	0.128	8.4665e-15	Epithelium
Egfr	9.55517e-19	0.327557	0.287	0.085	1.85733e-14	Epithelium
Dst	1.14881e-18	0.879943	0.507	0.261	2.23306e-14	Epithelium
Cdk2ap2	1.32244e-18	0.530823	0.354	0.128	2.57055e-14	Epithelium
Rpl11	2.88655e-18	0.352919	0.996	0.98	5.61088e-14	Epithelium
Chchd6	2.90993e-18	0.471422	0.404	0.155	5.65633e-14	Epithelium
Rpl41	3.11808e-18	0.361001	0.996	0.985	6.06093e-14	Epithelium
Npm3	4.03307e-18	0.631595	0.628	0.329	7.83949e-14	Epithelium
Mecr	4.71677e-18	0.420153	0.291	0.092	9.16846e-14	Epithelium
Rnh1	4.85426e-18	0.828512	0.556	0.296	9.43571e-14	Epithelium
Rps24	6.29463e-18	0.296359	0.996	0.991	1.22355e-13	Epithelium
Mark2	7.01399e-18	0.61383	0.475	0.212	1.36338e-13	Epithelium
Rps13	7.81159e-18	0.375513	1	0.965	1.51842e-13	Epithelium
Pkm	8.82562e-18	0.534546	0.933	0.779	1.71552e-13	Epithelium
Pgam1	1.00362e-17	0.601409	0.901	0.772	1.95084e-13	Epithelium
Ran	1.03309e-17	0.53648	0.942	0.807	2.00811e-13	Epithelium
Rps10	1.14624e-17	0.367907	1	0.98	2.22807e-13	Epithelium
Hsp90ab1	1.19411e-17	0.330642	1	0.997	2.32112e-13	Epithelium
Chchd2	1.20227e-17	0.388666	0.991	0.955	2.33697e-13	Epithelium
Slc25a5	1.39347e-17	0.647517	0.717	0.433	2.70864e-13	Epithelium
Rpl22	1.90632e-17	0.481291	0.946	0.863	3.70551e-13	Epithelium
Set	1.93181e-17	0.510402	0.946	0.842	3.75506e-13	Epithelium
Nhp2	2.44592e-17	0.612367	0.704	0.405	4.75439e-13	Epithelium
Reep4	5.566e-17	0.506111	0.278	0.091	1.08192e-12	Epithelium
Rps19	7.05093e-17	0.385657	0.996	0.974	1.37056e-12	Epithelium
Psme3ip1	7.89018e-17	0.54406	0.489	0.227	1.53369e-12	Epithelium
Rpl18	8.33872e-17	0.385744	0.991	0.96	1.62088e-12	Epithelium
Baz1a	9.85779e-17	0.431229	0.345	0.128	1.91616e-12	Epithelium
Igfbp2	1.12284e-16	0.647382	0.632	0.347	2.18257e-12	Epithelium
Polr2f	1.33713e-16	0.555831	0.735	0.465	2.59912e-12	Epithelium
Ktn1	1.6453e-16	0.591158	0.686	0.384	3.19814e-12	Epithelium
Gm8730	1.7095e-16	0.532896	0.861	0.657	3.32292e-12	Epithelium
Mrpl12	2.01726e-16	0.597232	0.735	0.478	3.92115e-12	Epithelium
Ptpn14	2.1216e-16	0.520418	0.327	0.119	4.12397e-12	Epithelium
Aig1	2.82875e-16	0.394593	0.336	0.123	5.49852e-12	Epithelium
Rpl27a	2.93987e-16	0.569722	0.852	0.695	5.71452e-12	Epithelium
Apex1	3.73433e-16	0.50546	0.596	0.318	7.25878e-12	Epithelium
Slc38a4	3.90412e-16	0.559841	0.475	0.22	7.58882e-12	Epithelium
Mdh1	4.00017e-16	0.56962	0.798	0.546	7.77553e-12	Epithelium
Cnbp	4.2573e-16	0.519529	0.874	0.705	8.27534e-12	Epithelium
Mif	5.67987e-16	0.466136	0.928	0.757	1.10405e-11	Epithelium
Cux1	6.19106e-16	0.611248	0.475	0.226	1.20342e-11	Epithelium
Rps9	7.07918e-16	0.343862	0.996	0.996	1.37605e-11	Epithelium
Tmem123	7.6033e-16	0.364655	0.265	0.086	1.47793e-11	Epithelium
Nme3	1.172e-15	0.391234	0.323	0.119	2.27814e-11	Epithelium
Agrn	2.02774e-15	0.660729	0.386	0.165	3.94151e-11	Epithelium
Naca	2.18582e-15	0.342143	0.991	0.975	4.2488e-11	Epithelium
Kctd1	2.66127e-15	0.575651	0.269	0.093	5.17298e-11	Epithelium
Dkc1	4.26566e-15	0.628626	0.538	0.293	8.29158e-11	Epithelium
Uqcrc1	4.40022e-15	0.594995	0.7	0.418	8.55315e-11	Epithelium
Slc3a2	4.47814e-15	0.462837	0.471	0.216	8.7046e-11	Epithelium
Trim2	4.49179e-15	0.52465	0.35	0.139	8.73114e-11	Epithelium
Fzd3	5.54943e-15	0.408866	0.336	0.129	1.0787e-10	Epithelium
Fau	6.4894e-15	0.348515	0.996	0.971	1.26141e-10	Epithelium
Fem1b	7.032e-15	0.421082	0.386	0.162	1.36688e-10	Epithelium
Retreg3	1.13246e-14	0.301334	0.309	0.113	2.20127e-10	Epithelium
Ung	1.14368e-14	0.551533	0.278	0.101	2.22309e-10	Epithelium
Pa2g4	1.14674e-14	0.610366	0.726	0.48	2.22902e-10	Epithelium
Phgdh	1.28058e-14	0.538836	0.561	0.298	2.48918e-10	Epithelium
Cstb	1.35692e-14	0.600476	0.471	0.237	2.63759e-10	Epithelium
Dnph1	1.4778e-14	0.339876	0.26	0.089	2.87255e-10	Epithelium
Ankrd49	1.56044e-14	0.386228	0.283	0.102	3.03318e-10	Epithelium
Pon2	1.78146e-14	0.41452	0.283	0.102	3.4628e-10	Epithelium
Zbtb7a	1.85575e-14	0.508323	0.457	0.215	3.6072e-10	Epithelium
Oxct1	2.23126e-14	0.530439	0.803	0.584	4.33712e-10	Epithelium
Arhgef12	2.28956e-14	0.422999	0.457	0.216	4.45045e-10	Epithelium
Dera	2.6572e-14	0.377473	0.381	0.161	5.16507e-10	Epithelium
Fth1	2.74659e-14	0.49824	0.96	0.946	5.33882e-10	Epithelium
Nudt14	3.40133e-14	0.456802	0.283	0.104	6.61151e-10	Epithelium
Cd24a	3.74878e-14	0.405613	0.735	0.441	7.28688e-10	Epithelium
Kcnk1	3.78436e-14	0.307566	0.26	0.087	7.35603e-10	Epithelium
Gipc1	3.81797e-14	0.512923	0.592	0.332	7.42137e-10	Epithelium
mt-Nd4	5.72168e-14	0.269562	1	0.997	1.11218e-09	Epithelium
Rap2b	6.08699e-14	0.603754	0.426	0.201	1.18319e-09	Epithelium
Bcl11a	6.21588e-14	0.408778	0.552	0.277	1.20824e-09	Epithelium
Dazap2	6.64098e-14	0.393587	0.399	0.174	1.29087e-09	Epithelium
Rack1	6.72869e-14	0.326364	0.996	0.985	1.30792e-09	Epithelium
Rpl7a	7.13204e-14	0.354467	0.955	0.93	1.38633e-09	Epithelium
Jak1	7.42415e-14	0.538384	0.65	0.388	1.44311e-09	Epithelium
Rpl17	9.84738e-14	0.398847	0.982	0.947	1.91413e-09	Epithelium
Rpl36a	9.96743e-14	0.452155	0.924	0.779	1.93747e-09	Epithelium
Cpne3	1.03002e-13	0.392111	0.381	0.166	2.00215e-09	Epithelium
Plp2	1.06547e-13	0.489025	0.529	0.273	2.07106e-09	Epithelium
Rps25	1.10467e-13	0.463151	0.87	0.648	2.14727e-09	Epithelium
Rpl4	1.10931e-13	0.391129	0.969	0.906	2.15628e-09	Epithelium
Hprt	1.18376e-13	0.406583	0.256	0.09	2.30099e-09	Epithelium
Rpl7	1.22619e-13	0.325497	0.987	0.931	2.38346e-09	Epithelium
Crybg3	1.41197e-13	0.430875	0.3	0.117	2.74459e-09	Epithelium
G3bp1	1.72321e-13	0.511732	0.749	0.554	3.34958e-09	Epithelium
Txnip	1.80789e-13	0.424234	0.395	0.173	3.51418e-09	Epithelium
Bloc1s2	1.91119e-13	0.429723	0.422	0.199	3.71498e-09	Epithelium
Ywhaz	2.49528e-13	0.549077	0.776	0.553	4.85032e-09	Epithelium
Pebp1	2.53528e-13	0.360341	0.964	0.893	4.92808e-09	Epithelium
Commd8	2.76967e-13	0.435889	0.417	0.197	5.38368e-09	Epithelium
Eef1e1	2.94134e-13	0.41469	0.269	0.1	5.71737e-09	Epithelium
Mthfd1	3.06196e-13	0.383365	0.251	0.09	5.95184e-09	Epithelium
Arpc2	3.08946e-13	0.439478	0.821	0.603	6.00528e-09	Epithelium
Yap1	3.21372e-13	0.406809	0.404	0.183	6.24683e-09	Epithelium
Btf3	3.21763e-13	0.426057	0.973	0.867	6.25443e-09	Epithelium
Hes1	3.37028e-13	0.541009	0.475	0.242	6.55115e-09	Epithelium
Noc2l	3.49527e-13	0.407828	0.422	0.197	6.7941e-09	Epithelium
Eif5	3.87504e-13	0.452186	0.87	0.657	7.5323e-09	Epithelium
Gar1	4.13384e-13	0.372125	0.471	0.229	8.03537e-09	Epithelium
Tmem238	4.49367e-13	0.343834	0.283	0.107	8.7348e-09	Epithelium
Agap3	5.12482e-13	0.448289	0.35	0.152	9.96162e-09	Epithelium
Smarcd2	5.56745e-13	0.379937	0.417	0.192	1.0822e-08	Epithelium
Knop1	5.65414e-13	0.514863	0.673	0.406	1.09905e-08	Epithelium
Nolc1	6.06933e-13	0.476453	0.52	0.276	1.17976e-08	Epithelium
Nr3c1	6.24375e-13	0.484255	0.444	0.225	1.21366e-08	Epithelium
Fen1	6.2621e-13	0.480909	0.287	0.115	1.21723e-08	Epithelium
Bzw2	6.91975e-13	0.454782	0.767	0.503	1.34506e-08	Epithelium
Scp2	7.00238e-13	0.385896	0.439	0.207	1.36112e-08	Epithelium
Siva1	7.93394e-13	0.622678	0.726	0.535	1.5422e-08	Epithelium
Abracl	8.07941e-13	0.569894	0.646	0.394	1.57048e-08	Epithelium
Rangap1	8.48613e-13	0.540538	0.475	0.251	1.64953e-08	Epithelium
Hspa9	8.99958e-13	0.498781	0.731	0.475	1.74934e-08	Epithelium
Usp25	9.05887e-13	0.355412	0.265	0.098	1.76086e-08	Epithelium
Pbx1	1.00917e-12	0.416256	0.574	0.31	1.96162e-08	Epithelium
Tet3	1.07744e-12	0.466365	0.507	0.268	2.09432e-08	Epithelium
Coq2	1.17587e-12	0.418525	0.318	0.135	2.28566e-08	Epithelium
Ankhd1	1.18375e-12	0.449538	0.422	0.205	2.30098e-08	Epithelium
Hnrnpa3	1.54278e-12	0.429476	0.897	0.755	2.99886e-08	Epithelium
Atp5g1	1.91034e-12	0.407042	0.87	0.704	3.71333e-08	Epithelium
Atp5pb	2.5298e-12	0.394227	0.942	0.78	4.91743e-08	Epithelium
Tmem205	2.7672e-12	0.412339	0.354	0.157	5.37889e-08	Epithelium
Atp5b	3.18576e-12	0.505764	0.892	0.746	6.19247e-08	Epithelium
Gmnn	3.37002e-12	0.43964	0.39	0.184	6.55065e-08	Epithelium
Nacc1	3.40697e-12	0.426682	0.314	0.134	6.62247e-08	Epithelium
Med19	3.99815e-12	0.476417	0.439	0.225	7.7716e-08	Epithelium
mt-Rnr2	4.03942e-12	0.370585	0.996	0.993	7.85183e-08	Epithelium
Plec	4.06187e-12	0.417007	0.462	0.236	7.89546e-08	Epithelium
Lsm4	4.15901e-12	0.511615	0.758	0.545	8.08429e-08	Epithelium
Tomm40	4.48711e-12	0.48191	0.552	0.318	8.72205e-08	Epithelium
Ist1	4.57767e-12	0.362269	0.332	0.144	8.89808e-08	Epithelium
Mybbp1a	5.7168e-12	0.372388	0.453	0.232	1.11123e-07	Epithelium
Rpl30	5.80256e-12	0.42298	0.901	0.751	1.1279e-07	Epithelium
Srsf2	5.80458e-12	0.460938	0.919	0.738	1.12829e-07	Epithelium
Ndufa12	6.73422e-12	0.418166	0.426	0.216	1.309e-07	Epithelium
Rpl35	7.38086e-12	0.442896	0.915	0.727	1.43469e-07	Epithelium
Hat1	7.38944e-12	0.399353	0.444	0.23	1.43636e-07	Epithelium
Arf3	7.44379e-12	0.340173	0.314	0.131	1.44692e-07	Epithelium
Acly	7.65126e-12	0.486129	0.399	0.199	1.48725e-07	Epithelium
Rpl36	8.04187e-12	0.411049	0.937	0.842	1.56318e-07	Epithelium
Arpc5l	9.7695e-12	0.461452	0.601	0.353	1.899e-07	Epithelium
Rpl6	1.02937e-11	0.316528	0.996	0.964	2.00089e-07	Epithelium
Wdr43	1.03335e-11	0.395584	0.565	0.306	2.00862e-07	Epithelium
Slc25a17	1.05697e-11	0.360604	0.345	0.154	2.05454e-07	Epithelium
Isoc1	1.07088e-11	0.385919	0.583	0.329	2.08157e-07	Epithelium
Rpl37a	1.08801e-11	0.346259	0.969	0.909	2.11488e-07	Epithelium
Sinhcaf	1.18741e-11	0.335921	0.318	0.135	2.30809e-07	Epithelium
Sltm	1.36365e-11	0.448208	0.623	0.369	2.65066e-07	Epithelium
Afdn	1.37945e-11	0.385709	0.404	0.191	2.68137e-07	Epithelium
Pts	1.42207e-11	0.388895	0.287	0.119	2.76423e-07	Epithelium
Rreb1	1.54736e-11	0.390886	0.291	0.122	3.00777e-07	Epithelium
Cdca7	1.56543e-11	0.422494	0.327	0.146	3.04289e-07	Epithelium
Emg1	1.58771e-11	0.460616	0.623	0.381	3.08619e-07	Epithelium
Uchl3	1.59233e-11	0.40569	0.404	0.199	3.09518e-07	Epithelium
Atp5a1	2.20837e-11	0.415871	0.892	0.822	4.29263e-07	Epithelium
Ifrd2	2.2627e-11	0.370016	0.314	0.138	4.39823e-07	Epithelium
Gtf3a	2.58782e-11	0.40596	0.448	0.234	5.0302e-07	Epithelium
Ak2	2.87392e-11	0.470249	0.65	0.43	5.58633e-07	Epithelium
Slc26a2	2.9985e-11	0.334906	0.278	0.112	5.82849e-07	Epithelium
Pak2	3.20831e-11	0.427401	0.565	0.319	6.23631e-07	Epithelium
Pabpc1	3.43856e-11	0.442968	0.897	0.769	6.68387e-07	Epithelium
Cyb5b	3.51854e-11	0.278896	0.309	0.133	6.83934e-07	Epithelium
Bex1	3.65681e-11	0.498822	0.399	0.201	7.10812e-07	Epithelium
Oard1	3.68191e-11	0.330946	0.274	0.111	7.1569e-07	Epithelium
Chchd4	3.74799e-11	0.390865	0.26	0.106	7.28535e-07	Epithelium
Sf3b6	4.67113e-11	0.465448	0.704	0.486	9.07974e-07	Epithelium
Rps29	4.88966e-11	0.30728	0.982	0.945	9.50452e-07	Epithelium
Tmem63b	5.91623e-11	0.360242	0.305	0.133	1.15e-06	Epithelium
Gpatch4	8.11843e-11	0.313082	0.359	0.167	1.57806e-06	Epithelium
Hnrnpab	8.19549e-11	0.433578	0.848	0.675	1.59304e-06	Epithelium
Mrpl36	8.48243e-11	0.48061	0.466	0.252	1.64881e-06	Epithelium
Larp4b	8.7095e-11	0.346176	0.435	0.224	1.69295e-06	Epithelium
Gm15500	1.12984e-10	0.370606	0.372	0.182	2.19618e-06	Epithelium
2810025M15Rik	1.13268e-10	0.464972	0.35	0.167	2.2017e-06	Epithelium
Hnrnpu	1.1651e-10	0.389282	0.901	0.771	2.26473e-06	Epithelium
Rps15a	1.21575e-10	0.278047	0.982	0.955	2.36317e-06	Epithelium
Nifk	1.29445e-10	0.418197	0.484	0.262	2.51614e-06	Epithelium
Got2	1.40693e-10	0.429724	0.439	0.237	2.73479e-06	Epithelium
Pgap2	1.51439e-10	0.37354	0.327	0.151	2.94366e-06	Epithelium
Rpl15	2.15569e-10	0.345331	0.915	0.779	4.19023e-06	Epithelium
Arhgdib	2.24515e-10	0.269911	0.327	0.149	4.36412e-06	Epithelium
Pole3	2.34646e-10	0.385138	0.413	0.221	4.56106e-06	Epithelium
Ctnnd1	2.51786e-10	0.412225	0.327	0.156	4.89421e-06	Epithelium
mt-Co1	2.86359e-10	0.349476	0.933	0.869	5.56624e-06	Epithelium
Nop10	3.1324e-10	0.465856	0.646	0.423	6.08876e-06	Epithelium
Hells	3.20052e-10	0.426744	0.296	0.134	6.22116e-06	Epithelium
Fgfr1op2	3.45214e-10	0.435303	0.511	0.299	6.71026e-06	Epithelium
Rps27	3.63902e-10	0.304403	0.969	0.864	7.07353e-06	Epithelium
Ubald1	4.00385e-10	0.351143	0.269	0.115	7.78269e-06	Epithelium
Impa2	4.02576e-10	0.38367	0.291	0.133	7.82527e-06	Epithelium
Polr1d	4.17938e-10	0.415654	0.78	0.568	8.12387e-06	Epithelium
Nudt1	4.24117e-10	0.311489	0.265	0.113	8.24399e-06	Epithelium
Ahnak	4.40325e-10	0.715524	0.789	0.601	8.55903e-06	Epithelium
Acvr2b	4.48761e-10	0.280997	0.309	0.137	8.72301e-06	Epithelium
Dpy30	4.84294e-10	0.411128	0.556	0.345	9.41372e-06	Epithelium
Park7	5.62823e-10	0.380613	0.874	0.725	1.09402e-05	Epithelium
Actn4	5.69672e-10	0.454742	0.529	0.318	1.10733e-05	Epithelium
Parl	5.91906e-10	0.35247	0.413	0.218	1.15055e-05	Epithelium
Grpel1	6.6156e-10	0.434127	0.61	0.399	1.28594e-05	Epithelium
Farsb	6.97825e-10	0.423738	0.395	0.21	1.35643e-05	Epithelium
Myo18a	7.27959e-10	0.353056	0.309	0.143	1.41501e-05	Epithelium
Megf6	7.49566e-10	0.327299	0.3	0.135	1.45701e-05	Epithelium
Timm8a1	8.46569e-10	0.41526	0.404	0.217	1.64556e-05	Epithelium
Tcerg1	8.4934e-10	0.378849	0.587	0.357	1.65095e-05	Epithelium
Npepps	9.08596e-10	0.380993	0.516	0.304	1.76613e-05	Epithelium
Anp32b	9.1427e-10	0.349954	0.973	0.857	1.77716e-05	Epithelium
Dctpp1	9.87921e-10	0.397865	0.61	0.378	1.92032e-05	Epithelium
Ddx39a	1.0452e-09	0.329688	0.435	0.232	2.03166e-05	Epithelium
Polr3k	1.15892e-09	0.348694	0.435	0.232	2.2527e-05	Epithelium
Rrs1	1.26108e-09	0.305478	0.399	0.203	2.45129e-05	Epithelium
Rpl35a	1.35209e-09	0.331586	0.937	0.853	2.62819e-05	Epithelium
Tsfm	1.44074e-09	0.257196	0.26	0.112	2.80052e-05	Epithelium
Ccdc86	1.55717e-09	0.349717	0.345	0.171	3.02683e-05	Epithelium
Ywhae	1.59235e-09	0.328772	0.951	0.878	3.09521e-05	Epithelium
Slc39a10	1.68897e-09	0.465118	0.462	0.266	3.28302e-05	Epithelium
Fkbp4	1.80495e-09	0.383669	0.803	0.623	3.50846e-05	Epithelium
Tmem183a	1.89606e-09	0.392518	0.386	0.202	3.68556e-05	Epithelium
Ralgps2	1.94503e-09	0.287198	0.359	0.177	3.78075e-05	Epithelium
Arid5b	2.02597e-09	0.317688	0.525	0.298	3.93809e-05	Epithelium
Arl8b	2.12671e-09	0.327527	0.35	0.172	4.1339e-05	Epithelium
Ivd	2.21891e-09	0.272761	0.26	0.113	4.31311e-05	Epithelium
Stard7	2.27664e-09	0.290171	0.336	0.162	4.42533e-05	Epithelium
Amotl1	2.44306e-09	0.334276	0.61	0.375	4.74881e-05	Epithelium
Rsl24d1	2.49543e-09	0.327085	0.453	0.248	4.85062e-05	Epithelium
Gtpbp4	2.64854e-09	0.404507	0.592	0.384	5.14824e-05	Epithelium
Zfp706	2.67177e-09	0.471708	0.726	0.526	5.19339e-05	Epithelium
Aggf1	2.72671e-09	0.334175	0.448	0.245	5.30018e-05	Epithelium
Svil	2.81125e-09	0.466942	0.475	0.277	5.4645e-05	Epithelium
Magoh	3.06105e-09	0.365207	0.632	0.415	5.95007e-05	Epithelium
Nop53	3.10137e-09	0.348881	0.511	0.31	6.02844e-05	Epithelium
Atp6v1d	3.12808e-09	0.316059	0.422	0.23	6.08037e-05	Epithelium
Cs	3.81645e-09	0.293738	0.354	0.175	7.41841e-05	Epithelium
Pogk	3.84132e-09	0.26227	0.309	0.144	7.46675e-05	Epithelium
Eif1ad	4.04073e-09	0.392992	0.341	0.177	7.85437e-05	Epithelium
Hddc2	4.2977e-09	0.33935	0.372	0.195	8.35388e-05	Epithelium
Lmo4	4.49255e-09	0.423416	0.605	0.399	8.73261e-05	Epithelium
Pkp4	4.49969e-09	0.418989	0.314	0.156	8.7465e-05	Epithelium
Nucks1	4.58868e-09	0.378274	0.74	0.536	8.91948e-05	Epithelium
Cox14	4.98759e-09	0.361524	0.538	0.329	9.69487e-05	Epithelium
Gm47283	5.24019e-09	0.369315	0.776	0.604	0.000101859	Epithelium
Srpk1	5.99036e-09	0.3611	0.682	0.457	0.000116441	Epithelium
Aamp	6.22572e-09	0.379033	0.605	0.396	0.000121016	Epithelium
Dag1	6.33487e-09	0.389599	0.359	0.191	0.000123137	Epithelium
Hmgb3	6.34841e-09	0.371183	0.623	0.389	0.0001234	Epithelium
Cyb5r4	7.34131e-09	0.259451	0.26	0.116	0.0001427	Epithelium
Ndufs6	7.78335e-09	0.405012	0.695	0.506	0.000151293	Epithelium
Hnrnpl	8.47723e-09	0.330766	0.453	0.257	0.00016478	Epithelium
Ybx1	8.74393e-09	0.3055	0.964	0.899	0.000169965	Epithelium
Spc24	9.22028e-09	0.264818	0.404	0.211	0.000179224	Epithelium
Rpl37	9.41446e-09	0.306707	0.933	0.876	0.000182998	Epithelium
Phb	1.07656e-08	0.408635	0.673	0.458	0.000209261	Epithelium
Nabp2	1.14365e-08	0.279377	0.314	0.153	0.000222302	Epithelium
Prdx6	1.21777e-08	0.314198	0.753	0.528	0.00023671	Epithelium
Thap12	1.26365e-08	0.311865	0.399	0.213	0.000245629	Epithelium
Ndfip2	1.47288e-08	0.256535	0.345	0.173	0.000286299	Epithelium
Rsl1d1	1.53204e-08	0.389877	0.735	0.532	0.000297797	Epithelium
Ascc1	1.9703e-08	0.284056	0.341	0.176	0.000382987	Epithelium
H2az1	2.11543e-08	0.323791	0.96	0.863	0.000411197	Epithelium
Hspa4	2.11792e-08	0.379013	0.704	0.516	0.000411681	Epithelium
Rabggtb	2.1855e-08	0.335046	0.363	0.195	0.000424818	Epithelium
Zfp266	2.29097e-08	0.335513	0.305	0.149	0.000445319	Epithelium
Naa15	2.38018e-08	0.289131	0.466	0.268	0.000462659	Epithelium
Ddx10	2.53503e-08	0.299374	0.305	0.15	0.000492758	Epithelium
Cox5a	2.77048e-08	0.382783	0.816	0.623	0.000538527	Epithelium
Golga1	2.82031e-08	0.278015	0.251	0.113	0.000548211	Epithelium
Phc2	3.0657e-08	0.342012	0.341	0.182	0.00059591	Epithelium
Srsf7	3.10189e-08	0.386313	0.789	0.619	0.000602946	Epithelium
Rps17	3.1064e-08	0.300327	0.933	0.837	0.000603822	Epithelium
Zfp704	3.16075e-08	0.270592	0.408	0.228	0.000614386	Epithelium
Nme4	3.20495e-08	0.303472	0.43	0.239	0.000622979	Epithelium
Selenot	3.3171e-08	0.302968	0.309	0.157	0.000644778	Epithelium
Coasy	3.39826e-08	0.293137	0.251	0.116	0.000660555	Epithelium
Gcsh	3.41497e-08	0.342577	0.556	0.35	0.000663803	Epithelium
Arl2	3.42825e-08	0.281105	0.444	0.25	0.000666383	Epithelium
Trp53	3.59241e-08	0.34386	0.471	0.274	0.000698293	Epithelium
Hsd17b12	3.63824e-08	0.298025	0.462	0.271	0.000707202	Epithelium
Ryk	3.82952e-08	0.390941	0.435	0.257	0.000744381	Epithelium
Bckdk	3.8397e-08	0.279834	0.323	0.166	0.000746361	Epithelium
Jpt1	4.26581e-08	0.327261	0.807	0.589	0.000829188	Epithelium
Ftsj3	4.63789e-08	0.284466	0.354	0.19	0.000901513	Epithelium
Rpl23a	4.69839e-08	0.29204	0.924	0.838	0.000913273	Epithelium
Nop58	4.70684e-08	0.396393	0.605	0.403	0.000914915	Epithelium
Ap1ar	4.73865e-08	0.297707	0.283	0.135	0.000921099	Epithelium
Cox7b	4.87826e-08	0.364824	0.659	0.455	0.000948237	Epithelium
Atad3a	5.81511e-08	0.312356	0.413	0.233	0.00113034	Epithelium
Pard3	6.12687e-08	0.383903	0.426	0.255	0.00119094	Epithelium
Atp5c1	6.33723e-08	0.347048	0.874	0.733	0.00123183	Epithelium
Ndufa10	6.79033e-08	0.353198	0.664	0.459	0.0013199	Epithelium
Cisd1	7.3151e-08	0.271294	0.395	0.217	0.00142191	Epithelium
Mta2	7.86654e-08	0.253746	0.341	0.177	0.0015291	Epithelium
Gm4332	8.40519e-08	0.260194	0.368	0.197	0.0016338	Epithelium
Snrpd2	8.54067e-08	0.310553	0.695	0.494	0.00166014	Epithelium
Dnajc2	8.89426e-08	0.335764	0.471	0.283	0.00172887	Epithelium
Suz12	9.40287e-08	0.341987	0.448	0.267	0.00182773	Epithelium
Nras	9.82795e-08	0.379867	0.525	0.331	0.00191036	Epithelium
Rnaseh2a	9.88201e-08	0.289357	0.269	0.132	0.00192087	Epithelium
Mpst	1.00256e-07	0.270118	0.332	0.173	0.00194877	Epithelium
2810004N23Rik	1.03195e-07	0.28381	0.453	0.265	0.0020059	Epithelium
Lamtor2	1.12611e-07	0.33879	0.592	0.4	0.00218893	Epithelium
Pigp	1.13055e-07	0.34937	0.435	0.26	0.00219757	Epithelium
Pygb	1.1783e-07	0.314661	0.318	0.167	0.00229038	Epithelium
Ier5	1.26639e-07	0.343011	0.422	0.25	0.00246161	Epithelium
Luzp1	1.34085e-07	0.355804	0.484	0.299	0.00260634	Epithelium
C1qbp	1.34401e-07	0.4896	0.601	0.425	0.0026125	Epithelium
Gclm	1.37573e-07	0.297538	0.287	0.144	0.00267414	Epithelium
Ghitm	1.49415e-07	0.297863	0.422	0.245	0.00290433	Epithelium
1810037I17Rik	1.53769e-07	0.315147	0.489	0.298	0.00298896	Epithelium
Bcl7a	1.59556e-07	0.288906	0.291	0.145	0.00310145	Epithelium
Aen	1.63059e-07	0.283648	0.251	0.121	0.00316954	Epithelium
Pmf1	1.6735e-07	0.316355	0.336	0.182	0.00325294	Epithelium
Prmt7	1.69163e-07	0.32042	0.291	0.151	0.00328819	Epithelium
Metap2	1.70277e-07	0.35407	0.632	0.449	0.00330985	Epithelium
Hmbs	1.91274e-07	0.280171	0.408	0.238	0.00371798	Epithelium
Eif3b	1.91376e-07	0.302998	0.646	0.446	0.00371997	Epithelium
Mrps9	1.95812e-07	0.321919	0.332	0.181	0.00380619	Epithelium
Rab14	2.04121e-07	0.300313	0.78	0.597	0.0039677	Epithelium
Uri1	2.08212e-07	0.349631	0.417	0.246	0.00404722	Epithelium
Fam32a	2.08381e-07	0.302504	0.578	0.383	0.00405051	Epithelium
Tufm	2.11563e-07	0.274238	0.332	0.179	0.00411235	Epithelium
Ctnnb1	2.38237e-07	0.491655	0.834	0.723	0.00463086	Epithelium
Psma7	2.51342e-07	0.341359	0.83	0.666	0.00488559	Epithelium
Pdcd4	2.59129e-07	0.280317	0.556	0.347	0.00503696	Epithelium
Ptbp3	2.74366e-07	0.37826	0.395	0.229	0.00533312	Epithelium
Cnot6l	2.7647e-07	0.284983	0.408	0.236	0.00537403	Epithelium
Eef1akmt1	2.82436e-07	0.253411	0.439	0.258	0.00549	Epithelium
Bphl	3.2095e-07	0.251087	0.278	0.141	0.00623862	Epithelium
Parp1	3.37548e-07	0.367832	0.561	0.376	0.00656125	Epithelium
Rab11a	3.39054e-07	0.401975	0.448	0.284	0.00659054	Epithelium
Naa10	3.74062e-07	0.31743	0.48	0.3	0.00727101	Epithelium
Pcnt	3.86683e-07	0.29996	0.251	0.127	0.00751634	Epithelium
Rps6	3.92811e-07	0.329409	0.735	0.556	0.00763545	Epithelium
Mrps33	3.93332e-07	0.300866	0.632	0.435	0.0076456	Epithelium
Emc6	3.93404e-07	0.317896	0.529	0.344	0.00764698	Epithelium
Exosc5	4.1065e-07	0.282373	0.386	0.227	0.00798222	Epithelium
Phb2	4.27702e-07	0.326916	0.74	0.561	0.00831367	Epithelium
Tpi1	4.37488e-07	0.331855	0.892	0.76	0.0085039	Epithelium
Eri1	4.52387e-07	0.283425	0.323	0.175	0.0087935	Epithelium
Ythdf2	4.53952e-07	0.273396	0.498	0.306	0.00882391	Epithelium
Tomm6	4.6134e-07	0.320781	0.762	0.568	0.00896752	Epithelium
Cenpx	4.75578e-07	0.336879	0.565	0.383	0.00924429	Epithelium
Timm9	4.87187e-07	0.301011	0.345	0.189	0.00946995	Epithelium
Nemf	4.94512e-07	0.28259	0.462	0.277	0.00961233	Epithelium
Gid8	5.5419e-07	0.253911	0.283	0.142	0.0107724	Epithelium
Uchl5	5.63361e-07	0.334833	0.278	0.151	0.0109506	Epithelium
Pfdn1	5.98176e-07	0.314262	0.709	0.506	0.0116273	Epithelium
Tnfaip1	6.0884e-07	0.35297	0.502	0.334	0.0118346	Epithelium
Yy1	6.19107e-07	0.338753	0.65	0.471	0.0120342	Epithelium
Dut	6.21532e-07	0.403763	0.529	0.364	0.0120813	Epithelium
Cyb5a	6.8619e-07	0.296219	0.637	0.454	0.0133382	Epithelium
Psma2	7.35425e-07	0.351355	0.785	0.622	0.0142952	Epithelium
Ube2v2	7.56946e-07	0.294486	0.547	0.359	0.0147135	Epithelium
Hadh	7.72284e-07	0.431633	0.561	0.395	0.0150117	Epithelium
Commd3	7.8344e-07	0.28994	0.632	0.435	0.0152285	Epithelium
Tomm22	7.98628e-07	0.312766	0.632	0.433	0.0155237	Epithelium
Kif5b	8.17737e-07	0.348569	0.771	0.592	0.0158952	Epithelium
Zfp703	8.1919e-07	0.321347	0.26	0.132	0.0159234	Epithelium
Eif4b	8.40424e-07	0.274067	0.655	0.446	0.0163362	Epithelium
Eif3m	8.5816e-07	0.301873	0.735	0.562	0.0166809	Epithelium
Anp32a	8.7075e-07	0.315854	0.883	0.734	0.0169256	Epithelium
Las1l	8.82059e-07	0.290414	0.318	0.176	0.0171455	Epithelium
Gm10076	9.04637e-07	0.32127	0.538	0.344	0.0175843	Epithelium
Gart	9.60415e-07	0.286242	0.327	0.185	0.0186686	Epithelium
Hmgb1	1.0758e-06	0.358817	0.897	0.81	0.0209113	Epithelium
Uqcrq	1.09368e-06	0.288555	0.619	0.419	0.0212589	Epithelium
Gnl3	1.20333e-06	0.269894	0.395	0.234	0.0233903	Epithelium
Pcdh7	1.22308e-06	0.282182	0.305	0.167	0.0237743	Epithelium
Zfp36l2	1.2779e-06	0.29671	0.448	0.277	0.0248399	Epithelium
Bzw1	1.30008e-06	0.381421	0.767	0.602	0.025271	Epithelium
Emp2	1.38566e-06	0.403331	0.309	0.172	0.0269344	Epithelium
Rps28	1.39498e-06	0.263642	0.915	0.837	0.0271155	Epithelium
Ubl5	1.4947e-06	0.267469	0.614	0.417	0.029054	Epithelium
Chmp1a	1.62014e-06	0.312494	0.408	0.251	0.0314924	Epithelium
Hnrnpul2	1.7871e-06	0.325356	0.61	0.41	0.0347376	Epithelium
Psma1	1.8106e-06	0.286117	0.641	0.469	0.0351944	Epithelium
Carnmt1	1.82367e-06	0.306912	0.422	0.257	0.0354484	Epithelium
Sdc1	1.98355e-06	0.361848	0.587	0.389	0.0385562	Epithelium
Usp1	1.99429e-06	0.311993	0.471	0.305	0.0387651	Epithelium
Vamp8	2.12529e-06	0.273026	0.583	0.389	0.0413113	Epithelium
Tubb4b	2.2297e-06	0.474389	0.623	0.46	0.0433408	Epithelium
Arid1a	2.27778e-06	0.255222	0.502	0.316	0.0442756	Epithelium
Ddx39b	2.34951e-06	0.279232	0.843	0.69	0.0456699	Epithelium
Rfc5	2.44398e-06	0.321266	0.3	0.167	0.0475061	Epithelium
Eif2s1	2.47351e-06	0.326109	0.574	0.4	0.0480801	Epithelium
Nfat5	2.51502e-06	0.290994	0.323	0.182	0.048887	Epithelium
Cyc1	2.62017e-06	0.33854	0.641	0.471	0.0509308	Epithelium
Pdha1	2.76522e-06	0.275035	0.453	0.287	0.0537504	Epithelium
Fcf1	3.2787e-06	0.265345	0.332	0.194	0.0637315	Epithelium
Mlec	3.28783e-06	0.308109	0.74	0.556	0.0639089	Epithelium
Stip1	3.51835e-06	0.274917	0.547	0.362	0.0683897	Epithelium
Dbnl	3.59689e-06	0.341276	0.48	0.322	0.0699164	Epithelium
Ostf1	3.64214e-06	0.256165	0.251	0.129	0.0707959	Epithelium
Apc	3.72902e-06	0.306989	0.399	0.244	0.0724846	Epithelium
Sypl	3.91313e-06	0.390142	0.399	0.25	0.0760634	Epithelium
Atp5o	4.20194e-06	0.26488	0.897	0.768	0.0816772	Epithelium
Cox4i1	4.52153e-06	0.263656	0.96	0.906	0.0878895	Epithelium
Echs1	4.62599e-06	0.304984	0.587	0.406	0.0899201	Epithelium
Snrpe	5.05574e-06	0.2947	0.789	0.636	0.0982736	Epithelium
Slc25a39	5.40794e-06	0.323157	0.426	0.276	0.10512	Epithelium
Lrrfip1	5.52628e-06	0.30785	0.269	0.147	0.10742	Epithelium
Dnajc15	5.87737e-06	0.286118	0.439	0.283	0.114244	Epithelium
Rabgap1	6.31431e-06	0.263721	0.377	0.233	0.122738	Epithelium
Strap	6.56129e-06	0.34258	0.605	0.432	0.127538	Epithelium
Uqcrfs1	6.89865e-06	0.299866	0.623	0.441	0.134096	Epithelium
Mcm4	7.1324e-06	0.364114	0.359	0.228	0.13864	Epithelium
Phip	7.15831e-06	0.336846	0.552	0.389	0.139143	Epithelium
Cltb	7.35534e-06	0.337748	0.26	0.143	0.142973	Epithelium
Eif3a	7.63517e-06	0.271073	0.892	0.76	0.148412	Epithelium
Pfkl	7.71943e-06	0.254375	0.529	0.345	0.15005	Epithelium
Csnk1a1	7.72763e-06	0.26825	0.848	0.726	0.15021	Epithelium
Qars	7.81221e-06	0.269092	0.363	0.222	0.151854	Epithelium
Lmnb1	8.03037e-06	0.319003	0.677	0.494	0.156094	Epithelium
U2af1	8.05783e-06	0.260984	0.717	0.54	0.156628	Epithelium
Mllt10	8.10883e-06	0.273063	0.426	0.27	0.15762	Epithelium
Rps13-ps1	8.20606e-06	0.285953	0.623	0.449	0.159509	Epithelium
Mbd3	8.32929e-06	0.272387	0.794	0.622	0.161905	Epithelium
Ppp4r3a	8.38166e-06	0.293822	0.3	0.171	0.162923	Epithelium
Opa1	8.58425e-06	0.26081	0.291	0.164	0.166861	Epithelium
Cd3eap	8.66132e-06	0.250726	0.439	0.279	0.168359	Epithelium
Gpx1	8.68349e-06	0.286784	0.677	0.502	0.16879	Epithelium
Uqcrh	8.95448e-06	0.267452	0.879	0.76	0.174057	Epithelium
Rad50	9.25145e-06	0.283849	0.395	0.243	0.17983	Epithelium
Arl6ip1	1.03414e-05	0.343487	0.583	0.405	0.201016	Epithelium
Pacsin2	1.10739e-05	0.363845	0.265	0.149	0.215254	Epithelium
Dnmt1	1.16579e-05	0.260002	0.462	0.3	0.226607	Epithelium
Triap1	1.18366e-05	0.285748	0.309	0.182	0.23008	Epithelium
Kpna3	1.32767e-05	0.271731	0.359	0.217	0.258073	Epithelium
Psmg2	1.32842e-05	0.30548	0.256	0.142	0.258219	Epithelium
Tecr	1.34816e-05	0.264195	0.852	0.702	0.262055	Epithelium
Larp1	1.3706e-05	0.26014	0.363	0.224	0.266416	Epithelium
Cox6b1	1.37904e-05	0.280208	0.735	0.587	0.268057	Epithelium
Nab1	1.50194e-05	0.27909	0.274	0.153	0.291946	Epithelium
Ube2v1	1.51677e-05	0.270284	0.637	0.446	0.294829	Epithelium
Ndufv1	1.54079e-05	0.302085	0.516	0.359	0.299499	Epithelium
Cenpf	1.5617e-05	0.344069	0.3	0.175	0.303563	Epithelium
Etfa	1.58824e-05	0.251	0.291	0.167	0.308722	Epithelium
Mrpl57	1.64037e-05	0.268143	0.413	0.26	0.318855	Epithelium
Phf5a	1.83315e-05	0.284054	0.704	0.534	0.356327	Epithelium
Rfc2	2.03169e-05	0.257749	0.453	0.294	0.39492	Epithelium
Psmd7	2.11034e-05	0.289915	0.812	0.67	0.410207	Epithelium
Txnl4a	2.18193e-05	0.251198	0.637	0.483	0.424123	Epithelium
Txn2	2.31191e-05	0.308728	0.587	0.435	0.449389	Epithelium
Srsf1	2.3547e-05	0.281793	0.61	0.463	0.457706	Epithelium
Btg1	2.37563e-05	0.284664	0.695	0.537	0.461774	Epithelium
mt-Nd5	2.46965e-05	0.250196	0.892	0.793	0.48005	Epithelium
Tomm20	2.7456e-05	0.257363	0.834	0.669	0.53369	Epithelium
Mrpl13	2.79237e-05	0.291097	0.578	0.409	0.542782	Epithelium
Vdac1	2.86026e-05	0.261676	0.776	0.634	0.555978	Epithelium
Ube2l3	2.9054e-05	0.252901	0.709	0.533	0.564752	Epithelium
Cct6a	2.95882e-05	0.269247	0.785	0.636	0.575134	Epithelium
Smarca4	3.19211e-05	0.288858	0.637	0.47	0.620482	Epithelium
Psat1	3.43859e-05	0.284087	0.296	0.179	0.668394	Epithelium
Sae1	3.47286e-05	0.284149	0.61	0.451	0.675055	Epithelium
Polr2j	3.48e-05	0.290038	0.587	0.43	0.676443	Epithelium
Snrnp70	3.51746e-05	0.255479	0.637	0.479	0.683724	Epithelium
Mrpl54	3.7429e-05	0.252372	0.596	0.421	0.727546	Epithelium
Dek	3.76799e-05	0.280433	0.74	0.589	0.732422	Epithelium
Polr2e	3.93815e-05	0.25826	0.664	0.519	0.765498	Epithelium
Upf1	4.23662e-05	0.284784	0.368	0.234	0.823515	Epithelium
Hmgcs1	4.39083e-05	0.305413	0.439	0.301	0.853489	Epithelium
Pomp	4.71083e-05	0.260953	0.821	0.689	0.915692	Epithelium
Mrpl18	5.94729e-05	0.273159	0.637	0.468	1	Epithelium
Eif3c	6.06383e-05	0.276792	0.74	0.58	1	Epithelium
Snhg4	6.12278e-05	0.265921	0.323	0.199	1	Epithelium
Lig1	6.26989e-05	0.301385	0.43	0.292	1	Epithelium
Snu13	6.55284e-05	0.275862	0.767	0.663	1	Epithelium
Atg12	7.266e-05	0.254601	0.265	0.155	1	Epithelium
Csde1	7.30272e-05	0.301059	0.726	0.556	1	Epithelium
Ptges3	7.45857e-05	0.259507	0.726	0.61	1	Epithelium
Ube2e1	7.5266e-05	0.251459	0.48	0.329	1	Epithelium
Twf1	7.76514e-05	0.288558	0.363	0.235	1	Epithelium
Cdca8	7.82673e-05	0.274443	0.309	0.192	1	Epithelium
Wdr18	8.75343e-05	0.265767	0.395	0.263	1	Epithelium
Ppp1r2	9.27063e-05	0.250337	0.368	0.24	1	Epithelium
Dctn2	0.000100497	0.254431	0.655	0.487	1	Epithelium
Bcap31	0.000105488	0.282299	0.623	0.46	1	Epithelium
Dhrs3	0.000123643	0.284383	0.287	0.171	1	Epithelium
Dnajc9	0.00013962	0.252555	0.484	0.338	1	Epithelium
Plscr3	0.000189093	0.264455	0.363	0.236	1	Epithelium
Wdr83os	0.000229358	0.2817	0.48	0.343	1	Epithelium
Pclaf	0.000555722	0.257373	0.417	0.291	1	Epithelium
Elovl1	0.00531435	0.27274	0.309	0.221	1	Epithelium
Fitm1	3.10211e-266	1.75219	0.671	0.003	6.02988e-262	Muscle
Cdh15	2.16466e-233	1.77164	0.576	0.002	4.20766e-229	Muscle
Vgll2	2.63988e-217	1.68236	0.541	0.002	5.13139e-213	Muscle
Neb	5.21781e-217	2.48902	0.529	0.002	1.01424e-212	Muscle
Ttn	1.90684e-213	3.65677	0.612	0.007	3.70651e-209	Muscle
Msc	1.1756e-205	2.22635	0.6	0.007	2.28513e-201	Muscle
Pax7	4.0782e-180	1.18515	0.412	0	7.9272e-176	Muscle
Ank1	1.1232e-172	1.38744	0.459	0.003	2.18327e-168	Muscle
Myod1	7.52502e-167	2.1416	0.435	0.003	1.46271e-162	Muscle
Tnnt1	1.69488e-156	3.34321	0.812	0.046	3.29451e-152	Muscle
Actc1	6.99143e-140	4.50406	0.553	0.017	1.35899e-135	Muscle
Rbm24	4.98449e-127	1.51246	0.4	0.006	9.68884e-123	Muscle
Arpp21	3.01971e-119	1.2616	0.306	0.002	5.8697e-115	Muscle
Myog	9.89021e-118	3.34068	0.329	0.003	1.92246e-113	Muscle
Fgfr4	2.80946e-115	0.976536	0.4	0.008	5.46103e-111	Muscle
Pitx3	4.2193e-113	0.782723	0.271	0.001	8.20148e-109	Muscle
Chrna1	4.44915e-109	0.981411	0.282	0.002	8.64825e-105	Muscle
Kcne1l	8.97045e-104	2.60078	0.694	0.057	1.74368e-99	Muscle
Acta2	2.65821e-101	2.96869	0.588	0.037	5.16704e-97	Muscle
Des	1.39159e-89	1.82529	0.506	0.03	2.70496e-85	Muscle
Megf10	1.02721e-88	0.875424	0.353	0.01	1.99669e-84	Muscle
Rapsn	5.77242e-73	0.696568	0.271	0.007	1.12204e-68	Muscle
Cep41	2.70191e-68	1.52287	0.635	0.074	5.25197e-64	Muscle
Tnnt2	2.50846e-64	2.41769	0.271	0.009	4.87595e-60	Muscle
Rragd	1.21418e-51	0.906958	0.412	0.037	2.36012e-47	Muscle
Sytl2	5.8756e-51	0.869022	0.353	0.027	1.1421e-46	Muscle
Ppp1r14b	1.99629e-48	2.29666	0.988	0.674	3.88038e-44	Muscle
Tnik	1.93429e-45	0.777342	0.318	0.025	3.75988e-41	Muscle
Chd7	4.37881e-45	1.13112	0.576	0.089	8.51154e-41	Muscle
Ccdc141	1.06764e-43	0.746996	0.271	0.017	2.07527e-39	Muscle
Parm1	2.02339e-43	1.46422	0.541	0.084	3.93307e-39	Muscle
Vgll3	5.92415e-43	1.07382	0.459	0.059	1.15154e-38	Muscle
Nrk	5.14536e-41	1.77569	0.941	0.348	1.00015e-36	Muscle
Itga4	6.61087e-41	1.0938	0.447	0.058	1.28502e-36	Muscle
Pdgfa	1.73266e-39	1.61611	0.647	0.135	3.36795e-35	Muscle
Ccne1	1.07632e-37	1.93154	0.6	0.132	2.09215e-33	Muscle
Rgs16	9.88317e-37	0.76037	0.282	0.024	1.92109e-32	Muscle
Arhgap29	1.85368e-36	1.23748	0.647	0.145	3.60319e-32	Muscle
Igfbp3	8.64075e-35	1.0259	0.612	0.122	1.67959e-30	Muscle
Cdkn1c	1.29655e-34	1.80641	1	0.895	2.52024e-30	Muscle
Nes	2.43759e-33	1.84487	0.506	0.094	4.73818e-29	Muscle
Lsm6	6.86458e-31	1.57362	0.918	0.467	1.33434e-26	Muscle
Zdbf2	7.9977e-31	1.60707	0.776	0.264	1.55459e-26	Muscle
Slf2	4.9505e-30	1.08533	0.518	0.107	9.62278e-26	Muscle
Cavin2	9.98859e-30	1.00146	0.518	0.103	1.94158e-25	Muscle
Cd82	8.34031e-29	0.964499	0.318	0.042	1.62119e-24	Muscle
Plxna2	2.22367e-28	0.785428	0.329	0.046	4.32237e-24	Muscle
Npm1	8.55107e-28	0.807916	1	0.987	1.66216e-23	Muscle
Zfp568	1.8395e-27	0.874074	0.459	0.09	3.57562e-23	Muscle
2010204K13Rik	5.97333e-26	0.718934	0.365	0.061	1.1611e-21	Muscle
Clcn5	6.79939e-26	1.12511	0.765	0.256	1.32167e-21	Muscle
Sox8	7.09147e-25	1.0156	0.282	0.038	1.37844e-20	Muscle
Tpm2	1.02879e-24	2.18873	0.718	0.279	1.99976e-20	Muscle
Gpc1	7.90912e-24	0.860774	0.529	0.128	1.53738e-19	Muscle
Rpsa	2.37244e-23	0.576796	1	0.995	4.61155e-19	Muscle
Dcx	2.54235e-23	0.641634	0.294	0.042	4.94181e-19	Muscle
Hspd1	9.03106e-23	1.34739	0.941	0.714	1.75546e-18	Muscle
Tppp3	9.92074e-23	0.369455	0.341	0.057	1.92839e-18	Muscle
Rpl14	1.88755e-22	0.650436	0.988	0.973	3.66901e-18	Muscle
Celf2	1.97537e-22	1.1178	0.718	0.252	3.83973e-18	Muscle
Hes6	1.99788e-22	1.31947	0.553	0.162	3.88348e-18	Muscle
Lmnb2	3.6749e-22	0.782809	0.459	0.106	7.14327e-18	Muscle
Hsp90ab1	5.06636e-22	0.66126	1	0.997	9.84799e-18	Muscle
Rpl12	6.05985e-22	0.664591	1	0.979	1.17791e-17	Muscle
Itm2a	8.75538e-22	1.06554	0.976	0.609	1.70187e-17	Muscle
Naa50	9.92869e-22	1.08179	0.835	0.383	1.92994e-17	Muscle
Pnmal2	1.01656e-21	1.1561	0.447	0.105	1.97599e-17	Muscle
Rpl26	2.3008e-21	0.663132	1	0.978	4.47229e-17	Muscle
Lrrn1	5.43195e-21	0.823569	0.259	0.039	1.05586e-16	Muscle
Cox8a	7.27021e-21	0.973657	0.929	0.806	1.41318e-16	Muscle
Rps2	8.24689e-21	0.621658	1	0.989	1.60303e-16	Muscle
Rpl8	1.86394e-20	0.526074	1	0.996	3.62314e-16	Muscle
Tspan12	2.69426e-20	0.512144	0.259	0.038	5.2371e-16	Muscle
Rpl18a	4.9525e-20	0.602878	1	0.991	9.62666e-16	Muscle
Rps18	6.27393e-20	0.652269	1	0.969	1.21953e-15	Muscle
Hsp90aa1	1.9382e-19	1.00479	0.953	0.79	3.76748e-15	Muscle
Rps15	2.2112e-19	0.618388	1	0.962	4.29812e-15	Muscle
Gapdh	3.06607e-19	0.822732	1	0.943	5.95983e-15	Muscle
Rpl21	8.31945e-19	0.596984	0.988	0.975	1.61713e-14	Muscle
Edn3	1.20271e-18	0.642899	0.318	0.062	2.33782e-14	Muscle
Rpl19	2.25724e-18	0.531267	1	0.989	4.38762e-14	Muscle
Rpl32	2.83229e-18	0.561631	1	0.991	5.5054e-14	Muscle
Asb4	3.43691e-18	0.63465	0.365	0.08	6.68066e-14	Muscle
Pcbp4	3.91649e-18	0.864129	0.741	0.31	7.61287e-14	Muscle
Capn6	4.02592e-18	1.02273	0.788	0.375	7.82558e-14	Muscle
Ran	1.04417e-17	0.962823	0.965	0.815	2.02966e-13	Muscle
Klhl13	1.79494e-17	0.749745	0.459	0.129	3.489e-13	Muscle
Rps27a	1.96662e-17	0.519742	1	0.995	3.82271e-13	Muscle
H2az1	2.01122e-17	1.08803	0.988	0.869	3.90941e-13	Muscle
Serbp1	2.44244e-17	0.699674	0.988	0.87	4.74761e-13	Muscle
Ncl	2.48309e-17	0.878098	0.988	0.859	4.82663e-13	Muscle
Tubb2b	3.02176e-17	0.991204	0.812	0.396	5.8737e-13	Muscle
Rrm2	3.95134e-17	0.912273	0.518	0.166	7.68062e-13	Muscle
Rplp1	5.68528e-17	0.490275	1	0.989	1.1051e-12	Muscle
Rack1	8.04361e-17	0.535966	1	0.986	1.56352e-12	Muscle
Gfra1	1.32229e-16	0.39443	0.282	0.053	2.57026e-12	Muscle
Ybx1	1.42504e-16	0.741731	0.976	0.903	2.77e-12	Muscle
Rpl3	2.11711e-16	0.563307	1	0.985	4.11525e-12	Muscle
Rpl4	3.51179e-16	0.686766	0.976	0.91	6.82622e-12	Muscle
Zeb2	5.44524e-16	0.583133	0.624	0.208	1.05844e-11	Muscle
Ctnnal1	5.59018e-16	0.604854	0.341	0.079	1.08662e-11	Muscle
Rps12	6.25621e-16	0.556019	0.988	0.984	1.21608e-11	Muscle
Peg10	9.7398e-16	0.742942	0.494	0.154	1.89322e-11	Muscle
Naca	1.30315e-15	0.47731	1	0.975	2.53307e-11	Muscle
Hspe1	2.22746e-15	0.868203	0.894	0.717	4.32974e-11	Muscle
Cct2	2.26697e-15	0.930147	0.894	0.656	4.40653e-11	Muscle
Cox5a	3.5344e-15	0.883384	0.929	0.631	6.87018e-11	Muscle
Tubb6	4.82555e-15	0.871404	0.459	0.141	9.37991e-11	Muscle
C1qbp	6.80191e-15	0.75099	0.8	0.429	1.32216e-10	Muscle
Rps8	9.22137e-15	0.44558	1	0.996	1.79245e-10	Muscle
Rps11	1.23265e-14	0.471237	1	0.992	2.39603e-10	Muscle
Rpl41	1.4577e-14	0.509222	0.988	0.986	2.83348e-10	Muscle
Nexn	1.4716e-14	0.521874	0.329	0.08	2.86049e-10	Muscle
Pdlim7	1.66512e-14	1.02909	0.6	0.246	3.23666e-10	Muscle
Rps5	1.87751e-14	0.457297	1	0.997	3.6495e-10	Muscle
Rps14	1.94585e-14	0.493153	1	0.985	3.78234e-10	Muscle
Eef1b2	2.68659e-14	0.580355	0.988	0.963	5.2222e-10	Muscle
Tln2	2.98955e-14	0.813537	0.588	0.229	5.81109e-10	Muscle
Lta4h	3.60453e-14	0.563696	0.412	0.119	7.00649e-10	Muscle
Rpl10a	5.30745e-14	0.598223	0.988	0.949	1.03166e-09	Muscle
Skp2	5.95077e-14	0.802009	0.518	0.196	1.15671e-09	Muscle
Tpm1	6.08037e-14	0.793307	0.953	0.712	1.1819e-09	Muscle
Ccnd3	8.13952e-14	1.04803	0.812	0.529	1.58216e-09	Muscle
Cct8	1.10733e-13	0.734141	0.941	0.745	2.15243e-09	Muscle
Rps3	1.31193e-13	0.492754	1	0.984	2.55013e-09	Muscle
Rps16	1.52846e-13	0.458386	0.988	0.983	2.97101e-09	Muscle
Tuba1b	1.78066e-13	0.719818	0.965	0.766	3.46124e-09	Muscle
Dusp3	2.25551e-13	0.633812	0.282	0.068	4.38427e-09	Muscle
Cycs	2.36451e-13	0.855107	0.765	0.417	4.59613e-09	Muscle
Hspa8	2.52144e-13	0.63045	1	0.875	4.90118e-09	Muscle
Tcp1	2.82771e-13	0.790044	0.941	0.743	5.4965e-09	Muscle
Fndc5	3.56715e-13	1.04906	0.4	0.132	6.93383e-09	Muscle
Rpl18	4.14137e-13	0.504327	0.988	0.963	8.04999e-09	Muscle
Foxo4	4.96263e-13	0.464064	0.271	0.062	9.64636e-09	Muscle
Cct6a	5.54967e-13	0.774893	0.906	0.641	1.07874e-08	Muscle
Ptgis	8.00271e-13	0.520388	0.529	0.185	1.55557e-08	Muscle
Arhgef2	1.05785e-12	0.616668	0.435	0.144	2.05624e-08	Muscle
Ncoa1	1.08253e-12	0.71245	0.412	0.132	2.10422e-08	Muscle
Col4a1	1.28235e-12	0.913074	0.682	0.331	2.49263e-08	Muscle
Shmt1	1.4902e-12	0.491939	0.271	0.065	2.89666e-08	Muscle
Eya4	1.61514e-12	0.323631	0.259	0.057	3.13952e-08	Muscle
Prmt1	1.62137e-12	0.680341	0.929	0.718	3.15162e-08	Muscle
Nhp2	1.85531e-12	0.745767	0.776	0.423	3.60635e-08	Muscle
Eif5a	2.73773e-12	0.63213	0.965	0.892	5.32159e-08	Muscle
Rpl7a	3.07054e-12	0.533603	0.976	0.93	5.96852e-08	Muscle
Cacybp	3.08834e-12	0.790556	0.835	0.533	6.00311e-08	Muscle
Anp32b	3.46158e-12	0.706483	0.965	0.866	6.72863e-08	Muscle
Pdlim4	3.48148e-12	0.759361	0.6	0.261	6.7673e-08	Muscle
Eif4ebp1	3.95217e-12	0.808434	0.729	0.36	7.68222e-08	Muscle
Rps13	4.11286e-12	0.495384	0.988	0.968	7.99458e-08	Muscle
Efhd2	4.18998e-12	0.604258	0.376	0.12	8.14447e-08	Muscle
Rps17	4.75608e-12	0.621004	0.976	0.842	9.24486e-08	Muscle
Sacs	5.07857e-12	0.616722	0.271	0.068	9.87172e-08	Muscle
Psat1	5.32358e-12	0.759257	0.471	0.179	1.0348e-07	Muscle
Hnrnpa1	6.05178e-12	0.592351	0.988	0.863	1.17635e-07	Muscle
Snhg4	6.63932e-12	0.6707	0.506	0.2	1.29055e-07	Muscle
Rpl5	9.34171e-12	0.562381	0.988	0.928	1.81584e-07	Muscle
Hsph1	1.01101e-11	0.668419	0.541	0.21	1.9652e-07	Muscle
Eef1g	1.07678e-11	0.504772	0.976	0.918	2.09304e-07	Muscle
St3gal5	1.1586e-11	0.485424	0.365	0.112	2.25208e-07	Muscle
Peg12	1.28351e-11	0.404493	0.271	0.067	2.49489e-07	Muscle
Rassf3	1.36876e-11	0.565543	0.282	0.075	2.6606e-07	Muscle
Ckb	1.77622e-11	1.22783	0.365	0.122	3.45263e-07	Muscle
Ube2c	1.872e-11	0.69443	0.518	0.194	3.6388e-07	Muscle
Chchd4	1.89048e-11	0.453913	0.365	0.112	3.67471e-07	Muscle
Rpl6	1.98793e-11	0.451364	0.988	0.966	3.86413e-07	Muscle
Myo10	2.08038e-11	0.706458	0.388	0.13	4.04383e-07	Muscle
Cenpv	2.74073e-11	0.496272	0.4	0.132	5.32743e-07	Muscle
Slc25a3	2.87866e-11	0.568685	0.965	0.805	5.59553e-07	Muscle
Sh3glb1	2.9592e-11	1.26001	0.753	0.427	5.75208e-07	Muscle
Rps23	3.3309e-11	0.487658	0.965	0.919	6.47461e-07	Muscle
Rpl34	3.51833e-11	0.64101	0.929	0.804	6.83892e-07	Muscle
Rpl11	4.21651e-11	0.452124	0.988	0.981	8.19605e-07	Muscle
Notch3	4.68055e-11	0.513425	0.353	0.11	9.09805e-07	Muscle
Rplp2	4.71843e-11	0.479704	0.988	0.928	9.17168e-07	Muscle
Dctpp1	4.82744e-11	0.82282	0.694	0.391	9.38358e-07	Muscle
Abracl	4.95516e-11	0.773588	0.741	0.407	9.63184e-07	Muscle
Rplp0	5.33161e-11	0.382038	1	0.991	1.03636e-06	Muscle
Cyc1	5.46524e-11	0.699282	0.8	0.476	1.06233e-06	Muscle
Hs6st2	5.5823e-11	0.773734	0.4	0.146	1.08509e-06	Muscle
Tmem123	6.72796e-11	0.63673	0.318	0.096	1.30778e-06	Muscle
Rps9	6.97341e-11	0.381103	1	0.996	1.35549e-06	Muscle
Cited1	7.94502e-11	0.413195	0.282	0.076	1.54435e-06	Muscle
Hspa9	1.05402e-10	0.732199	0.788	0.49	2.0488e-06	Muscle
Acvr2b	1.15854e-10	0.623205	0.412	0.145	2.25198e-06	Muscle
Prelid3b	1.17535e-10	0.532392	0.553	0.227	2.28465e-06	Muscle
Smc6	1.20488e-10	0.780179	0.765	0.491	2.34204e-06	Muscle
Mcm7	1.32279e-10	0.774014	0.659	0.338	2.57123e-06	Muscle
Fam110b	1.3618e-10	0.535154	0.494	0.19	2.64706e-06	Muscle
Zfp106	1.36326e-10	0.818598	0.682	0.4	2.6499e-06	Muscle
Ctps	1.41895e-10	0.491788	0.541	0.217	2.75816e-06	Muscle
Pkm	1.61099e-10	0.61688	0.953	0.789	3.13145e-06	Muscle
Spg21	1.62259e-10	1.61193	0.529	0.261	3.154e-06	Muscle
Josd2	1.93059e-10	0.709449	0.506	0.205	3.75268e-06	Muscle
Eno1	1.9365e-10	0.674294	0.859	0.545	3.76418e-06	Muscle
Rps10	2.04322e-10	0.442248	1	0.982	3.9716e-06	Muscle
Stip1	2.10256e-10	0.626283	0.706	0.368	4.08695e-06	Muscle
Eif5	2.3256e-10	0.785311	0.882	0.671	4.52051e-06	Muscle
Mrto4	2.59842e-10	0.769852	0.624	0.348	5.05082e-06	Muscle
Fau	3.58618e-10	0.42876	1	0.972	6.97082e-06	Muscle
Bin1	4.33299e-10	0.984126	0.635	0.33	8.42248e-06	Muscle
Arl6ip5	4.44992e-10	0.637653	0.518	0.22	8.64975e-06	Muscle
Pdgfc	4.51748e-10	0.42318	0.388	0.13	8.78107e-06	Muscle
Utp14b	4.57079e-10	0.499553	0.376	0.127	8.88471e-06	Muscle
Snrpd1	4.70989e-10	0.728562	0.894	0.653	9.15509e-06	Muscle
Glipr2	5.51068e-10	0.584117	0.471	0.181	1.07117e-05	Muscle
Snx1	5.92461e-10	0.450913	0.306	0.093	1.15163e-05	Muscle
Mif	6.43908e-10	0.647607	0.918	0.769	1.25163e-05	Muscle
2610318N02Rik	6.65529e-10	0.343763	0.271	0.076	1.29365e-05	Muscle
Tagln	6.75163e-10	0.633232	0.271	0.078	1.31238e-05	Muscle
Rpl13	8.21002e-10	0.382564	0.988	0.984	1.59586e-05	Muscle
Rtn4	9.15068e-10	0.814739	0.871	0.619	1.77871e-05	Muscle
Uqcrq	9.25524e-10	0.683807	0.706	0.429	1.79903e-05	Muscle
Zeb1	9.28668e-10	0.802519	0.518	0.228	1.80514e-05	Muscle
Ppa2	1.24266e-09	0.586733	0.365	0.13	2.41549e-05	Muscle
Ipo5	1.39747e-09	0.56481	0.565	0.262	2.71641e-05	Muscle
Pdap1	1.50596e-09	0.63807	0.859	0.686	2.92728e-05	Muscle
Ola1	1.51458e-09	0.668917	0.753	0.444	2.94405e-05	Muscle
Rps3a1	1.55521e-09	0.396487	1	0.985	3.02301e-05	Muscle
Slc25a5	1.6534e-09	0.67047	0.788	0.45	3.21388e-05	Muscle
Mdn1	1.70935e-09	0.495539	0.329	0.108	3.32264e-05	Muscle
Smarcd3	2.36442e-09	0.408282	0.365	0.127	4.59596e-05	Muscle
Ybx3	2.74923e-09	0.599437	0.482	0.218	5.34396e-05	Muscle
Prr5	2.90301e-09	0.601785	0.4	0.151	5.64286e-05	Muscle
Stc1	3.08446e-09	0.403294	0.259	0.074	5.99557e-05	Muscle
Gm43712	3.09627e-09	0.378869	0.294	0.09	6.01854e-05	Muscle
Hacd1	3.67401e-09	0.530154	0.329	0.115	7.14154e-05	Muscle
Rps25	3.74907e-09	0.644731	0.859	0.664	7.28743e-05	Muscle
Flnc	4.72917e-09	0.606412	0.341	0.122	9.19256e-05	Muscle
Rpl31	4.85063e-09	0.55488	0.894	0.676	9.42866e-05	Muscle
Lsm4	5.16033e-09	0.627425	0.788	0.559	0.000100306	Muscle
Mns1	5.29211e-09	0.413586	0.271	0.084	0.000102868	Muscle
Timm10	5.77544e-09	0.551014	0.482	0.207	0.000112263	Muscle
Ipo7	7.06075e-09	0.441017	0.424	0.167	0.000137247	Muscle
Phactr2	7.33954e-09	0.535897	0.671	0.334	0.000142666	Muscle
Ppan	7.47663e-09	0.548884	0.459	0.201	0.000145331	Muscle
Tubb2a	7.70574e-09	0.541524	0.6	0.287	0.000149784	Muscle
Cox7a2	9.12954e-09	0.626189	0.835	0.596	0.00017746	Muscle
Fyn	9.38429e-09	0.493998	0.518	0.235	0.000182412	Muscle
Cct4	9.61748e-09	0.67058	0.812	0.603	0.000186945	Muscle
Coro1c	9.68797e-09	0.575879	0.4	0.156	0.000188315	Muscle
Aldoa	1.0267e-08	0.706641	0.871	0.657	0.000199569	Muscle
Tpt1	1.13799e-08	0.316701	1	1	0.000221202	Muscle
Ddx21	1.31453e-08	0.536546	0.529	0.252	0.000255518	Muscle
Rps4x	1.5585e-08	0.301812	1	0.998	0.000302942	Muscle
Ndufab1	1.67118e-08	0.556328	0.741	0.429	0.000324844	Muscle
Emg1	1.69211e-08	0.580143	0.718	0.394	0.000328912	Muscle
Pcna	1.763e-08	0.657565	0.506	0.241	0.000342692	Muscle
Sf1	1.77164e-08	0.468158	0.612	0.306	0.000344372	Muscle
Cct7	1.78555e-08	0.656512	0.824	0.6	0.000347076	Muscle
Ranbp1	1.83481e-08	0.793233	0.776	0.632	0.000356651	Muscle
Cox4i1	1.87578e-08	0.422983	0.976	0.909	0.000364615	Muscle
Ncbp1	1.9066e-08	0.479212	0.435	0.18	0.000370604	Muscle
Got2	1.99304e-08	0.482072	0.541	0.246	0.000387408	Muscle
Rpl23a	1.99992e-08	0.49129	0.965	0.843	0.000388744	Muscle
Mycbp	2.17991e-08	0.480829	0.282	0.095	0.000423731	Muscle
Uqcr11	2.33513e-08	0.585775	0.694	0.392	0.000453903	Muscle
Rpl23	2.54708e-08	0.329774	0.988	0.989	0.000495101	Muscle
D10Wsu102e	2.78762e-08	0.426953	0.482	0.211	0.000541858	Muscle
Paics	2.94583e-08	0.636897	0.718	0.46	0.00057261	Muscle
Ptbp2	2.95923e-08	0.552513	0.306	0.108	0.000575215	Muscle
Rpl13a	3.08309e-08	0.32187	1	0.987	0.000599291	Muscle
Rpl17	3.35994e-08	0.347484	0.988	0.949	0.000653105	Muscle
Ltv1	3.43288e-08	0.55467	0.482	0.222	0.000667284	Muscle
Eef1d	3.75225e-08	0.517527	0.929	0.786	0.000729361	Muscle
Scrib	3.82556e-08	0.512793	0.294	0.101	0.000743612	Muscle
Pa2g4	3.90112e-08	0.652291	0.741	0.496	0.000758299	Muscle
U2af1	4.17164e-08	0.632847	0.788	0.549	0.000810884	Muscle
Hspa4	4.69282e-08	0.572698	0.8	0.525	0.00091219	Muscle
Atp13a3	4.80066e-08	0.282052	0.271	0.086	0.000933152	Muscle
Mybbp1a	4.94668e-08	0.510774	0.518	0.244	0.000961535	Muscle
Casp3	5.08341e-08	0.364934	0.541	0.246	0.000988114	Muscle
mt-Nd1	5.12355e-08	0.371763	1	0.994	0.000995915	Muscle
Nav1	5.31771e-08	0.499095	0.435	0.186	0.00103366	Muscle
Immt	5.44481e-08	0.546156	0.718	0.423	0.00105836	Muscle
Jam3	6.68718e-08	0.440691	0.412	0.171	0.00129985	Muscle
Acsl3	7.15246e-08	0.495209	0.471	0.212	0.0013903	Muscle
Gtpbp4	7.19228e-08	0.53683	0.694	0.394	0.00139803	Muscle
Alyref	7.37122e-08	0.330809	0.482	0.212	0.00143282	Muscle
Phldb2	7.70799e-08	0.56163	0.671	0.365	0.00149828	Muscle
Otud4	7.85238e-08	0.410193	0.353	0.138	0.00152635	Muscle
Atad3a	7.86941e-08	0.49168	0.506	0.242	0.00152966	Muscle
Ralgps2	7.93032e-08	0.525271	0.435	0.187	0.0015415	Muscle
Vdac2	8.38663e-08	0.590252	0.835	0.592	0.00163019	Muscle
Rpl29	8.92294e-08	0.417186	0.965	0.914	0.00173444	Muscle
Gm15427	9.16114e-08	0.436635	0.471	0.22	0.00178074	Muscle
Eef2	9.96498e-08	0.449424	0.988	0.94	0.00193699	Muscle
Mtif2	9.97546e-08	0.581403	0.353	0.139	0.00193903	Muscle
Lsm5	9.99779e-08	0.409468	0.376	0.152	0.00194337	Muscle
Map2k1	1.00327e-07	0.387569	0.329	0.124	0.00195015	Muscle
Rrp9	1.08019e-07	0.291023	0.294	0.103	0.00209967	Muscle
Cenpa	1.10696e-07	0.354429	0.459	0.198	0.0021517	Muscle
Trip13	1.14238e-07	0.280228	0.329	0.121	0.00222056	Muscle
Nup37	1.17472e-07	0.294639	0.271	0.09	0.00228342	Muscle
Cdk2ap1	1.28708e-07	0.511345	0.647	0.361	0.00250182	Muscle
Akr1b3	1.42222e-07	0.808405	0.506	0.275	0.00276452	Muscle
Rpf2	1.47903e-07	0.406897	0.341	0.131	0.00287494	Muscle
Memo1	1.54438e-07	0.414652	0.318	0.121	0.00300196	Muscle
Lyar	1.56784e-07	0.653994	0.635	0.358	0.00304756	Muscle
Atp5b	1.6121e-07	0.51222	0.941	0.754	0.00313361	Muscle
Rpl27a	1.66922e-07	0.53767	0.894	0.704	0.00324464	Muscle
Gng5	1.6904e-07	0.496093	0.918	0.738	0.00328579	Muscle
Jpt1	1.76142e-07	0.704796	0.859	0.602	0.00342384	Muscle
Fbxo5	1.7758e-07	0.432208	0.353	0.139	0.0034518	Muscle
Snu13	1.90656e-07	0.59039	0.859	0.667	0.00370597	Muscle
Ppia	1.93097e-07	0.37962	1	0.983	0.00375342	Muscle
Fxr1	1.99052e-07	0.62049	0.635	0.371	0.00386918	Muscle
Cox7c	2.06761e-07	0.531788	0.765	0.462	0.00401902	Muscle
Tmem109	2.11296e-07	0.34269	0.435	0.185	0.00410717	Muscle
Hnrnpdl	2.13731e-07	0.537	0.882	0.659	0.00415449	Muscle
Fkbp3	2.21043e-07	0.545162	0.847	0.624	0.00429662	Muscle
Pdxp	2.26639e-07	0.384999	0.282	0.099	0.00440541	Muscle
Rbbp7	2.28994e-07	0.604014	0.741	0.504	0.00445118	Muscle
Supt16	2.30623e-07	0.55914	0.812	0.522	0.00448284	Muscle
Tmem47	2.33445e-07	0.384985	0.271	0.094	0.0045377	Muscle
Rnf7	2.56477e-07	0.544762	0.824	0.612	0.0049854	Muscle
Ywhae	2.64577e-07	0.406541	0.965	0.882	0.00514284	Muscle
Chodl	3.28084e-07	0.355742	0.294	0.105	0.00637731	Muscle
Pin1	3.61924e-07	0.518567	0.706	0.437	0.00703509	Muscle
Phb2	3.854e-07	0.485688	0.812	0.571	0.0074914	Muscle
Ndufs7	4.41174e-07	0.461242	0.812	0.551	0.00857555	Muscle
Smim20	4.57337e-07	0.363471	0.353	0.141	0.00888972	Muscle
Pdcd5	4.87873e-07	0.487314	0.729	0.444	0.00948328	Muscle
Baz1a	4.97299e-07	0.552998	0.341	0.144	0.0096665	Muscle
Rps24	5.08156e-07	0.271182	1	0.991	0.00987754	Muscle
Snrpa1	5.37249e-07	0.494149	0.765	0.445	0.010443	Muscle
Nme2	5.62795e-07	0.388389	0.976	0.911	0.0109396	Muscle
Coq7	5.78574e-07	0.414843	0.482	0.228	0.0112463	Muscle
Btf3	5.99016e-07	0.345795	0.953	0.876	0.0116437	Muscle
Timm9	6.30484e-07	0.433837	0.435	0.196	0.0122553	Muscle
Lsm8	6.42949e-07	0.513893	0.482	0.241	0.0124976	Muscle
Col18a1	6.44164e-07	0.428512	0.318	0.126	0.0125213	Muscle
Lmnb1	6.47208e-07	0.530736	0.788	0.502	0.0125804	Muscle
Psmg4	6.47338e-07	0.320624	0.388	0.163	0.012583	Muscle
Homer1	6.81283e-07	0.439619	0.282	0.107	0.0132428	Muscle
Mrpl12	6.95028e-07	0.692984	0.741	0.496	0.01351	Muscle
Cenpe	7.18884e-07	0.361406	0.412	0.183	0.0139737	Muscle
Septin10	7.23655e-07	0.353889	0.259	0.092	0.0140664	Muscle
Cks2	7.32201e-07	0.379566	0.447	0.203	0.0142325	Muscle
Pcbp2	7.43599e-07	0.596405	0.812	0.58	0.0144541	Muscle
Ago2	7.53801e-07	0.539226	0.659	0.391	0.0146524	Muscle
Dnajc7	7.60112e-07	0.496572	0.729	0.45	0.0147751	Muscle
Rps26	7.75676e-07	0.386567	0.965	0.96	0.0150776	Muscle
Polr2i	7.81599e-07	0.654723	0.541	0.289	0.0151927	Muscle
Psmb7	8.0284e-07	0.413509	0.682	0.395	0.0156056	Muscle
Odc1	8.07647e-07	0.577909	0.588	0.329	0.015699	Muscle
Qk	8.07844e-07	0.486779	0.671	0.384	0.0157029	Muscle
Rps27l	9.10444e-07	0.649131	0.8	0.557	0.0176972	Muscle
Snrpe	9.93552e-07	0.506336	0.847	0.645	0.0193127	Muscle
Nap1l1	1.01978e-06	0.500877	0.894	0.767	0.0198225	Muscle
Cdv3	1.03125e-06	0.48356	0.906	0.684	0.0200454	Muscle
Atp5g3	1.06558e-06	0.46841	0.8	0.572	0.0207128	Muscle
Rsl1d1	1.07178e-06	0.59086	0.753	0.546	0.0208332	Muscle
Timm23	1.20084e-06	0.53952	0.788	0.541	0.0233419	Muscle
Cenpm	1.21211e-06	0.427628	0.365	0.158	0.023561	Muscle
Anapc15	1.23919e-06	0.487692	0.341	0.147	0.0240873	Muscle
Rpl28	1.24006e-06	0.32411	1	0.981	0.0241042	Muscle
Glrx3	1.2796e-06	0.565746	0.847	0.642	0.0248728	Muscle
Tbpl1	1.30124e-06	0.397296	0.365	0.156	0.0252936	Muscle
Mrps22	1.31326e-06	0.420583	0.365	0.157	0.0255271	Muscle
Ilkap	1.37776e-06	0.411081	0.6	0.333	0.0267808	Muscle
Dld	1.49406e-06	0.348891	0.553	0.275	0.0290416	Muscle
Cct3	1.54093e-06	0.468476	0.835	0.658	0.0299527	Muscle
Ccna2	1.60063e-06	0.556104	0.341	0.146	0.031113	Muscle
Stoml2	1.66185e-06	0.519628	0.624	0.372	0.0323031	Muscle
Orc6	1.69361e-06	0.460711	0.412	0.196	0.0329203	Muscle
Rps15a	1.71393e-06	0.354909	0.976	0.957	0.0333153	Muscle
Nme1	1.74634e-06	0.488101	0.906	0.712	0.0339454	Muscle
Eif3d	1.82285e-06	0.442643	0.706	0.425	0.0354326	Muscle
Cfl2	1.97949e-06	0.647555	0.694	0.437	0.0384773	Muscle
Rpl24	1.99532e-06	0.381432	0.953	0.937	0.0387851	Muscle
Larp1	2.08291e-06	0.371039	0.471	0.23	0.0404875	Muscle
Pfn1	2.13231e-06	0.48279	0.835	0.671	0.0414477	Muscle
Ado	2.19444e-06	0.397608	0.388	0.171	0.0426555	Muscle
Gnl3	2.19951e-06	0.465206	0.482	0.242	0.0427541	Muscle
Uqcrfs1	2.33018e-06	0.501135	0.682	0.451	0.045294	Muscle
Rpl36	2.34331e-06	0.354998	0.929	0.849	0.0455493	Muscle
Rcl1	2.37687e-06	0.420254	0.271	0.105	0.0462017	Muscle
Gar1	2.6242e-06	0.357691	0.494	0.245	0.0510092	Muscle
Rpl35	2.67022e-06	0.501185	0.882	0.741	0.0519037	Muscle
Birc5	2.7291e-06	0.518165	0.529	0.278	0.0530482	Muscle
Ubqln4	2.76359e-06	0.282385	0.282	0.11	0.0537187	Muscle
Tmem131	2.79293e-06	0.434274	0.412	0.189	0.054289	Muscle
Rrp36	2.81219e-06	0.436807	0.259	0.096	0.0546633	Muscle
Nnat	2.83823e-06	1.02677	0.376	0.187	0.0551695	Muscle
Fxyd6	2.90211e-06	0.455445	0.6	0.311	0.0564113	Muscle
Rpl22	3.5317e-06	0.353366	0.941	0.869	0.0686491	Muscle
Atp5a1	3.53854e-06	0.439382	0.929	0.826	0.0687821	Muscle
Ddx39a	3.77646e-06	0.429198	0.471	0.245	0.0734069	Muscle
Ppid	3.79378e-06	0.435646	0.671	0.403	0.0737436	Muscle
Zyx	4.11049e-06	0.569516	0.529	0.28	0.0798997	Muscle
Cdca8	4.14704e-06	0.453748	0.412	0.196	0.0806101	Muscle
Ppa1	4.18529e-06	0.445651	0.671	0.409	0.0813538	Muscle
Rhot1	4.2064e-06	0.309973	0.294	0.116	0.0817639	Muscle
Rps6	4.61206e-06	0.523994	0.776	0.566	0.0896492	Muscle
Eif2b2	4.75747e-06	0.434271	0.4	0.19	0.0924756	Muscle
Rpl9	4.85921e-06	0.295434	1	0.987	0.0944532	Muscle
Glrx5	4.94887e-06	0.474202	0.659	0.428	0.0961962	Muscle
Fam8a1	4.96334e-06	0.312649	0.329	0.141	0.0964774	Muscle
Eif4e	4.97321e-06	0.432969	0.671	0.421	0.0966692	Muscle
Aco2	5.16495e-06	0.333906	0.529	0.278	0.100396	Muscle
Dcakd	5.44669e-06	0.470848	0.682	0.435	0.105873	Muscle
Eif2s2	5.86251e-06	0.540489	0.847	0.64	0.113956	Muscle
Dkc1	5.97143e-06	0.426269	0.565	0.309	0.116073	Muscle
Psmb1	5.98197e-06	0.396595	0.953	0.745	0.116277	Muscle
Cnot6l	6.13667e-06	0.405762	0.471	0.245	0.119285	Muscle
Parp1	6.21572e-06	0.486115	0.659	0.385	0.120821	Muscle
Hnrnpab	6.29027e-06	0.450582	0.882	0.686	0.12227	Muscle
Cdk1	6.4037e-06	0.491366	0.4	0.199	0.124475	Muscle
Taf1d	6.61043e-06	0.349556	0.541	0.282	0.128493	Muscle
Uqcc2	7.04723e-06	0.454244	0.682	0.401	0.136984	Muscle
Mrpl53	7.38537e-06	0.284395	0.635	0.353	0.143557	Muscle
Pold2	7.47006e-06	0.407178	0.376	0.175	0.145203	Muscle
Dnajc2	7.62164e-06	0.605047	0.518	0.294	0.148149	Muscle
Vegfb	7.66474e-06	0.445748	0.588	0.313	0.148987	Muscle
Rngtt	7.67116e-06	0.453623	0.271	0.11	0.149112	Muscle
Ube2i	7.71387e-06	0.473794	0.882	0.693	0.149942	Muscle
Fzd4	7.83965e-06	0.366725	0.294	0.122	0.152387	Muscle
Snrpb	7.98847e-06	0.439974	0.918	0.743	0.15528	Muscle
Bcl7a	8.01515e-06	0.358683	0.341	0.153	0.155798	Muscle
Eif3l	8.18027e-06	0.341296	0.718	0.414	0.159008	Muscle
Timm8a1	8.42809e-06	0.551923	0.435	0.229	0.163825	Muscle
Spc25	8.45606e-06	0.386205	0.306	0.13	0.164369	Muscle
Znrd2	8.50923e-06	0.496235	0.518	0.285	0.165402	Muscle
Rpl7	8.528e-06	0.355912	0.988	0.935	0.165767	Muscle
Col4a2	8.86652e-06	0.53778	0.471	0.261	0.172347	Muscle
Tut4	8.96094e-06	0.550503	0.682	0.467	0.174183	Muscle
Wee1	9.25202e-06	0.576047	0.306	0.137	0.179841	Muscle
Fyttd1	9.4882e-06	0.43075	0.518	0.277	0.184432	Muscle
Fscn1	9.73075e-06	0.404926	0.729	0.45	0.189146	Muscle
Apex1	1.0203e-05	0.361049	0.6	0.337	0.198325	Muscle
Rpgrip1	1.05051e-05	0.352102	0.388	0.184	0.204199	Muscle
Eif2s1	1.10026e-05	0.474155	0.647	0.41	0.213869	Muscle
Mrpl28	1.11459e-05	0.499769	0.753	0.515	0.216653	Muscle
Vbp1	1.12353e-05	0.319796	0.435	0.214	0.218391	Muscle
Tspan9	1.12697e-05	0.330234	0.282	0.117	0.21906	Muscle
Prdx6	1.12879e-05	0.474192	0.765	0.543	0.219414	Muscle
Snrpf	1.15871e-05	0.318582	0.4	0.193	0.22523	Muscle
Pgk1	1.16454e-05	0.371764	0.824	0.615	0.226363	Muscle
Slc38a4	1.17793e-05	0.528575	0.447	0.239	0.228966	Muscle
Psip1	1.33283e-05	0.504387	0.682	0.47	0.259076	Muscle
Banf1	1.34022e-05	0.42849	0.729	0.478	0.260511	Muscle
Rps20	1.40115e-05	0.272264	1	0.979	0.272355	Muscle
Smc4	1.40151e-05	0.463763	0.553	0.298	0.272426	Muscle
Pkig	1.45716e-05	0.401111	0.447	0.234	0.283243	Muscle
Hmgn1	1.47129e-05	0.296167	0.988	0.954	0.285989	Muscle
Hnrnpd	1.47732e-05	0.440476	0.824	0.73	0.287162	Muscle
Krr1	1.50826e-05	0.261759	0.318	0.139	0.293175	Muscle
Pex19	1.55903e-05	0.528258	0.306	0.142	0.303044	Muscle
Mrpl1	1.5825e-05	0.400388	0.282	0.121	0.307606	Muscle
2810025M15Rik	1.60209e-05	0.3483	0.376	0.178	0.311415	Muscle
Etf1	1.6183e-05	0.396204	0.576	0.348	0.314564	Muscle
Cct5	1.6591e-05	0.450119	0.918	0.722	0.322496	Muscle
Rps21	1.66609e-05	0.355157	0.953	0.868	0.323855	Muscle
Mki67	1.6728e-05	0.436941	0.471	0.24	0.325159	Muscle
Rpl3-ps1	1.88874e-05	0.456414	0.435	0.225	0.367133	Muscle
Ndufb8	1.93089e-05	0.473815	0.835	0.671	0.375326	Muscle
Stmn1	1.94661e-05	0.276551	0.965	0.761	0.378381	Muscle
Itgb3bp	2.04117e-05	0.452301	0.282	0.121	0.396763	Muscle
Psmc6	2.06215e-05	0.450274	0.729	0.484	0.400841	Muscle
Psma6	2.07889e-05	0.428397	0.8	0.562	0.404094	Muscle
Snrnp27	2.08869e-05	0.44494	0.565	0.34	0.406	Muscle
Eif3m	2.10813e-05	0.502029	0.8	0.572	0.409779	Muscle
Dag1	2.12317e-05	0.476437	0.4	0.201	0.412703	Muscle
Acadl	2.12963e-05	0.355815	0.482	0.249	0.413957	Muscle
Ssrp1	2.158e-05	0.515274	0.741	0.506	0.419471	Muscle
Anxa6	2.22972e-05	0.357858	0.765	0.489	0.433412	Muscle
Ndufa4	2.23198e-05	0.394097	0.859	0.662	0.433852	Muscle
Psma4	2.24463e-05	0.476367	0.859	0.667	0.436311	Muscle
Rab3ip	2.24806e-05	0.278914	0.271	0.113	0.436978	Muscle
Wdr46	2.32315e-05	0.32415	0.306	0.137	0.451573	Muscle
Tomm20	2.34885e-05	0.404865	0.812	0.681	0.45657	Muscle
Gm47283	2.42588e-05	0.46559	0.8	0.615	0.471542	Muscle
Ddx1	2.47883e-05	0.440158	0.647	0.39	0.481835	Muscle
Sms	2.52051e-05	0.328682	0.341	0.159	0.489936	Muscle
Slc38a1	2.53352e-05	0.30993	0.494	0.261	0.492466	Muscle
Purb	2.55127e-05	0.651645	0.553	0.361	0.495916	Muscle
Rangap1	2.57658e-05	0.336328	0.494	0.266	0.500835	Muscle
Metap2	2.60984e-05	0.48828	0.729	0.458	0.5073	Muscle
Hint1	2.70445e-05	0.32318	0.918	0.837	0.525691	Muscle
Eif4b	2.78203e-05	0.463862	0.706	0.458	0.540771	Muscle
Taf10	3.00339e-05	0.480624	0.635	0.431	0.583798	Muscle
Rbpj	3.0199e-05	0.309248	0.388	0.189	0.587008	Muscle
Mcm3	3.06363e-05	0.49269	0.518	0.296	0.595508	Muscle
Atad5	3.09665e-05	0.422552	0.282	0.125	0.601928	Muscle
Daam1	3.43592e-05	0.308864	0.341	0.154	0.667875	Muscle
Dut	3.44263e-05	0.519528	0.576	0.373	0.669179	Muscle
Cox7a2l	3.47966e-05	0.382253	0.894	0.693	0.676377	Muscle
Esf1	3.55809e-05	0.381488	0.529	0.303	0.691622	Muscle
Hnrnpc	3.57587e-05	0.33904	0.894	0.709	0.695077	Muscle
Atp5pb	3.62118e-05	0.382573	0.906	0.793	0.703885	Muscle
Rps28	3.74447e-05	0.368695	0.976	0.839	0.727851	Muscle
Rpl35a	3.86915e-05	0.341917	0.906	0.86	0.752086	Muscle
Hmgb3	3.89456e-05	0.516214	0.612	0.406	0.757025	Muscle
Ptges3	3.98357e-05	0.459737	0.812	0.615	0.774326	Muscle
Atp5g1	4.09404e-05	0.396294	0.882	0.715	0.7958	Muscle
Hat1	4.09899e-05	0.354792	0.459	0.244	0.796761	Muscle
Acads	4.17106e-05	0.33865	0.412	0.215	0.81077	Muscle
Fkbp1a	4.21185e-05	0.373886	0.859	0.656	0.818699	Muscle
Mtfr1l	4.2609e-05	0.318818	0.482	0.258	0.828234	Muscle
Atp6v1a	4.36587e-05	0.279262	0.424	0.22	0.848637	Muscle
Uhrf1	4.4424e-05	0.414708	0.388	0.2	0.863514	Muscle
Rars	4.45509e-05	0.349713	0.541	0.311	0.86598	Muscle
Atp5c1	4.45997e-05	0.388685	0.894	0.742	0.866928	Muscle
Sart3	4.50162e-05	0.365207	0.4	0.2	0.875024	Muscle
Bex4	5.29488e-05	0.307313	0.318	0.149	1	Muscle
Dnajc9	5.33907e-05	0.377242	0.588	0.344	1	Muscle
Phf5a	5.37529e-05	0.454022	0.753	0.543	1	Muscle
Rrm1	5.4559e-05	0.260903	0.412	0.209	1	Muscle
Rps13-ps1	5.49114e-05	0.494983	0.694	0.459	1	Muscle
Nelfcd	5.77951e-05	0.400042	0.424	0.226	1	Muscle
Psma3	5.81674e-05	0.383478	0.894	0.717	1	Muscle
Ube2v1	5.911e-05	0.379069	0.671	0.458	1	Muscle
Kmt5a	6.00939e-05	0.324698	0.482	0.252	1	Muscle
Chchd1	6.01158e-05	0.283098	0.612	0.362	1	Muscle
Gm6477	6.26885e-05	0.344456	0.306	0.142	1	Muscle
Ftsj3	6.39706e-05	0.285439	0.388	0.2	1	Muscle
Eloc	6.49121e-05	0.402374	0.565	0.338	1	Muscle
Nsun2	6.51124e-05	0.333041	0.506	0.29	1	Muscle
Ndufv1	6.63172e-05	0.294875	0.612	0.366	1	Muscle
Rnps1	6.65845e-05	0.313872	0.635	0.413	1	Muscle
Dmwd	6.6772e-05	0.383219	0.271	0.121	1	Muscle
Thop1	6.69323e-05	0.346923	0.329	0.16	1	Muscle
Csnk2b	6.69954e-05	0.434615	0.565	0.337	1	Muscle
Prmt5	7.06488e-05	0.306934	0.329	0.16	1	Muscle
Tomm40	7.10118e-05	0.40135	0.529	0.335	1	Muscle
Ndufb9	7.15742e-05	0.406577	0.859	0.694	1	Muscle
Cdc34	7.33514e-05	0.391422	0.388	0.21	1	Muscle
Sgo2a	7.51028e-05	0.365688	0.259	0.114	1	Muscle
Hmgn2	7.84381e-05	0.464795	0.729	0.532	1	Muscle
Tomm5	8.18559e-05	0.500363	0.706	0.504	1	Muscle
Ciao2b	8.35477e-05	0.266653	0.447	0.231	1	Muscle
Pclaf	8.45691e-05	0.250927	0.529	0.295	1	Muscle
Ddx5	8.46933e-05	0.398584	0.976	0.861	1	Muscle
Rpl37	8.5227e-05	0.310528	0.929	0.88	1	Muscle
G3bp1	8.56724e-05	0.451977	0.788	0.566	1	Muscle
Eif3a	8.73789e-05	0.403004	0.871	0.77	1	Muscle
Kif5b	8.77835e-05	0.325659	0.824	0.603	1	Muscle
Cnn3	8.90845e-05	0.458683	0.788	0.568	1	Muscle
Ccnb1	8.94509e-05	0.514234	0.306	0.149	1	Muscle
Ndufa10	8.97858e-05	0.328207	0.718	0.471	1	Muscle
Cul4b	9.08549e-05	0.271994	0.341	0.167	1	Muscle
Vdac1	9.36979e-05	0.337188	0.835	0.641	1	Muscle
Dnaja2	9.47689e-05	0.352639	0.753	0.531	1	Muscle
Bex1	9.58365e-05	0.573289	0.388	0.216	1	Muscle
Gpi1	9.60429e-05	0.361712	0.753	0.552	1	Muscle
Hnrnpu	9.66736e-05	0.416988	0.894	0.781	1	Muscle
Set	9.68696e-05	0.407002	0.941	0.85	1	Muscle
Tmpo	0.000100057	0.459182	0.706	0.542	1	Muscle
Ddx27	0.000104028	0.35343	0.471	0.264	1	Muscle
Cox5b	0.00010458	0.394045	0.753	0.56	1	Muscle
Rabggtb	0.000106138	0.332851	0.388	0.206	1	Muscle
Hmgb1	0.00010693	0.321816	0.918	0.815	1	Muscle
Psma2	0.0001098	0.394876	0.812	0.632	1	Muscle
Mak16	0.000111645	0.295357	0.4	0.207	1	Muscle
Ebna1bp2	0.000115127	0.30359	0.482	0.275	1	Muscle
St13	0.000117404	0.356531	0.824	0.614	1	Muscle
Ppie	0.000124542	0.393117	0.376	0.199	1	Muscle
Arfgap2	0.000129073	0.389898	0.376	0.195	1	Muscle
Inppl1	0.000130961	0.277147	0.294	0.137	1	Muscle
Fbl	0.000131108	0.417804	0.624	0.423	1	Muscle
Snrpc	0.00013351	0.352444	0.659	0.408	1	Muscle
H1f5	0.000133511	0.372971	0.282	0.133	1	Muscle
Nsd2	0.000138577	0.329807	0.506	0.29	1	Muscle
Gprasp1	0.00014324	0.38875	0.376	0.194	1	Muscle
Smn1	0.00014467	0.313378	0.482	0.276	1	Muscle
Selenoh	0.000144855	0.415087	0.718	0.535	1	Muscle
Rps7	0.000147623	0.259404	0.988	0.967	1	Muscle
Tk1	0.000148628	0.311191	0.318	0.155	1	Muscle
Nudc	0.000151266	0.409346	0.729	0.538	1	Muscle
Gpatch4	0.000155106	0.35457	0.341	0.181	1	Muscle
Ccdc58	0.000155206	0.277526	0.318	0.155	1	Muscle
Lsm2	0.000156434	0.306247	0.659	0.425	1	Muscle
Eif1ax	0.000156467	0.394164	0.741	0.519	1	Muscle
Gmnn	0.000157373	0.44686	0.365	0.199	1	Muscle
Abce1	0.000160322	0.514376	0.459	0.27	1	Muscle
Rreb1	0.000162145	0.323864	0.282	0.134	1	Muscle
Gadd45g	0.000166155	0.373432	0.306	0.151	1	Muscle
Mrpl42	0.000166735	0.372341	0.718	0.485	1	Muscle
Ccdc34	0.000167405	0.383873	0.541	0.335	1	Muscle
Fdft1	0.000172829	0.418757	0.341	0.179	1	Muscle
Vapa	0.000176666	0.33764	0.788	0.593	1	Muscle
Tipin	0.000181856	0.435369	0.447	0.268	1	Muscle
Ddx39b	0.000183164	0.33155	0.835	0.701	1	Muscle
Psmd3	0.000189647	0.376037	0.576	0.359	1	Muscle
2810004N23Rik	0.000189973	0.454996	0.471	0.278	1	Muscle
Stk11	0.000196715	0.269143	0.424	0.229	1	Muscle
Mid1	0.000198086	0.357506	0.471	0.268	1	Muscle
Vma21	0.000198472	0.380448	0.282	0.136	1	Muscle
Eif4a1	0.000199753	0.308628	0.941	0.867	1	Muscle
Glod4	0.00020245	0.438012	0.471	0.271	1	Muscle
Tead2	0.000219329	0.290535	0.565	0.343	1	Muscle
Gtf2e2	0.000220968	0.316789	0.459	0.256	1	Muscle
Rrp1b	0.000221177	0.328122	0.424	0.237	1	Muscle
Mrps30	0.000223052	0.287996	0.365	0.19	1	Muscle
Nip7	0.000227392	0.427585	0.424	0.235	1	Muscle
Adsl	0.0002451	0.408526	0.282	0.137	1	Muscle
Mrpl36	0.000247297	0.322577	0.471	0.267	1	Muscle
Snrpd3	0.000248284	0.437124	0.706	0.528	1	Muscle
Dnajc15	0.000256381	0.342756	0.494	0.292	1	Muscle
Top2a	0.00026052	0.401801	0.412	0.228	1	Muscle
Rsl24d1	0.000262404	0.252201	0.459	0.262	1	Muscle
Ndufc2	0.000265181	0.326497	0.729	0.5	1	Muscle
Rfc4	0.00026743	0.325175	0.447	0.252	1	Muscle
Ndufa9	0.000271197	0.337765	0.553	0.323	1	Muscle
Naa15	0.000279746	0.36339	0.482	0.281	1	Muscle
Tbca	0.000292414	0.386793	0.718	0.511	1	Muscle
Lsm3	0.000297004	0.37286	0.459	0.277	1	Muscle
Hikeshi	0.00030714	0.305537	0.424	0.232	1	Muscle
Sucla2	0.000307441	0.324614	0.447	0.248	1	Muscle
AI506816	0.000312974	0.370273	0.388	0.212	1	Muscle
Psmd6	0.000324143	0.284094	0.694	0.462	1	Muscle
Rpl36a	0.000332232	0.302101	0.894	0.79	1	Muscle
Knop1	0.000338515	0.26942	0.659	0.426	1	Muscle
Ckap5	0.000338946	0.250296	0.459	0.254	1	Muscle
Eif4h	0.000341312	0.346762	0.8	0.582	1	Muscle
Vdac3	0.00034222	0.355282	0.812	0.648	1	Muscle
Rpl37a	0.000360094	0.269064	0.953	0.914	1	Muscle
Tomm70a	0.000360726	0.297349	0.412	0.223	1	Muscle
Cyrib	0.000360966	0.321524	0.388	0.21	1	Muscle
Dohh	0.00036975	0.265398	0.412	0.225	1	Muscle
Atp5mpl	0.000382987	0.360621	0.576	0.366	1	Muscle
Mcm6	0.000383408	0.270854	0.482	0.289	1	Muscle
Pitrm1	0.000398568	0.289865	0.282	0.136	1	Muscle
Srpk1	0.00040843	0.368748	0.694	0.472	1	Muscle
Slc22a17	0.000409357	0.339222	0.306	0.153	1	Muscle
Mrps10	0.000416064	0.256101	0.353	0.184	1	Muscle
Noc2l	0.000417515	0.460328	0.388	0.214	1	Muscle
Sf3b5	0.000436411	0.400985	0.706	0.533	1	Muscle
Srsf10	0.000443691	0.436077	0.518	0.316	1	Muscle
Prkaca	0.000445115	0.342958	0.376	0.211	1	Muscle
Pum3	0.000448464	0.265531	0.329	0.172	1	Muscle
Uqcrh	0.000470423	0.282471	0.906	0.767	1	Muscle
Smc1a	0.000474641	0.401037	0.788	0.601	1	Muscle
Atp5j2	0.000491048	0.35345	0.8	0.623	1	Muscle
Dbn1	0.000495746	0.402371	0.624	0.401	1	Muscle
Gm9616	0.000498724	0.373409	0.529	0.315	1	Muscle
Asnsd1	0.000501302	0.298867	0.459	0.256	1	Muscle
Ube2v2	0.000504671	0.335606	0.576	0.371	1	Muscle
Suclg2	0.000512705	0.256838	0.282	0.14	1	Muscle
Rtn3	0.000521814	0.320176	0.6	0.385	1	Muscle
Pola1	0.000539035	0.279645	0.271	0.131	1	Muscle
Pabpc1	0.000540158	0.258944	0.941	0.776	1	Muscle
Emc6	0.000568008	0.300635	0.576	0.355	1	Muscle
Atad2	0.000568279	0.420574	0.388	0.22	1	Muscle
Ptcd2	0.00058384	0.253663	0.294	0.149	1	Muscle
Zmat2	0.000602819	0.416776	0.565	0.379	1	Muscle
Rbm8a	0.000619858	0.344304	0.671	0.481	1	Muscle
Cdk4	0.000632735	0.286662	0.906	0.8	1	Muscle
Atp5o	0.000633873	0.321357	0.871	0.778	1	Muscle
Atp5d	0.000636036	0.357544	0.918	0.804	1	Muscle
Ndufv2	0.000641199	0.330081	0.624	0.43	1	Muscle
Dlst	0.000643773	0.377435	0.329	0.175	1	Muscle
Spag7	0.000645428	0.290918	0.576	0.371	1	Muscle
Orc2	0.000656098	0.280932	0.294	0.148	1	Muscle
N6amt1	0.00065928	0.267951	0.388	0.218	1	Muscle
Gamt	0.000692233	0.298632	0.294	0.151	1	Muscle
Pwwp3b	0.000708428	0.405442	0.306	0.164	1	Muscle
Tcerg1	0.000728801	0.363901	0.576	0.374	1	Muscle
Ddb1	0.000734168	0.319693	0.729	0.521	1	Muscle
Zmynd19	0.000747645	0.273227	0.318	0.163	1	Muscle
Mtrex	0.000748466	0.258993	0.353	0.194	1	Muscle
Tmsb10	0.000750259	0.283268	0.941	0.867	1	Muscle
Cops2	0.000766524	0.309897	0.494	0.298	1	Muscle
Abcf1	0.000798597	0.380563	0.624	0.429	1	Muscle
Nucks1	0.000813196	0.294928	0.753	0.55	1	Muscle
Vps26a	0.000832898	0.289264	0.259	0.127	1	Muscle
Uba52	0.000834188	0.340907	0.341	0.193	1	Muscle
Timm50	0.000837774	0.26839	0.471	0.282	1	Muscle
Ccdc86	0.000842638	0.290719	0.341	0.183	1	Muscle
Obsl1	0.000851471	0.380793	0.294	0.156	1	Muscle
Smarca5	0.000933804	0.346043	0.706	0.525	1	Muscle
Tcf12	0.000942507	0.300265	0.588	0.389	1	Muscle
Idh3b	0.000955866	0.283057	0.506	0.326	1	Muscle
Rnaseh2a	0.00100166	0.335369	0.271	0.142	1	Muscle
Cmss1	0.00101122	0.305057	0.271	0.138	1	Muscle
Txnl1	0.00104796	0.343168	0.824	0.622	1	Muscle
Nop58	0.00105407	0.29133	0.624	0.416	1	Muscle
Ube2n	0.00106199	0.27481	0.729	0.515	1	Muscle
Uchl5	0.00109215	0.40692	0.294	0.16	1	Muscle
Ythdf1	0.0010961	0.319591	0.471	0.286	1	Muscle
Hbs1l	0.00112514	0.296147	0.318	0.172	1	Muscle
Ilf2	0.00113735	0.250927	0.647	0.408	1	Muscle
Rpl27	0.00117237	0.250639	0.718	0.5	1	Muscle
Txn1	0.00121213	0.356744	0.718	0.524	1	Muscle
Npm3	0.00121461	0.392066	0.518	0.355	1	Muscle
Tardbp	0.00121548	0.384368	0.671	0.476	1	Muscle
1110038B12Rik	0.00122144	0.265466	0.6	0.391	1	Muscle
2310033P09Rik	0.0012522	0.269614	0.294	0.159	1	Muscle
Ssu72	0.00128063	0.269503	0.588	0.395	1	Muscle
Srsf6	0.00129226	0.284728	0.788	0.577	1	Muscle
Ccdc8	0.00130527	0.357064	0.365	0.214	1	Muscle
Usp39	0.00132825	0.31293	0.329	0.187	1	Muscle
Psmb6	0.00135751	0.365095	0.824	0.702	1	Muscle
Psma5	0.00137496	0.330253	0.718	0.519	1	Muscle
Rrp7a	0.00137535	0.345582	0.353	0.203	1	Muscle
Ube2l3	0.00139231	0.343654	0.718	0.545	1	Muscle
Igf2bp1	0.00139711	0.256454	0.6	0.387	1	Muscle
Cenpf	0.00143928	0.278761	0.329	0.183	1	Muscle
Ruvbl2	0.00146409	0.299044	0.306	0.17	1	Muscle
Aarsd1	0.00152526	0.327638	0.518	0.325	1	Muscle
Mrps12	0.00153138	0.261662	0.494	0.31	1	Muscle
Bzw1	0.00160035	0.303448	0.788	0.613	1	Muscle
Hmgb2	0.00160455	0.291205	0.588	0.399	1	Muscle
Park7	0.00160664	0.29148	0.824	0.738	1	Muscle
Arl6ip4	0.00162729	0.291228	0.6	0.377	1	Muscle
[truncated: 2,197 more rows]

## Sheet: Supplementary Data 2
scRNA-seq mesenchyme reclustering marker genes
Two-sided Wilcoxon Rank Sum test, p-value adjustment is performed using Bonferroni correction based on the total number of genes in the dataset.
gene	p_val	avg_log2FC	pct.1	pct.2	p_val_adj	cluster
Foxp1	7.53775e-62	1.21063	0.696	0.313	1.20468e-57	Perichondrium
H3f3b	6.84903e-37	0.439761	1	0.999	1.09461e-32	Perichondrium
Mdk	1.39459e-21	0.403148	0.99	0.936	2.22884e-17	Perichondrium
Ptma	4.26331e-21	0.358772	1	0.999	6.81361e-17	Perichondrium
Gas2	1.12222e-20	0.523465	0.529	0.291	1.79354e-16	Perichondrium
Mecom	2.44513e-20	0.446313	0.403	0.185	3.90781e-16	Perichondrium
Atxn7l3b	4.48054e-19	0.364716	0.957	0.91	7.16079e-15	Perichondrium
H3f3a	3.0079e-18	0.275311	1	0.999	4.80723e-14	Perichondrium
Foxp2	7.80232e-18	0.420774	0.428	0.222	1.24697e-13	Perichondrium
Sox11	1.1107e-15	0.303527	0.809	0.589	1.77512e-11	Perichondrium
Ccnd2	9.32667e-15	0.526567	0.908	0.821	1.49059e-10	Perichondrium
Gas1	3.07309e-14	0.406076	0.882	0.754	4.91141e-10	Perichondrium
Sox4	4.00837e-14	0.325989	0.867	0.727	6.40618e-10	Perichondrium
Ier2	4.20135e-14	0.422446	0.867	0.722	6.7146e-10	Perichondrium
Epha4	2.4023e-13	0.615157	0.432	0.273	3.83935e-09	Perichondrium
Trps1	5.46264e-13	0.423677	0.529	0.344	8.73039e-09	Perichondrium
Tsc22d1	1.77434e-12	0.393773	0.915	0.859	2.83576e-08	Perichondrium
Ebf1	5.02512e-12	0.50575	0.476	0.318	8.03115e-08	Perichondrium
Hoxa11os	8.59712e-12	0.293303	0.386	0.219	1.37399e-07	Perichondrium
Hoxd13	4.002e-11	0.278722	0.273	0.137	6.396e-07	Perichondrium
Ebf3	4.19132e-11	0.292796	0.324	0.177	6.69856e-07	Perichondrium
Mir100hg	1.57565e-10	0.288625	0.594	0.423	2.5182e-06	Perichondrium
Sfrp2	2.79662e-10	0.470045	0.483	0.319	4.46955e-06	Perichondrium
6330403K07Rik	1.37904e-09	0.266487	0.662	0.529	2.20398e-05	Perichondrium
Vcan	1.38652e-09	0.417105	0.749	0.602	2.21593e-05	Perichondrium
Cd24a	3.89563e-09	0.385446	0.531	0.404	6.22599e-05	Perichondrium
Fbn2	2.73056e-08	0.323119	0.86	0.783	0.000436398	Perichondrium
Igfbp4	1.97837e-07	0.296817	0.862	0.741	0.00316184	Perichondrium
Nfib	6.50073e-07	0.251932	0.877	0.776	0.0103895	Perichondrium
Csrp2	1.64278e-06	0.333334	0.582	0.484	0.0262549	Perichondrium
Egr1	0.000214023	0.256407	0.862	0.8	1	Perichondrium
Sulf1	0.000284662	0.295318	0.386	0.315	1	Perichondrium
Prrx1	0.000700563	0.348903	0.751	0.716	1	Perichondrium
Rnd3	0.000797849	0.266974	0.399	0.334	1	Perichondrium
Zfhx3	0.00162602	0.484727	0.447	0.408	1	Perichondrium
Dlk1	2.80569e-74	1.33437	0.948	0.536	4.48405e-70	Pericartilaginous mesenchyme
Igf1	5.14578e-71	1.49904	0.64	0.169	8.22399e-67	Pericartilaginous mesenchyme
Postn	1.36079e-63	1.37566	0.741	0.276	2.17481e-59	Pericartilaginous mesenchyme
Meg3	1.8933e-59	0.948278	1	0.95	3.02587e-55	Pericartilaginous mesenchyme
Tshz2	1.89236e-56	1.00633	0.71	0.267	3.02437e-52	Pericartilaginous mesenchyme
Akap12	9.27774e-54	1.00916	0.615	0.187	1.48277e-49	Pericartilaginous mesenchyme
Agtr2	3.86517e-51	0.802834	0.57	0.171	6.17731e-47	Pericartilaginous mesenchyme
Ly6h	9.48355e-46	0.873036	0.531	0.165	1.51566e-41	Pericartilaginous mesenchyme
Mest	1.92091e-45	0.844018	0.979	0.79	3.07e-41	Pericartilaginous mesenchyme
Ebf2	2.90164e-45	0.592737	0.409	0.089	4.6374e-41	Pericartilaginous mesenchyme
Ntm	3.87014e-43	0.630767	0.462	0.12	6.18526e-39	Pericartilaginous mesenchyme
Lhfpl2	8.35963e-43	0.515212	0.49	0.135	1.33604e-38	Pericartilaginous mesenchyme
Clec3b	3.62641e-41	0.579206	0.28	0.04	5.79573e-37	Pericartilaginous mesenchyme
Hic1	9.3813e-39	0.546819	0.524	0.173	1.49932e-34	Pericartilaginous mesenchyme
Rian	2.7669e-38	0.757528	0.906	0.638	4.42206e-34	Pericartilaginous mesenchyme
Ptn	1.5605e-37	0.896495	0.969	0.798	2.494e-33	Pericartilaginous mesenchyme
Egfl6	2.05139e-34	0.778121	0.64	0.285	3.27853e-30	Pericartilaginous mesenchyme
Col3a1	1.31368e-33	0.676571	0.99	0.88	2.09952e-29	Pericartilaginous mesenchyme
Kctd12	2.64419e-32	0.647168	0.668	0.317	4.22595e-28	Pericartilaginous mesenchyme
Itm2a	6.86346e-32	0.770338	0.913	0.662	1.09692e-27	Pericartilaginous mesenchyme
Maged2	8.63855e-30	0.673743	0.927	0.762	1.38061e-25	Pericartilaginous mesenchyme
Selenop	8.32523e-29	0.401884	0.35	0.098	1.33054e-24	Pericartilaginous mesenchyme
Cxcl12	1.86044e-28	0.814865	0.483	0.199	2.97336e-24	Pericartilaginous mesenchyme
Map1b	1.13198e-27	0.66046	0.699	0.361	1.80913e-23	Pericartilaginous mesenchyme
Tmsb4x	1.33594e-27	0.590209	0.986	0.914	2.13511e-23	Pericartilaginous mesenchyme
Phlda1	1.47147e-27	0.524313	0.409	0.139	2.35171e-23	Pericartilaginous mesenchyme
Col6a1	1.51429e-27	0.634904	0.787	0.473	2.42014e-23	Pericartilaginous mesenchyme
Rarres2	4.23096e-27	0.344289	0.269	0.061	6.76192e-23	Pericartilaginous mesenchyme
Itih5	8.98625e-26	0.40388	0.315	0.087	1.43618e-21	Pericartilaginous mesenchyme
Gnas	1.1158e-25	0.556358	0.997	0.977	1.78327e-21	Pericartilaginous mesenchyme
Dcn	3.173e-25	0.708846	0.71	0.374	5.07109e-21	Pericartilaginous mesenchyme
Cdkn1c	4.24302e-25	0.489363	0.997	0.965	6.7812e-21	Pericartilaginous mesenchyme
Gm37899	1.34429e-24	0.466658	0.486	0.204	2.14845e-20	Pericartilaginous mesenchyme
Amot	2.70465e-24	0.530761	0.416	0.161	4.32258e-20	Pericartilaginous mesenchyme
Shox2	2.84359e-24	0.711163	0.535	0.252	4.54462e-20	Pericartilaginous mesenchyme
Lamb1	2.96661e-24	0.416016	0.427	0.167	4.74123e-20	Pericartilaginous mesenchyme
Gpc3	5.46867e-24	0.536796	0.92	0.747	8.74003e-20	Pericartilaginous mesenchyme
Grb10	6.90807e-24	0.521638	0.927	0.759	1.10405e-19	Pericartilaginous mesenchyme
Nrk	7.90977e-24	0.563874	0.64	0.325	1.26414e-19	Pericartilaginous mesenchyme
Glipr2	2.44718e-22	0.426094	0.388	0.147	3.91108e-18	Pericartilaginous mesenchyme
Ndn	5.58213e-22	0.788706	0.741	0.533	8.92137e-18	Pericartilaginous mesenchyme
Slc16a2	8.20352e-22	0.409196	0.353	0.124	1.31109e-17	Pericartilaginous mesenchyme
Dkk2	1.48622e-21	0.539164	0.472	0.207	2.37527e-17	Pericartilaginous mesenchyme
Ank2	3.91729e-21	0.414855	0.329	0.113	6.26062e-17	Pericartilaginous mesenchyme
Add3	1.03745e-20	0.41587	0.514	0.242	1.65805e-16	Pericartilaginous mesenchyme
Phactr2	2.27456e-20	0.535057	0.531	0.274	3.6352e-16	Pericartilaginous mesenchyme
Pea15a	3.60602e-20	0.316806	0.325	0.113	5.76314e-16	Pericartilaginous mesenchyme
Eps8	4.32112e-20	0.295798	0.269	0.081	6.90601e-16	Pericartilaginous mesenchyme
Peg10	5.61844e-20	0.397084	0.336	0.123	8.9794e-16	Pericartilaginous mesenchyme
Col6a3	1.04556e-19	0.563486	0.594	0.34	1.67101e-15	Pericartilaginous mesenchyme
Clcn5	5.66526e-19	0.448694	0.458	0.216	9.05421e-15	Pericartilaginous mesenchyme
Klf7	8.29596e-19	0.375467	0.381	0.157	1.32586e-14	Pericartilaginous mesenchyme
Sub1	9.25903e-19	0.484384	0.92	0.852	1.47978e-14	Pericartilaginous mesenchyme
Ebf3	8.91541e-18	0.38634	0.402	0.174	1.42486e-13	Pericartilaginous mesenchyme
Sf3b5	1.62168e-17	0.568832	0.647	0.424	2.59177e-13	Pericartilaginous mesenchyme
Peg3	4.83015e-17	0.596917	0.93	0.834	7.71955e-13	Pericartilaginous mesenchyme
Tuba1a	1.29962e-16	0.43303	0.972	0.851	2.07706e-12	Pericartilaginous mesenchyme
Selenom	3.78236e-16	0.44894	0.731	0.515	6.04497e-12	Pericartilaginous mesenchyme
Islr	6.06916e-16	0.398245	0.542	0.305	9.69973e-12	Pericartilaginous mesenchyme
Ifitm2	8.07889e-16	0.382186	0.976	0.929	1.29117e-11	Pericartilaginous mesenchyme
Pwwp3b	1.48274e-15	0.294822	0.339	0.142	2.36971e-11	Pericartilaginous mesenchyme
Col5a2	3.12206e-15	0.449302	0.822	0.628	4.98968e-11	Pericartilaginous mesenchyme
Uchl1	4.06054e-15	0.386779	0.427	0.214	6.48955e-11	Pericartilaginous mesenchyme
Nid2	4.89649e-15	0.280775	0.29	0.113	7.82557e-11	Pericartilaginous mesenchyme
Tmem158	6.5137e-15	0.350171	0.315	0.128	1.04102e-10	Pericartilaginous mesenchyme
6330403K07Rik	7.13058e-15	0.477071	0.724	0.528	1.13961e-10	Pericartilaginous mesenchyme
Col6a2	1.05811e-14	0.433383	0.657	0.411	1.69108e-10	Pericartilaginous mesenchyme
Basp1	1.20285e-14	0.476414	0.864	0.724	1.92239e-10	Pericartilaginous mesenchyme
Mxra8	1.56922e-14	0.25632	0.343	0.147	2.50794e-10	Pericartilaginous mesenchyme
Tcf7l2	1.62909e-14	0.43785	0.514	0.292	2.60361e-10	Pericartilaginous mesenchyme
Trio	1.88148e-14	0.338005	0.413	0.207	3.00698e-10	Pericartilaginous mesenchyme
Cotl1	2.17661e-14	0.318651	0.409	0.203	3.47866e-10	Pericartilaginous mesenchyme
Fcgrt	2.35966e-14	0.304014	0.35	0.157	3.7712e-10	Pericartilaginous mesenchyme
Smarca2	4.29254e-14	0.445227	0.654	0.446	6.86034e-10	Pericartilaginous mesenchyme
Jund	4.34497e-14	0.39077	0.958	0.873	6.94413e-10	Pericartilaginous mesenchyme
Dpysl3	2.16005e-13	0.3889	0.507	0.285	3.45219e-09	Pericartilaginous mesenchyme
Mir99ahg	2.45342e-13	0.373507	0.503	0.288	3.92105e-09	Pericartilaginous mesenchyme
Itm2b	2.58779e-13	0.332652	0.832	0.697	4.1358e-09	Pericartilaginous mesenchyme
Igf2r	2.86104e-13	0.428498	0.657	0.451	4.57251e-09	Pericartilaginous mesenchyme
Fzd8	2.90413e-13	0.279206	0.304	0.131	4.64138e-09	Pericartilaginous mesenchyme
Kitl	3.19143e-13	0.366788	0.283	0.119	5.10055e-09	Pericartilaginous mesenchyme
Piezo2	3.42528e-13	0.447232	0.444	0.244	5.47429e-09	Pericartilaginous mesenchyme
Myl9	4.33707e-13	0.347564	0.402	0.203	6.9315e-09	Pericartilaginous mesenchyme
Ogn	1.10551e-12	0.534336	0.507	0.306	1.76682e-08	Pericartilaginous mesenchyme
Vkorc1	1.11082e-12	0.345649	0.538	0.332	1.77532e-08	Pericartilaginous mesenchyme
Axl	1.2346e-12	0.301679	0.364	0.179	1.97315e-08	Pericartilaginous mesenchyme
Rspo3	1.52146e-12	0.36034	0.322	0.146	2.4316e-08	Pericartilaginous mesenchyme
Col26a1	1.9568e-12	0.371529	0.462	0.261	3.12736e-08	Pericartilaginous mesenchyme
Nfib	4.7868e-12	0.35051	0.913	0.778	7.65027e-08	Pericartilaginous mesenchyme
Meox2	6.47848e-12	0.321492	0.437	0.231	1.03539e-07	Pericartilaginous mesenchyme
Plac9a	7.76603e-12	0.251213	0.329	0.15	1.24117e-07	Pericartilaginous mesenchyme
Ldb2	7.91076e-12	0.254136	0.297	0.131	1.2643e-07	Pericartilaginous mesenchyme
B830012L14Rik	2.16819e-11	0.268464	0.399	0.208	3.46521e-07	Pericartilaginous mesenchyme
Ppp1r9a	3.07003e-11	0.254109	0.406	0.216	4.90652e-07	Pericartilaginous mesenchyme
Ptprd	4.64931e-11	0.361951	0.573	0.373	7.43052e-07	Pericartilaginous mesenchyme
Vim	1.23472e-10	0.42482	0.962	0.882	1.97333e-06	Pericartilaginous mesenchyme
Sfrp2	2.34641e-10	0.377381	0.528	0.325	3.75003e-06	Pericartilaginous mesenchyme
Angptl1	2.37706e-10	0.265132	0.399	0.217	3.79902e-06	Pericartilaginous mesenchyme
Tril	2.44973e-10	0.281159	0.5	0.298	3.91516e-06	Pericartilaginous mesenchyme
Celf2	3.10143e-10	0.266426	0.388	0.207	4.95671e-06	Pericartilaginous mesenchyme
Ehd1	3.19338e-10	0.25053	0.42	0.237	5.10365e-06	Pericartilaginous mesenchyme
Tbx18	4.45575e-10	0.266633	0.322	0.162	7.12118e-06	Pericartilaginous mesenchyme
Lrrc17	4.47436e-10	0.252612	0.346	0.18	7.15092e-06	Pericartilaginous mesenchyme
S100a11	5.15816e-10	0.344164	0.612	0.442	8.24376e-06	Pericartilaginous mesenchyme
Nbl1	5.16648e-10	0.262221	0.42	0.235	8.25707e-06	Pericartilaginous mesenchyme
Lama4	6.29159e-10	0.264	0.304	0.153	1.00552e-05	Pericartilaginous mesenchyme
Pitx1	1.21307e-09	0.488712	0.409	0.253	1.93872e-05	Pericartilaginous mesenchyme
Gxylt2	2.86362e-09	0.282827	0.458	0.284	4.57663e-05	Pericartilaginous mesenchyme
Col5a1	1.05331e-08	0.303006	0.612	0.448	0.000168341	Pericartilaginous mesenchyme
Fyn	1.5509e-08	0.288607	0.343	0.2	0.000247865	Pericartilaginous mesenchyme
Tmem254a	2.01323e-08	0.299374	0.36	0.213	0.000321755	Pericartilaginous mesenchyme
Zwint	2.69469e-08	0.296387	0.497	0.34	0.000430665	Pericartilaginous mesenchyme
Jak1	2.7804e-08	0.252072	0.479	0.313	0.000444364	Pericartilaginous mesenchyme
Erp29	3.35643e-08	0.279671	0.829	0.693	0.000536425	Pericartilaginous mesenchyme
Fn1	3.43466e-08	0.280093	0.608	0.439	0.000548928	Pericartilaginous mesenchyme
Fibin	7.07592e-08	0.448231	0.493	0.348	0.00113087	Pericartilaginous mesenchyme
Tubb2b	7.20046e-08	0.385653	0.514	0.353	0.00115078	Pericartilaginous mesenchyme
Rap1b	1.20248e-07	0.257045	0.535	0.379	0.0019218	Pericartilaginous mesenchyme
Plpp3	1.23538e-07	0.421124	0.594	0.46	0.00197439	Pericartilaginous mesenchyme
Ly6e	2.06103e-07	0.253983	0.322	0.188	0.00329393	Pericartilaginous mesenchyme
Vcan	3.20639e-07	0.328065	0.734	0.619	0.00512445	Pericartilaginous mesenchyme
Kcnq1ot1	3.3433e-07	0.329707	0.958	0.895	0.00534326	Pericartilaginous mesenchyme
Il11ra1	3.4531e-07	0.252099	0.699	0.565	0.00551875	Pericartilaginous mesenchyme
Pcdh18	3.54102e-07	0.251068	0.497	0.339	0.00565925	Pericartilaginous mesenchyme
Ddah2	4.027e-07	0.26332	0.682	0.557	0.00643595	Pericartilaginous mesenchyme
Col4a1	6.75694e-07	0.321963	0.413	0.278	0.0107989	Pericartilaginous mesenchyme
Aspn	8.59171e-07	0.297495	0.276	0.153	0.0137313	Pericartilaginous mesenchyme
Thra	1.15056e-06	0.254752	0.563	0.424	0.0183883	Pericartilaginous mesenchyme
Capn6	1.7995e-06	0.315585	0.521	0.379	0.0287596	Pericartilaginous mesenchyme
S100a10	2.91515e-06	0.45559	0.615	0.507	0.0465899	Pericartilaginous mesenchyme
Fbln1	6.28301e-06	0.307242	0.552	0.425	0.100415	Pericartilaginous mesenchyme
Pfn2	1.05964e-05	0.284311	0.5	0.376	0.169352	Pericartilaginous mesenchyme
Ctsl	8.3295e-05	0.28427	0.587	0.497	1	Pericartilaginous mesenchyme
Klf6	0.000237127	0.272442	0.406	0.306	1	Pericartilaginous mesenchyme
Col2a1	4.98444e-219	3.63627	0.964	0.11	7.96614e-215	Chondrocytes
Col9a1	3.93692e-203	2.54042	0.888	0.087	6.29199e-199	Chondrocytes
Col9a3	7.22472e-198	2.95596	0.924	0.116	1.15465e-193	Chondrocytes
Matn4	7.76485e-178	2.39615	0.884	0.115	1.24098e-173	Chondrocytes
eGFP-SV40pA	8.73427e-150	1.2187	0.574	0.022	1.39591e-145	Chondrocytes
Mia	8.5278e-148	1.67694	0.771	0.091	1.36291e-143	Chondrocytes
Hapln1	2.55493e-144	1.66471	0.57	0.026	4.08329e-140	Chondrocytes
Cytl1	1.10468e-142	2.12588	0.522	0.016	1.7655e-138	Chondrocytes
Sox9	8.64914e-141	1.89741	0.88	0.181	1.38231e-136	Chondrocytes
Col9a2	4.58487e-136	2.06027	0.827	0.161	7.32754e-132	Chondrocytes
Acan	1.45596e-135	1.54784	0.602	0.042	2.32691e-131	Chondrocytes
Col11a2	6.64314e-130	1.42419	0.546	0.031	1.06171e-125	Chondrocytes
Wwp2	1.12563e-129	1.31311	0.695	0.084	1.79899e-125	Chondrocytes
Sox5	9.05994e-127	1.1489	0.647	0.064	1.44796e-122	Chondrocytes
Sox6	1.32148e-117	0.982488	0.566	0.045	2.11199e-113	Chondrocytes
Matn1	1.87842e-111	1.80921	0.39	0.007	3.0021e-107	Chondrocytes
Susd5	5.63874e-94	0.730325	0.309	0.002	9.01184e-90	Chondrocytes
Col11a1	2.90889e-91	2.28437	0.867	0.327	4.64899e-87	Chondrocytes
Cnmd	7.24697e-88	1.05423	0.422	0.032	1.15821e-83	Chondrocytes
Rflna	3.32247e-82	0.875776	0.526	0.073	5.30998e-78	Chondrocytes
Papss2	1.23779e-78	0.921411	0.498	0.069	1.97824e-74	Chondrocytes
Fzd9	2.65682e-73	0.523188	0.337	0.02	4.24613e-69	Chondrocytes
Cspg4	2.2426e-70	0.76367	0.502	0.083	3.58412e-66	Chondrocytes
Sorbs2	1.71855e-65	0.705416	0.426	0.057	2.74659e-61	Chondrocytes
Cthrc1	3.22719e-59	1.06061	0.663	0.199	5.15769e-55	Chondrocytes
Fgfr3	4.15351e-57	0.456815	0.269	0.018	6.63814e-53	Chondrocytes
Col27a1	3.781e-54	0.917282	0.582	0.173	6.04279e-50	Chondrocytes
Foxc1	3.28128e-53	0.607947	0.43	0.077	5.24413e-49	Chondrocytes
Cpe	3.93825e-52	1.16798	0.627	0.221	6.29411e-48	Chondrocytes
Chst11	3.41899e-48	0.395869	0.261	0.023	5.46424e-44	Chondrocytes
Chadl	5.67907e-47	0.475847	0.321	0.045	9.07629e-43	Chondrocytes
Ldha	3.7147e-40	0.927785	0.94	0.801	5.93683e-36	Chondrocytes
Fgfrl1	3.92365e-40	0.459807	0.353	0.069	6.27077e-36	Chondrocytes
Ndrg2	5.66239e-40	0.462707	0.357	0.07	9.04963e-36	Chondrocytes
Msi2	2.99553e-39	0.547488	0.442	0.115	4.78746e-35	Chondrocytes
Pgk1	1.57195e-36	0.976444	0.763	0.488	2.5123e-32	Chondrocytes
Gapdh	3.55822e-35	0.677984	0.996	0.974	5.68675e-31	Chondrocytes
Itm2a	6.40321e-34	1.15661	0.916	0.668	1.02336e-29	Chondrocytes
Plod2	9.05108e-32	0.701758	0.566	0.235	1.44654e-27	Chondrocytes
Neat1	2.81212e-31	0.703993	0.357	0.093	4.49434e-27	Chondrocytes
Stk26	4.62139e-31	0.426867	0.281	0.056	7.3859e-27	Chondrocytes
1810058I24Rik	6.18501e-31	0.740174	0.799	0.518	9.88488e-27	Chondrocytes
Eno1	3.30291e-30	0.778409	0.707	0.423	5.27872e-26	Chondrocytes
Fibin	1.35201e-28	0.839589	0.655	0.322	2.16079e-24	Chondrocytes
Capn6	1.88926e-28	0.64225	0.691	0.352	3.01941e-24	Chondrocytes
Slc16a3	2.50582e-28	0.485587	0.418	0.137	4.00481e-24	Chondrocytes
Cd9	5.17132e-27	0.652658	0.454	0.174	8.26481e-23	Chondrocytes
Tspan4	8.87915e-27	0.515711	0.373	0.118	1.41907e-22	Chondrocytes
Mbnl2	1.89979e-24	0.588509	0.699	0.414	3.03624e-20	Chondrocytes
Fgfr2	3.93214e-24	0.435425	0.353	0.112	6.28434e-20	Chondrocytes
Rarg	7.99729e-24	0.487462	0.506	0.219	1.27813e-19	Chondrocytes
Gale	9.64978e-24	0.36323	0.261	0.063	1.54223e-19	Chondrocytes
Klf2	1.27982e-23	1.07121	0.498	0.234	2.0454e-19	Chondrocytes
Higd1a	1.91622e-23	0.63071	0.61	0.33	3.06251e-19	Chondrocytes
Trps1	2.55951e-23	0.69535	0.655	0.344	4.0906e-19	Chondrocytes
Pfkl	8.10245e-23	0.527836	0.558	0.273	1.29493e-18	Chondrocytes
Igf2	4.39341e-22	0.532128	0.627	0.339	7.02154e-18	Chondrocytes
Ccnd1	1.99384e-21	0.67096	0.655	0.376	3.18656e-17	Chondrocytes
Mgp	5.98535e-21	0.954138	0.554	0.289	9.56579e-17	Chondrocytes
Mif	2.412e-20	0.570585	0.892	0.77	3.85486e-16	Chondrocytes
Ets2	1.8096e-19	0.410161	0.474	0.209	2.8921e-15	Chondrocytes
Tgfbi	3.18774e-19	0.795489	0.498	0.261	5.09465e-15	Chondrocytes
Slc2a1	7.13436e-19	0.404971	0.329	0.118	1.14021e-14	Chondrocytes
Gdf5	2.73703e-18	0.768596	0.261	0.08	4.37432e-14	Chondrocytes
Sned1	3.54961e-18	0.300956	0.273	0.082	5.67299e-14	Chondrocytes
Ldhb	5.45943e-18	0.537097	0.614	0.375	8.72526e-14	Chondrocytes
Adgra3	9.40867e-18	0.356909	0.369	0.147	1.50369e-13	Chondrocytes
Slc26a2	2.75675e-17	0.323243	0.257	0.08	4.40584e-13	Chondrocytes
Sdc4	4.25711e-17	0.436337	0.406	0.182	6.80371e-13	Chondrocytes
Pkm	4.32467e-17	0.544587	0.888	0.79	6.91169e-13	Chondrocytes
Aldoa	4.65355e-17	0.597098	0.763	0.564	7.4373e-13	Chondrocytes
Aopep	1.41387e-16	0.517138	0.53	0.29	2.25964e-12	Chondrocytes
Cd24a	3.94845e-16	0.500101	0.651	0.398	6.31041e-12	Chondrocytes
Cdkn1c	5.15103e-16	0.498914	0.992	0.967	8.23237e-12	Chondrocytes
Btbd3	6.78855e-16	0.320911	0.281	0.099	1.08495e-11	Chondrocytes
Pim3	7.91981e-16	0.331977	0.289	0.105	1.26574e-11	Chondrocytes
Rtl3	1.01261e-15	0.400761	0.325	0.129	1.61835e-11	Chondrocytes
Pgam1	1.29471e-15	0.415558	0.9	0.799	2.06921e-11	Chondrocytes
Ppfibp1	1.48964e-15	0.321258	0.329	0.132	2.38074e-11	Chondrocytes
Jdp2	8.44521e-15	0.408031	0.277	0.103	1.34971e-10	Chondrocytes
Pde4dip	1.95724e-14	0.284224	0.309	0.123	3.12806e-10	Chondrocytes
Cdc42ep3	3.01802e-14	0.379947	0.321	0.134	4.82339e-10	Chondrocytes
Ptch1	7.13544e-14	0.367894	0.357	0.16	1.14039e-09	Chondrocytes
Peg3	9.33904e-14	0.5044	0.932	0.836	1.49257e-09	Chondrocytes
P4ha1	1.25707e-13	0.493162	0.574	0.386	2.00905e-09	Chondrocytes
Dbi	1.53139e-13	0.525977	0.671	0.475	2.44747e-09	Chondrocytes
Unc5c	1.8949e-13	0.258646	0.269	0.102	3.02843e-09	Chondrocytes
P4ha2	1.98135e-13	0.396342	0.414	0.205	3.16659e-09	Chondrocytes
Ugdh	3.35731e-13	0.395464	0.365	0.178	5.36565e-09	Chondrocytes
Tpi1	3.37018e-13	0.412144	0.908	0.803	5.38623e-09	Chondrocytes
Gm47586	7.38102e-13	0.262882	0.301	0.124	1.17963e-08	Chondrocytes
Hmga2	7.6482e-13	0.557487	0.618	0.437	1.22234e-08	Chondrocytes
Flnb	1.02697e-12	0.423581	0.39	0.202	1.64131e-08	Chondrocytes
Bcl2	1.28805e-12	0.445341	0.478	0.273	2.05856e-08	Chondrocytes
C430049B03Rik	1.81802e-12	0.552169	0.518	0.322	2.90556e-08	Chondrocytes
Ctdspl	2.27021e-12	0.288388	0.289	0.123	3.62825e-08	Chondrocytes
Lrig3	3.92518e-12	0.319644	0.345	0.164	6.27322e-08	Chondrocytes
Rtkn	1.40326e-11	0.274251	0.305	0.138	2.24269e-07	Chondrocytes
Sema6a	1.50231e-11	0.390772	0.45	0.251	2.401e-07	Chondrocytes
Mef2c	1.6027e-11	0.501383	0.386	0.201	2.56143e-07	Chondrocytes
Hspg2	3.47111e-11	0.326937	0.357	0.183	5.54754e-07	Chondrocytes
Kcnq1ot1	3.92513e-11	0.434504	0.956	0.897	6.27315e-07	Chondrocytes
Creb3l2	4.44201e-11	0.372683	0.462	0.279	7.09922e-07	Chondrocytes
Thbs1	7.54935e-11	0.441249	0.365	0.193	1.20654e-06	Chondrocytes
Fam162a	1.06196e-10	0.442165	0.546	0.368	1.69723e-06	Chondrocytes
Dek	3.19952e-10	0.363117	0.703	0.511	5.11347e-06	Chondrocytes
Pmp22	3.78245e-10	0.367267	0.727	0.55	6.04512e-06	Chondrocytes
Bex2	2.76706e-09	0.344823	0.353	0.197	4.42231e-05	Chondrocytes
Tsc22d1	3.47788e-09	0.373093	0.932	0.863	5.55835e-05	Chondrocytes
Tenm4	1.18403e-08	0.27101	0.281	0.139	0.000189232	Chondrocytes
Sox11	1.61702e-08	0.369644	0.787	0.619	0.000258433	Chondrocytes
Lpar4	2.04205e-08	0.336755	0.373	0.227	0.000326361	Chondrocytes
Gpi1	2.04754e-08	0.281353	0.618	0.449	0.000327239	Chondrocytes
Peg10	2.0832e-08	0.279513	0.277	0.14	0.000332937	Chondrocytes
Ddah1	2.94065e-08	0.298005	0.357	0.205	0.000469974	Chondrocytes
Serpine2	3.20073e-08	0.264727	0.321	0.173	0.00051154	Chondrocytes
Meg3	5.08023e-08	0.379344	0.988	0.954	0.000811923	Chondrocytes
Mfge8	8.39076e-08	0.328363	0.365	0.226	0.00134101	Chondrocytes
Tcf7l1	1.17596e-07	0.264386	0.382	0.234	0.00187941	Chondrocytes
Lmo4	1.24891e-06	0.381326	0.47	0.347	0.0199601	Chondrocytes
Eif3h	2.32957e-06	0.288733	0.835	0.781	0.0372313	Chondrocytes
Igf2r	2.86804e-06	0.27124	0.602	0.466	0.0458369	Chondrocytes
Gm26532	5.78619e-06	0.295211	0.265	0.155	0.0924749	Chondrocytes
Sox4	5.95549e-06	0.541743	0.815	0.754	0.0951806	Chondrocytes
Fndc3b	6.24483e-06	0.261989	0.373	0.256	0.0998049	Chondrocytes
Btg1	7.19288e-06	0.32914	0.57	0.458	0.114957	Chondrocytes
Oat	7.26758e-06	0.276817	0.486	0.36	0.11615	Chondrocytes
Auts2	1.33262e-05	0.27448	0.747	0.66	0.212979	Chondrocytes
Lman1	3.03585e-05	0.291257	0.631	0.497	0.485189	Chondrocytes
Fkbp9	3.11364e-05	0.285604	0.502	0.392	0.497622	Chondrocytes
Qk	9.44677e-05	0.263416	0.422	0.322	1	Chondrocytes
Nt5dc2	0.000113975	0.25584	0.534	0.426	1	Chondrocytes
Bnip3l	0.000161293	0.2606	0.43	0.338	1	Chondrocytes
Ppa1	0.000271564	0.27672	0.438	0.341	1	Chondrocytes
Vcan	0.000371786	0.392843	0.695	0.629	1	Chondrocytes
Twist1	1.0732e-65	1.32868	0.882	0.409	1.71519e-61	Interdigit mesenchyme
Msx1	5.01352e-57	1.14309	0.412	0.065	8.0126e-53	Interdigit mesenchyme
Tfap2b	1.81455e-50	0.714471	0.311	0.036	2.90002e-46	Interdigit mesenchyme
Sox11	1.11754e-38	1.15963	0.878	0.605	1.78605e-34	Interdigit mesenchyme
Tril	2.83463e-38	0.883908	0.668	0.276	4.5303e-34	Interdigit mesenchyme
Lhx2	8.54534e-36	0.380036	0.261	0.037	1.36572e-31	Interdigit mesenchyme
Irx5	8.48839e-35	0.579807	0.357	0.08	1.35661e-30	Interdigit mesenchyme
Prrx2	4.16975e-33	0.680791	0.609	0.257	6.66409e-29	Interdigit mesenchyme
Dach1	4.38582e-32	0.402593	0.265	0.045	7.00941e-28	Interdigit mesenchyme
Rbp1	6.85865e-28	0.976779	0.634	0.31	1.09615e-23	Interdigit mesenchyme
Lhx9	7.5019e-28	0.446884	0.282	0.061	1.19895e-23	Interdigit mesenchyme
Prrx1	4.33786e-26	0.669611	0.962	0.684	6.93277e-22	Interdigit mesenchyme
Rdh10	3.17435e-25	0.84854	0.349	0.11	5.07324e-21	Interdigit mesenchyme
Cxcl14	6.00338e-24	0.804303	0.605	0.291	9.5946e-20	Interdigit mesenchyme
Igfbp2	4.02894e-22	0.642024	0.576	0.282	6.43905e-18	Interdigit mesenchyme
Zfhx3	4.22382e-21	0.612535	0.676	0.373	6.75051e-17	Interdigit mesenchyme
Id3	5.20603e-21	0.804708	0.836	0.632	8.32029e-17	Interdigit mesenchyme
Tmem132c	7.78477e-21	0.435944	0.361	0.126	1.24416e-16	Interdigit mesenchyme
Lef1	1.51995e-20	0.316274	0.286	0.08	2.42918e-16	Interdigit mesenchyme
Id1	1.58109e-20	0.750024	0.689	0.416	2.52689e-16	Interdigit mesenchyme
Hoxd13	1.85864e-20	0.342811	0.387	0.135	2.97048e-16	Interdigit mesenchyme
Wnt5a	2.20802e-20	0.621144	0.588	0.307	3.52886e-16	Interdigit mesenchyme
Dkk2	3.18547e-19	0.737394	0.466	0.217	5.09102e-15	Interdigit mesenchyme
Nkd2	4.61811e-19	0.453523	0.273	0.084	7.38066e-15	Interdigit mesenchyme
Cdh6	8.5606e-19	0.386134	0.282	0.087	1.36816e-14	Interdigit mesenchyme
Prdx2	1.61986e-18	0.415025	0.992	0.97	2.58886e-14	Interdigit mesenchyme
Sdc2	5.01383e-18	0.498804	0.458	0.218	8.01311e-14	Interdigit mesenchyme
Vcam1	5.90442e-18	0.513395	0.504	0.24	9.43644e-14	Interdigit mesenchyme
Id2	1.18892e-17	0.548897	0.576	0.307	1.90013e-13	Interdigit mesenchyme
Wif1	1.28635e-17	0.530208	0.332	0.124	2.05584e-13	Interdigit mesenchyme
Actb	2.31566e-17	0.398741	1	1	3.70089e-13	Interdigit mesenchyme
Tle3	2.78526e-17	0.271555	0.319	0.112	4.45141e-13	Interdigit mesenchyme
Cdh11	3.06186e-17	0.575552	0.689	0.449	4.89347e-13	Interdigit mesenchyme
Hoxa11os	3.68361e-17	0.397539	0.492	0.222	5.88714e-13	Interdigit mesenchyme
Apcdd1	7.64133e-17	0.415507	0.307	0.11	1.22124e-12	Interdigit mesenchyme
Bcl11a	1.72075e-16	0.498811	0.483	0.244	2.7501e-12	Interdigit mesenchyme
S1pr3	1.74821e-16	0.408979	0.391	0.166	2.794e-12	Interdigit mesenchyme
C130021I20Rik	8.93618e-16	0.294701	0.252	0.08	1.42818e-11	Interdigit mesenchyme
mt-Rnr2	1.16447e-15	0.37703	1	0.995	1.86106e-11	Interdigit mesenchyme
Filip1l	4.54439e-15	0.499843	0.424	0.2	7.26284e-11	Interdigit mesenchyme
Mdk	5.34639e-15	0.373993	0.987	0.943	8.54461e-11	Interdigit mesenchyme
Myo1b	2.5469e-14	0.322139	0.374	0.163	4.07045e-10	Interdigit mesenchyme
Crabp2	2.64315e-14	0.386131	0.605	0.346	4.22428e-10	Interdigit mesenchyme
Zfp618	3.25204e-14	0.352571	0.462	0.231	5.19741e-10	Interdigit mesenchyme
H3f3b	7.71305e-14	0.315789	1	0.999	1.2327e-09	Interdigit mesenchyme
H3f3a	1.20896e-13	0.282	1	0.999	1.93216e-09	Interdigit mesenchyme
Zfhx4	1.79553e-13	0.51494	0.689	0.466	2.86961e-09	Interdigit mesenchyme
Hnrnpa1	3.22187e-13	0.378283	0.95	0.895	5.1492e-09	Interdigit mesenchyme
Mmp11	3.75038e-13	0.575419	0.345	0.156	5.99386e-09	Interdigit mesenchyme
Ctxn1	8.04138e-13	0.303476	0.437	0.221	1.28517e-08	Interdigit mesenchyme
Tmtc2	1.07796e-12	0.274375	0.252	0.095	1.7228e-08	Interdigit mesenchyme
Gas1	1.59208e-12	0.461522	0.929	0.762	2.54446e-08	Interdigit mesenchyme
Tshz1	1.69886e-12	0.367238	0.361	0.171	2.71512e-08	Interdigit mesenchyme
Gm48207	1.96516e-12	0.277522	0.252	0.094	3.14073e-08	Interdigit mesenchyme
Tmem26	2.13576e-12	0.334533	0.315	0.139	3.41337e-08	Interdigit mesenchyme
Nradd	5.14631e-12	0.29463	0.336	0.157	8.22483e-08	Interdigit mesenchyme
Ptma	9.59327e-12	0.388942	1	0.999	1.5332e-07	Interdigit mesenchyme
Trim2	1.14136e-11	0.288492	0.277	0.116	1.82413e-07	Interdigit mesenchyme
Pitpnc1	1.29479e-11	0.303406	0.399	0.206	2.06933e-07	Interdigit mesenchyme
Marcksl1	3.72359e-11	0.377773	0.878	0.765	5.95105e-07	Interdigit mesenchyme
Txnrd1	6.26706e-11	0.331614	0.382	0.2	1.0016e-06	Interdigit mesenchyme
Angptl4	1.01361e-10	0.270684	0.332	0.158	1.61996e-06	Interdigit mesenchyme
Pebp1	1.71026e-10	0.314386	0.983	0.958	2.73333e-06	Interdigit mesenchyme
Col23a1	3.40846e-10	0.348206	0.303	0.144	5.44739e-06	Interdigit mesenchyme
Map4k4	3.55624e-10	0.382444	0.592	0.41	5.68358e-06	Interdigit mesenchyme
Septin11	5.77774e-10	0.355786	0.697	0.495	9.23399e-06	Interdigit mesenchyme
Hand2	1.0074e-09	0.298185	0.29	0.137	1.61002e-05	Interdigit mesenchyme
Zeb2	1.05639e-09	0.384346	0.336	0.173	1.68832e-05	Interdigit mesenchyme
Cped1	1.51482e-09	0.308405	0.391	0.216	2.42099e-05	Interdigit mesenchyme
Ppdpf	1.94199e-09	0.284253	0.651	0.447	3.10369e-05	Interdigit mesenchyme
Smad7	3.07588e-09	0.279848	0.399	0.224	4.91587e-05	Interdigit mesenchyme
Sostdc1	3.14487e-09	0.38268	0.273	0.128	5.02613e-05	Interdigit mesenchyme
Actg1	3.17455e-09	0.306542	1	0.999	5.07357e-05	Interdigit mesenchyme
Chchd2	3.49884e-09	0.281926	0.996	0.991	5.59185e-05	Interdigit mesenchyme
Stmn1	3.90738e-09	0.525527	0.895	0.796	6.24478e-05	Interdigit mesenchyme
Cfl1	4.16387e-09	0.301904	0.966	0.946	6.65469e-05	Interdigit mesenchyme
Tpm4	5.00671e-09	0.336583	0.668	0.491	8.00172e-05	Interdigit mesenchyme
Jpt1	7.68057e-09	0.373656	0.664	0.493	0.000122751	Interdigit mesenchyme
Rpl7	1.01966e-08	0.276904	1	0.975	0.000162962	Interdigit mesenchyme
Smarce1	1.28152e-08	0.299958	0.542	0.359	0.000204812	Interdigit mesenchyme
Alcam	1.38597e-08	0.506172	0.374	0.227	0.000221505	Interdigit mesenchyme
Marcks	1.48069e-08	0.329621	0.962	0.909	0.000236643	Interdigit mesenchyme
Mgst1	1.52133e-08	0.255958	0.286	0.143	0.000243139	Interdigit mesenchyme
Ezh2	1.93143e-08	0.32057	0.542	0.367	0.000308681	Interdigit mesenchyme
Tpm2	2.16836e-08	0.307382	0.424	0.259	0.000346547	Interdigit mesenchyme
Nxn	2.46793e-08	0.320009	0.441	0.282	0.000394424	Interdigit mesenchyme
Myl9	2.79883e-08	0.276929	0.378	0.214	0.000447309	Interdigit mesenchyme
Arid5b	2.94008e-08	0.307657	0.441	0.264	0.000469883	Interdigit mesenchyme
Colec12	3.38745e-08	0.295298	0.408	0.243	0.000541381	Interdigit mesenchyme
Nsg1	5.0481e-08	0.270164	0.437	0.266	0.000806787	Interdigit mesenchyme
Hdgfl3	5.23329e-08	0.25617	0.424	0.258	0.000836385	Interdigit mesenchyme
Aopep	5.2989e-08	0.335129	0.475	0.302	0.00084687	Interdigit mesenchyme
Eml4	5.47841e-08	0.27688	0.525	0.355	0.00087556	Interdigit mesenchyme
Fubp1	6.43939e-08	0.290133	0.765	0.622	0.00102914	Interdigit mesenchyme
Mat2a	6.58794e-08	0.334002	0.803	0.692	0.00105288	Interdigit mesenchyme
Tcf4	7.1454e-08	0.4141	0.832	0.776	0.00114198	Interdigit mesenchyme
Prdx6	9.0065e-08	0.317843	0.622	0.439	0.00143942	Interdigit mesenchyme
Mafb	9.65101e-08	0.584085	0.307	0.165	0.00154242	Interdigit mesenchyme
Limd2	1.22286e-07	0.277367	0.55	0.379	0.00195438	Interdigit mesenchyme
Robo2	1.35957e-07	0.323534	0.303	0.166	0.00217286	Interdigit mesenchyme
Tax1bp1	1.81078e-07	0.28375	0.613	0.443	0.00289399	Interdigit mesenchyme
Top2b	1.97185e-07	0.255287	0.588	0.417	0.00315141	Interdigit mesenchyme
Mex3a	2.10297e-07	0.261213	0.496	0.317	0.00336097	Interdigit mesenchyme
Dhrs3	2.32461e-07	0.290197	0.265	0.14	0.00371518	Interdigit mesenchyme
Rbm39	2.34861e-07	0.254564	0.668	0.478	0.00375355	Interdigit mesenchyme
Mettl9	3.27363e-07	0.349138	0.609	0.482	0.00523191	Interdigit mesenchyme
Efna5	4.10898e-07	0.251749	0.466	0.299	0.00656697	Interdigit mesenchyme
Limch1	4.14171e-07	0.374255	0.378	0.237	0.00661929	Interdigit mesenchyme
Ddx5	7.07006e-07	0.283448	0.929	0.889	0.0112994	Interdigit mesenchyme
Pbx1	8.88964e-07	0.277154	0.416	0.268	0.0142074	Interdigit mesenchyme
Mecom	1.29183e-06	0.270952	0.361	0.22	0.020646	Interdigit mesenchyme
Slc38a2	1.68824e-06	0.282739	0.542	0.391	0.0269815	Interdigit mesenchyme
Hmgb3	1.71124e-06	0.267759	0.471	0.324	0.0273491	Interdigit mesenchyme
Nasp	1.97379e-06	0.321797	0.63	0.48	0.0315451	Interdigit mesenchyme
Atrx	2.43119e-06	0.260377	0.836	0.76	0.0388553	Interdigit mesenchyme
Macroh2a1	3.46166e-06	0.271555	0.735	0.598	0.0553243	Interdigit mesenchyme
Mir100hg	3.67311e-06	0.276061	0.592	0.445	0.0587037	Interdigit mesenchyme
Nnat	4.83468e-06	0.444638	0.29	0.18	0.0772678	Interdigit mesenchyme
Hmgb1	5.76269e-06	0.298442	0.899	0.855	0.0920994	Interdigit mesenchyme
Vgll4	6.09199e-06	0.284382	0.529	0.387	0.0973621	Interdigit mesenchyme
Cdo1	1.11901e-05	0.256925	0.433	0.296	0.178841	Interdigit mesenchyme
Hnrnpab	3.37614e-05	0.275628	0.735	0.658	0.539575	Interdigit mesenchyme
H1f10	0.000133346	0.265494	0.613	0.512	1	Interdigit mesenchyme
Atp2b1	0.00074998	0.278631	0.529	0.429	1	Interdigit mesenchyme
H2az1	0.00468889	0.333331	0.945	0.915	1	Interdigit mesenchyme
Nrgn	7.86584e-162	1.60195	0.66	0.023	1.25712e-157	Dermis
Casz1	1.76368e-114	0.700727	0.382	0.004	2.81871e-110	Dermis
Col7a1	1.72463e-100	0.826017	0.451	0.02	2.7563e-96	Dermis
Irx1	6.46574e-97	1.16544	0.688	0.08	1.03335e-92	Dermis
Arhgdib	8.01489e-94	1.06022	0.653	0.075	1.28094e-89	Dermis
Bcl11b	3.84447e-93	1.15792	0.674	0.083	6.14424e-89	Dermis
Nrp1	5.82611e-90	1.34069	0.792	0.138	9.31128e-86	Dermis
Calb1	4.05196e-82	0.838095	0.292	0.005	6.47584e-78	Dermis
Crabp1	1.03022e-80	2.44658	0.965	0.379	1.6465e-76	Dermis
Twist2	7.95014e-79	1.29906	0.75	0.147	1.27059e-74	Dermis
Rspo1	7.42759e-77	0.781965	0.368	0.018	1.18708e-72	Dermis
Irx3	1.32167e-76	0.761291	0.465	0.038	2.11229e-72	Dermis
Irx2	2.23541e-73	0.623965	0.403	0.027	3.57263e-69	Dermis
Ass1	4.18688e-68	0.568309	0.326	0.016	6.69147e-64	Dermis
Lum	7.96989e-68	1.6908	0.958	0.346	1.27375e-63	Dermis
Tnfrsf19	3.02581e-66	0.558652	0.361	0.024	4.83585e-62	Dermis
Apcdd1	1.76062e-63	0.824388	0.597	0.094	2.81382e-59	Dermis
Pth1r	1.42943e-57	1.33217	0.868	0.333	2.28452e-53	Dermis
Lix1	2.29699e-55	0.545372	0.354	0.031	3.67106e-51	Dermis
Dcn	2.86082e-54	1.35432	0.986	0.379	4.57216e-50	Dermis
Crip1	3.18817e-54	1.18958	0.688	0.179	5.09533e-50	Dermis
Zeb2	3.98291e-51	1.05739	0.639	0.154	6.36549e-47	Dermis
Thy1	1.45915e-50	0.458034	0.333	0.03	2.33201e-46	Dermis
Lgals1	8.7461e-44	1.0808	1	0.956	1.3978e-39	Dermis
Pappa2	3.01249e-43	0.393991	0.271	0.022	4.81456e-39	Dermis
Slitrk6	5.95815e-43	0.540836	0.368	0.049	9.52232e-39	Dermis
Gadd45g	3.80689e-42	0.706918	0.514	0.106	6.08417e-38	Dermis
Fez1	4.3918e-42	0.604019	0.417	0.068	7.01898e-38	Dermis
Nkd1	6.26141e-41	0.764437	0.507	0.113	1.0007e-36	Dermis
Col6a1	7.58087e-40	1.11639	0.896	0.492	1.21157e-35	Dermis
Gm29101	4.69346e-39	0.413211	0.326	0.041	7.5011e-35	Dermis
Col6a2	1.83743e-38	1.04232	0.847	0.416	2.93659e-34	Dermis
Tmem132c	5.85226e-38	0.62732	0.535	0.124	9.35309e-34	Dermis
Irx5	4.7544e-37	0.58103	0.451	0.089	7.59848e-33	Dermis
Fzd10os	3.95977e-36	0.348903	0.264	0.028	6.3285e-32	Dermis
C1qtnf2	2.21633e-34	0.477101	0.361	0.061	3.54214e-30	Dermis
En1	7.38158e-34	0.390011	0.278	0.035	1.17972e-29	Dermis
Nt5e	7.09626e-31	0.374069	0.299	0.045	1.13412e-26	Dermis
Vcam1	8.39493e-30	0.799675	0.639	0.244	1.34168e-25	Dermis
Penk	5.39655e-29	0.844791	0.438	0.112	8.62477e-25	Dermis
Wnt4	9.66343e-29	0.524068	0.382	0.081	1.54441e-24	Dermis
Fbln1	1.0793e-28	0.953946	0.778	0.415	1.72494e-24	Dermis
Septin11	1.36873e-28	0.810046	0.854	0.492	2.1875e-24	Dermis
Cpxm2	7.58423e-28	0.389686	0.299	0.05	1.21211e-23	Dermis
Scube2	8.53854e-27	0.349162	0.292	0.05	1.36463e-22	Dermis
Cxcl14	2.51671e-26	0.950512	0.701	0.301	4.0222e-22	Dermis
Grem1	6.64379e-26	0.358302	0.25	0.037	1.06181e-21	Dermis
Col1a1	4.03072e-25	0.685699	0.993	0.887	6.4419e-21	Dermis
Tcf12	1.83984e-24	0.72366	0.701	0.347	2.94043e-20	Dermis
Col23a1	4.23188e-24	0.620897	0.458	0.138	6.76338e-20	Dermis
Anxa2	8.31153e-24	0.765436	0.931	0.724	1.32835e-19	Dermis
Emp2	2.65082e-23	0.570162	0.472	0.153	4.23655e-19	Dermis
Fth1	4.75439e-23	0.612668	1	0.986	7.59846e-19	Dermis
Cpne5	1.26444e-22	0.388033	0.299	0.063	2.02082e-18	Dermis
Hmgn3	5.82205e-22	0.754704	0.722	0.385	9.30481e-18	Dermis
Lsamp	3.30622e-21	0.316807	0.285	0.06	5.28399e-17	Dermis
S100a10	3.82531e-21	0.687339	0.84	0.496	6.11362e-17	Dermis
Twist1	4.68643e-21	0.714628	0.799	0.447	7.48985e-17	Dermis
Celf2	5.35958e-21	0.543625	0.556	0.208	8.56569e-17	Dermis
Ddah1	2.28611e-20	0.462282	0.542	0.198	3.65366e-16	Dermis
Tmsb10	4.52039e-20	0.582369	0.993	0.915	7.22449e-16	Dermis
Tuba1b	5.07606e-20	0.695525	0.958	0.817	8.11256e-16	Dermis
Tcf4	8.80637e-20	0.636272	0.938	0.769	1.40743e-15	Dermis
Cd63	2.12984e-19	0.552168	1	0.96	3.40392e-15	Dermis
Dnm3	5.37637e-19	0.403237	0.354	0.1	8.59252e-15	Dermis
Pten	1.36638e-18	0.594544	0.562	0.254	2.18376e-14	Dermis
Col3a1	2.17896e-18	0.685649	0.993	0.89	3.48241e-14	Dermis
Fam174b	4.70941e-18	0.326794	0.312	0.082	7.52658e-14	Dermis
Pclaf	7.34966e-18	0.602574	0.562	0.225	1.17462e-13	Dermis
Ednra	8.75503e-18	0.317527	0.257	0.059	1.39923e-13	Dermis
Ahnak	1.69438e-17	0.566728	0.854	0.557	2.70796e-13	Dermis
Prdx6	5.08068e-17	0.642921	0.715	0.441	8.11994e-13	Dermis
Fabp5	6.15345e-17	0.649054	0.917	0.7	9.83444e-13	Dermis
Dpysl3	1.02055e-16	0.613826	0.618	0.296	1.63105e-12	Dermis
Emp3	1.21311e-16	0.647081	0.785	0.525	1.9388e-12	Dermis
Sema5a	1.24533e-16	0.524688	0.604	0.284	1.99029e-12	Dermis
Rbm3	2.62975e-16	0.521443	0.965	0.85	4.20286e-12	Dermis
Stmn1	4.30933e-16	0.632736	0.958	0.796	6.88718e-12	Dermis
Tuba1a	4.38051e-16	0.631827	0.965	0.864	7.00093e-12	Dermis
Phldb2	5.9036e-16	0.525032	0.66	0.349	9.43513e-12	Dermis
Lmna	1.13511e-15	0.668583	0.785	0.521	1.81413e-11	Dermis
Reep5	1.19758e-15	0.554815	0.771	0.486	1.91397e-11	Dermis
Col6a3	1.38453e-15	0.574007	0.66	0.358	2.21276e-11	Dermis
Efna5	1.44098e-15	0.567281	0.59	0.298	2.30297e-11	Dermis
Sparc	1.96152e-15	0.438416	0.986	0.889	3.1349e-11	Dermis
Pgap4	2.60948e-15	0.302117	0.333	0.105	4.17047e-11	Dermis
Trim2	2.74519e-15	0.363108	0.354	0.119	4.38736e-11	Dermis
Actb	2.77053e-15	0.428587	1	1	4.42786e-11	Dermis
Cdh6	5.56384e-15	0.276137	0.319	0.096	8.89213e-11	Dermis
Ppia	6.04222e-15	0.422137	1	0.998	9.65667e-11	Dermis
Eva1b	9.88753e-15	0.568684	0.722	0.456	1.58022e-10	Dermis
Calm1	1.33711e-14	0.485459	0.972	0.885	2.13697e-10	Dermis
Vim	1.82208e-14	0.479064	0.986	0.887	2.91204e-10	Dermis
Col1a2	3.18683e-14	0.433705	0.993	0.905	5.09318e-10	Dermis
Csrp1	4.16322e-14	0.363975	0.458	0.186	6.65366e-10	Dermis
Tmem100	6.27628e-14	0.275711	0.25	0.069	1.00307e-09	Dermis
Eif4ebp1	1.20838e-13	0.494384	0.562	0.293	1.93124e-09	Dermis
Pakap.1	1.93638e-13	0.41215	0.458	0.197	3.09472e-09	Dermis
Cdo1	1.93753e-13	0.470714	0.576	0.291	3.09656e-09	Dermis
Igsf10	2.43551e-13	0.483683	0.465	0.211	3.89243e-09	Dermis
Arap1	2.97649e-13	0.265349	0.264	0.078	4.75702e-09	Dermis
Tlcd2	3.53147e-13	0.257853	0.299	0.096	5.644e-09	Dermis
Nudt19	4.82185e-13	0.285455	0.312	0.106	7.70628e-09	Dermis
Dynlt3	5.04733e-13	0.320183	0.354	0.131	8.06664e-09	Dermis
Ptk7	8.4661e-13	0.331702	0.312	0.109	1.35305e-08	Dermis
Ncoa1	8.91179e-13	0.362366	0.326	0.118	1.42428e-08	Dermis
Col4a1	1.53518e-12	0.437154	0.556	0.277	2.45353e-08	Dermis
Igfbp5	2.57335e-12	0.446539	0.771	0.459	4.11273e-08	Dermis
Eif2s2	2.7254e-12	0.527245	0.771	0.551	4.35574e-08	Dermis
Smad1	9.21018e-12	0.322649	0.375	0.155	1.47197e-07	Dermis
Metrn	1.12334e-11	0.271949	0.299	0.105	1.79531e-07	Dermis
Adgrl2	1.24282e-11	0.466232	0.514	0.27	1.98628e-07	Dermis
Sap30l	1.2573e-11	0.37586	0.521	0.267	2.00942e-07	Dermis
Tubb4b	1.31185e-11	0.685378	0.625	0.382	2.0966e-07	Dermis
Ammecr1	1.852e-11	0.345065	0.312	0.119	2.95987e-07	Dermis
Ctsk	1.99489e-11	0.371855	0.354	0.143	3.18823e-07	Dermis
Gap43	2.00208e-11	0.293252	0.299	0.105	3.19973e-07	Dermis
Pfn1	2.21452e-11	0.529808	0.778	0.619	3.53925e-07	Dermis
Creb3l1	3.6177e-11	0.360263	0.375	0.16	5.7818e-07	Dermis
Cdk6	4.83375e-11	0.273959	0.312	0.115	7.72529e-07	Dermis
Cavin1	5.35331e-11	0.314622	0.333	0.132	8.55566e-07	Dermis
Ppp1r14b	5.55821e-11	0.490642	0.806	0.602	8.88313e-07	Dermis
Emp1	5.62394e-11	0.448768	0.535	0.295	8.98818e-07	Dermis
Tln2	1.26678e-10	0.312381	0.424	0.195	2.02456e-06	Dermis
E2f1	2.32079e-10	0.252204	0.278	0.1	3.70909e-06	Dermis
2810025M15Rik	4.2172e-10	0.268029	0.285	0.109	6.73993e-06	Dermis
Lef1	5.72972e-10	0.301505	0.264	0.096	9.15724e-06	Dermis
Atf5	6.10047e-10	0.253587	0.285	0.108	9.74976e-06	Dermis
Nab1	7.40939e-10	0.275362	0.299	0.119	1.18417e-05	Dermis
Plxdc2	8.49189e-10	0.418154	0.347	0.157	1.35717e-05	Dermis
Nucks1	9.35743e-10	0.417081	0.674	0.46	1.4955e-05	Dermis
Ly6h	1.15009e-09	0.415102	0.431	0.21	1.83807e-05	Dermis
Ramp2	1.29462e-09	0.273167	0.278	0.107	2.06907e-05	Dermis
Svbp	1.41319e-09	0.498284	0.569	0.354	2.25855e-05	Dermis
Tiparp	1.49634e-09	0.290564	0.292	0.115	2.39145e-05	Dermis
Cnbp	1.64904e-09	0.424367	0.826	0.677	2.6355e-05	Dermis
Acot9	1.67621e-09	0.250455	0.285	0.112	2.67892e-05	Dermis
Anxa5	1.83109e-09	0.396172	0.708	0.473	2.92645e-05	Dermis
Flrt3	2.09151e-09	0.302333	0.326	0.139	3.34265e-05	Dermis
Map1b	2.18721e-09	0.494223	0.639	0.399	3.4956e-05	Dermis
Dnajc15	2.30037e-09	0.366174	0.431	0.22	3.67645e-05	Dermis
Fdps	2.75853e-09	0.490105	0.486	0.271	4.40868e-05	Dermis
Fscn1	2.92908e-09	0.374392	0.646	0.409	4.68125e-05	Dermis
Gm49708	3.40392e-09	0.309583	0.264	0.101	5.44014e-05	Dermis
Eif4a1	3.40843e-09	0.34544	0.979	0.915	5.44735e-05	Dermis
Racgap1	3.44453e-09	0.322195	0.271	0.105	5.50505e-05	Dermis
Lgalsl	5.13894e-09	0.267594	0.257	0.1	8.21305e-05	Dermis
Hmgb1	5.17018e-09	0.357101	0.951	0.853	8.26297e-05	Dermis
Smco4	5.25174e-09	0.316482	0.41	0.206	8.39333e-05	Dermis
Mki67	5.27234e-09	0.49827	0.396	0.191	8.42625e-05	Dermis
Nr4a1	5.53699e-09	0.292584	0.292	0.122	8.84922e-05	Dermis
Basp1	6.96502e-09	0.41163	0.854	0.739	0.000111315	Dermis
Gng12	7.07358e-09	0.286626	0.389	0.188	0.00011305	Dermis
Nectin2	7.86563e-09	0.295191	0.389	0.191	0.000125709	Dermis
Lig1	8.68966e-09	0.422447	0.444	0.236	0.000138878	Dermis
Birc5	9.32797e-09	0.482891	0.438	0.218	0.00014908	Dermis
Arhgap28	9.66592e-09	0.32547	0.479	0.26	0.000154481	Dermis
H2az1	1.62201e-08	0.374707	0.944	0.917	0.00025923	Dermis
Dnajc9	1.91179e-08	0.342502	0.493	0.279	0.000305543	Dermis
Septin8	2.09937e-08	0.34542	0.319	0.152	0.000335521	Dermis
Calm3	2.10025e-08	0.38468	0.597	0.398	0.000335662	Dermis
Flnc	2.68811e-08	0.254353	0.292	0.126	0.000429614	Dermis
Col14a1	2.79675e-08	0.363975	0.41	0.197	0.000446977	Dermis
Ralb	3.38444e-08	0.296268	0.354	0.172	0.000540901	Dermis
Ifitm2	4.21981e-08	0.370071	0.979	0.933	0.00067441	Dermis
Eif1b	4.8617e-08	0.361686	0.708	0.547	0.000776997	Dermis
Cenpe	4.96113e-08	0.348034	0.312	0.14	0.000792889	Dermis
Gmnn	5.25104e-08	0.288012	0.312	0.141	0.000839221	Dermis
Egfl6	5.40509e-08	0.547789	0.549	0.328	0.000863841	Dermis
Ccn4	9.50289e-08	0.365655	0.417	0.225	0.00151875	Dermis
Atp2b1	9.52101e-08	0.44397	0.618	0.427	0.00152165	Dermis
Cdc42ep5	1.14084e-07	0.309518	0.479	0.282	0.00182329	Dermis
Peg3	2.12501e-07	0.408388	0.917	0.845	0.0033962	Dermis
Hint1	2.34332e-07	0.3478	0.958	0.889	0.00374509	Dermis
Taf1	2.45328e-07	0.258536	0.396	0.211	0.00392083	Dermis
Ccna2	2.65361e-07	0.305735	0.264	0.114	0.004241	Dermis
Adam33	3.09214e-07	0.254965	0.312	0.146	0.00494186	Dermis
St8sia2	3.12876e-07	0.264172	0.264	0.116	0.00500038	Dermis
Ndst1	3.24705e-07	0.283906	0.361	0.19	0.00518944	Dermis
Slk	3.9702e-07	0.258487	0.319	0.158	0.00634518	Dermis
Ran	4.02188e-07	0.356785	0.951	0.869	0.00642777	Dermis
Tubb5	4.65993e-07	0.288947	0.993	0.984	0.0074475	Dermis
Hmgn1	5.37866e-07	0.27274	1	0.984	0.00859617	Dermis
Tyms	5.70828e-07	0.33168	0.368	0.201	0.00912297	Dermis
Ivns1abp	6.71811e-07	0.292911	0.493	0.301	0.0107369	Dermis
Serpinh1	7.72313e-07	0.285812	0.993	0.952	0.0123431	Dermis
Ctsb	8.00374e-07	0.375424	0.618	0.468	0.0127916	Dermis
Tpx2	8.2004e-07	0.306254	0.299	0.141	0.0131059	Dermis
Myh10	1.1939e-06	0.388072	0.653	0.484	0.019081	Dermis
Meis2	1.30811e-06	0.263539	0.285	0.136	0.0209062	Dermis
Tpm4	1.50196e-06	0.340408	0.681	0.501	0.0240043	Dermis
Rhoj	1.56099e-06	0.297512	0.368	0.207	0.0249478	Dermis
Smc4	1.60523e-06	0.467091	0.396	0.242	0.0256549	Dermis
Cd81	1.90271e-06	0.276587	0.993	0.938	0.0304091	Dermis
Tgfb1i1	2.06808e-06	0.251404	0.333	0.176	0.0330521	Dermis
Hsp90aa1	2.23328e-06	0.291585	0.938	0.824	0.0356923	Dermis
Pik3r1	2.39978e-06	0.313472	0.347	0.186	0.0383533	Dermis
Fbxo5	2.46709e-06	0.257849	0.25	0.115	0.039429	Dermis
Ptbp1	2.51963e-06	0.34358	0.583	0.419	0.0402687	Dermis
Plod1	2.75792e-06	0.263194	0.361	0.2	0.044077	Dermis
Srm	3.03969e-06	0.321362	0.625	0.44	0.0485804	Dermis
Pttg1	3.9159e-06	0.333989	0.285	0.145	0.0625839	Dermis
Anxa6	4.16541e-06	0.28895	0.632	0.458	0.0665716	Dermis
Phip	4.77264e-06	0.271137	0.521	0.333	0.0762764	Dermis
Nr3c1	5.55021e-06	0.302987	0.347	0.196	0.0887034	Dermis
Limd2	5.84206e-06	0.293269	0.562	0.389	0.0933678	Dermis
Cdc42	5.91855e-06	0.309973	0.903	0.851	0.0945903	Dermis
Tril	6.08665e-06	0.285412	0.5	0.317	0.0972769	Dermis
Prelid1	6.47517e-06	0.320546	0.667	0.521	0.103486	Dermis
Eef1d	7.67449e-06	0.267822	0.917	0.829	0.122654	Dermis
Serpinb6a	7.71593e-06	0.28844	0.465	0.298	0.123316	Dermis
Incenp	8.2652e-06	0.25688	0.278	0.138	0.132094	Dermis
Fgfr1	8.4088e-06	0.363201	0.549	0.394	0.134389	Dermis
Atp5b	8.7494e-06	0.274585	0.861	0.762	0.139833	Dermis
Ccnd1	1.03946e-05	0.292994	0.604	0.401	0.166127	Dermis
Hypk	1.04073e-05	0.308419	0.646	0.482	0.16633	Dermis
Uhrf1	1.09396e-05	0.2573	0.271	0.137	0.174836	Dermis
Mat2a	1.23068e-05	0.287674	0.826	0.697	0.196688	Dermis
Hsp90b1	1.24883e-05	0.317442	0.979	0.938	0.199589	Dermis
Ybx1	1.38914e-05	0.25485	1	0.959	0.222013	Dermis
Anp32b	1.6557e-05	0.269422	0.951	0.906	0.264614	Dermis
Tkt	1.72516e-05	0.268202	0.667	0.509	0.275715	Dermis
Ppp2r2a	1.89854e-05	0.266496	0.514	0.344	0.303425	Dermis
Hmgb2	2.58511e-05	0.345127	0.5	0.336	0.413153	Dermis
Srsf2	3.30144e-05	0.253677	0.861	0.754	0.527636	Dermis
Aplp2	3.95957e-05	0.290424	0.465	0.31	0.632818	Dermis
Top2a	5.68067e-05	0.362861	0.326	0.181	0.907885	Dermis
Ywhab	5.88458e-05	0.276115	0.812	0.705	0.940473	Dermis
Tpm3	5.95163e-05	0.294959	0.597	0.45	0.95119	Dermis
Cdca8	6.03454e-05	0.269024	0.285	0.153	0.96444	Dermis
Ncl	7.16595e-05	0.256104	0.951	0.898	1	Dermis
U2af1	7.88189e-05	0.253696	0.618	0.457	1	Dermis
Cacybp	8.45066e-05	0.253128	0.597	0.447	1	Dermis
Ostc	8.63623e-05	0.277576	0.847	0.767	1	Dermis
Cox6c	9.17912e-05	0.258232	0.556	0.415	1	Dermis
Cyb5a	0.00010127	0.307435	0.521	0.394	1	Dermis
Uqcrc1	0.000104767	0.269767	0.486	0.352	1	Dermis
Tmem14c	0.000136008	0.288131	0.639	0.523	1	Dermis
Mmp11	0.000167809	0.52096	0.285	0.174	1	Dermis
Selenoh	0.00018996	0.307383	0.576	0.458	1	Dermis
Anp32e	0.000247137	0.251689	0.479	0.339	1	Dermis
Atp5g1	0.00025234	0.308181	0.806	0.697	1	Dermis
Kdelr3	0.000262462	0.317977	0.465	0.333	1	Dermis
Mcl1	0.000297772	0.268574	0.562	0.457	1	Dermis
Spred1	0.000302241	0.254537	0.354	0.233	1	Dermis
Galk1	0.000339153	0.262065	0.556	0.422	1	Dermis
Bzw1	0.000353417	0.311276	0.632	0.524	1	Dermis
H2ax	0.000414667	0.377786	0.542	0.406	1	Dermis
Ctsz	0.000427481	0.250781	0.5	0.371	1	Dermis
Smc1a	0.000631198	0.3063	0.618	0.528	1	Dermis
Txn1	0.000639101	0.311634	0.569	0.451	1	Dermis
Timm13	0.000641515	0.254942	0.674	0.574	1	Dermis
Snrpd1	0.000657155	0.258904	0.688	0.58	1	Dermis
Septin2	0.000833385	0.255965	0.514	0.403	1	Dermis
Lsm2	0.000930248	0.266521	0.472	0.356	1	Dermis
Sfr1	0.00130837	0.27479	0.819	0.791	1	Dermis
Hnrnpu	0.00132205	0.253453	0.847	0.796	1	Dermis
Hsd17b10	0.00181641	0.261826	0.597	0.5	1	Dermis
Etfb	0.00250575	0.250391	0.576	0.47	1	Dermis
Tnmd	3.94505e-206	2.79074	0.887	0.035	6.30498e-202	Tendons
Scx	6.05018e-83	1.71099	0.826	0.147	9.66939e-79	Tendons
Zfp185	4.86587e-75	0.70997	0.435	0.028	7.77664e-71	Tendons
Prss35	1.88186e-60	0.951864	0.609	0.093	3.00758e-56	Tendons
Htra3	3.96852e-60	0.80074	0.478	0.051	6.34248e-56	Tendons
C1qtnf3	5.99959e-60	1.44002	0.461	0.047	9.58855e-56	Tendons
Thbs4	9.95934e-49	0.827838	0.391	0.042	1.5917e-44	Tendons
Spon2	4.24046e-48	0.747206	0.33	0.028	6.77711e-44	Tendons
Ssc5d	3.11455e-47	0.639154	0.409	0.048	4.97767e-43	Tendons
Fmod	1.68526e-41	0.916209	0.539	0.105	2.69338e-37	Tendons
Htra1	2.54495e-41	1.1531	0.748	0.215	4.06734e-37	Tendons
Kera	4.27685e-41	1.05277	0.383	0.049	6.83526e-37	Tendons
Mkx	9.73083e-37	0.560085	0.417	0.067	1.55518e-32	Tendons
Col1a1	4.25811e-36	1.36985	1	0.888	6.80532e-32	Tendons
Col13a1	2.80628e-33	0.462032	0.278	0.031	4.485e-29	Tendons
Col1a2	3.93457e-32	1.19446	1	0.906	6.28823e-28	Tendons
Meox2	8.43617e-32	0.968016	0.704	0.234	1.34827e-27	Tendons
Mfap4	9.0939e-31	1.46918	0.948	0.722	1.45339e-26	Tendons
Lurap1l	3.5847e-30	0.537254	0.357	0.06	5.72906e-26	Tendons
Aqp1	8.44041e-28	0.495954	0.365	0.068	1.34895e-23	Tendons
Gas2	5.61501e-25	0.855046	0.765	0.32	8.97391e-21	Tendons
Mgp	1.06843e-23	0.855303	0.739	0.298	1.70756e-19	Tendons
Egfl6	1.11307e-23	0.954409	0.739	0.318	1.77891e-19	Tendons
Meox1	6.91675e-23	0.473995	0.33	0.066	1.10543e-18	Tendons
Angptl1	4.05251e-22	0.589085	0.617	0.221	6.47672e-18	Tendons
Tmsb4x	5.09626e-22	0.86149	1	0.921	8.14485e-18	Tendons
Abi3bp	1.8795e-21	0.7318	0.435	0.121	3.00381e-17	Tendons
Chodl	1.00442e-20	0.449046	0.409	0.099	1.60526e-16	Tendons
Inhba	2.47486e-20	0.483691	0.417	0.115	3.95532e-16	Tendons
Pdgfrl	2.71947e-20	0.480188	0.383	0.1	4.34626e-16	Tendons
Cpm	3.91034e-20	0.509341	0.33	0.075	6.24951e-16	Tendons
Tm4sf1	4.38582e-20	0.505545	0.365	0.089	7.00942e-16	Tendons
Col11a1	3.5647e-19	0.507656	0.783	0.382	5.69711e-15	Tendons
Angptl2	1.55955e-18	0.406722	0.417	0.12	2.49248e-14	Tendons
Fn1	4.6088e-18	0.898848	0.8	0.443	7.36578e-14	Tendons
Ogn	1.3065e-17	0.774443	0.67	0.316	2.08804e-13	Tendons
Wfdc2	2.06494e-17	0.484787	0.339	0.089	3.30019e-13	Tendons
Piezo2	5.79737e-17	0.585769	0.609	0.254	9.26535e-13	Tendons
Aspn	6.18531e-17	0.646784	0.461	0.153	9.88537e-13	Tendons
Ccn4	6.83403e-17	0.537983	0.548	0.219	1.09221e-12	Tendons
Fat3	1.9384e-16	0.351177	0.278	0.064	3.09796e-12	Tendons
Rhoq	2.7293e-16	0.525849	0.539	0.216	4.36197e-12	Tendons
Ccdc88a	1.06596e-15	0.760304	0.748	0.424	1.70361e-11	Tendons
Ddah1	1.67604e-15	0.621932	0.513	0.206	2.67865e-11	Tendons
Lgals1	1.78672e-15	0.601815	1	0.957	2.85553e-11	Tendons
Col12a1	5.57531e-15	0.491384	0.591	0.256	8.91045e-11	Tendons
Ltbp4	8.01537e-14	0.369966	0.357	0.114	1.28102e-09	Tendons
Ptgis	1.12782e-13	0.483011	0.47	0.192	1.80248e-09	Tendons
Igf1	1.21427e-13	0.649805	0.548	0.23	1.94064e-09	Tendons
Ptn	2.56199e-13	0.582833	0.957	0.818	4.09457e-09	Tendons
Tubb2a	7.17756e-13	0.665563	0.539	0.256	1.14712e-08	Tendons
Mest	7.89147e-13	0.597136	0.957	0.814	1.26121e-08	Tendons
Postn	9.35799e-13	0.620836	0.661	0.336	1.49559e-08	Tendons
Thbs2	1.03089e-12	0.365259	0.339	0.111	1.64757e-08	Tendons
Serpinh1	1.26121e-12	0.467988	0.991	0.953	2.01567e-08	Tendons
Ifi27	1.29611e-12	0.483741	0.417	0.164	2.07144e-08	Tendons
Bgn	2.54477e-12	0.765968	0.791	0.519	4.06706e-08	Tendons
Mfap2	3.10892e-12	0.641439	0.913	0.827	4.96868e-08	Tendons
Manf	3.94682e-12	0.578628	0.757	0.485	6.30781e-08	Tendons
Mtch1	7.05874e-12	0.640828	0.922	0.78	1.12813e-07	Tendons
St3gal5	7.3109e-12	0.30136	0.304	0.097	1.16843e-07	Tendons
Col5a1	8.91023e-12	0.619716	0.704	0.459	1.42403e-07	Tendons
Ecrg4	9.14767e-12	0.641667	0.426	0.177	1.46198e-07	Tendons
Adgrg2	9.67837e-12	0.296246	0.252	0.07	1.5468e-07	Tendons
Septin6	1.13589e-11	0.41775	0.557	0.272	1.81538e-07	Tendons
Stk26	3.62508e-11	0.285467	0.261	0.077	5.7936e-07	Tendons
Sparc	4.47788e-11	0.577075	0.974	0.891	7.15654e-07	Tendons
Col5a2	5.04472e-11	0.665401	0.835	0.649	8.06247e-07	Tendons
Tent5a	1.08677e-10	0.466388	0.565	0.272	1.73687e-06	Tendons
Svil	1.15914e-10	0.45092	0.496	0.244	1.85254e-06	Tendons
Pcsk5	1.43919e-10	0.26747	0.278	0.09	2.30012e-06	Tendons
Ssr4	1.50949e-10	0.481005	0.783	0.517	2.41246e-06	Tendons
Aebp1	1.64969e-10	0.356536	0.513	0.238	2.63654e-06	Tendons
Ckb	2.03061e-10	0.288413	0.27	0.087	3.24532e-06	Tendons
Calm2	2.45995e-10	0.432718	0.948	0.812	3.93149e-06	Tendons
Sobp	3.05832e-10	0.341716	0.374	0.151	4.88781e-06	Tendons
Arl4a	3.84673e-10	0.369076	0.539	0.27	6.14784e-06	Tendons
Rflnb	7.28404e-10	0.350446	0.357	0.143	1.16413e-05	Tendons
Spats2l	7.31415e-10	0.373442	0.6	0.318	1.16895e-05	Tendons
Palld	8.07001e-10	0.383191	0.539	0.274	1.28975e-05	Tendons
Pdgfc	8.93641e-10	0.292142	0.296	0.105	1.42822e-05	Tendons
Tuba1a	1.67295e-09	0.482712	0.93	0.868	2.67371e-05	Tendons
Rrbp1	1.71965e-09	0.465489	0.948	0.893	2.74834e-05	Tendons
Emilin1	2.00206e-09	0.4069	0.635	0.361	3.19969e-05	Tendons
Lrrc59	3.56166e-09	0.438983	0.739	0.47	5.69225e-05	Tendons
Wif1	3.82055e-09	0.365886	0.348	0.14	6.106e-05	Tendons
Selenom	5.06129e-09	0.495098	0.774	0.537	8.08895e-05	Tendons
Ppib	6.17904e-09	0.403831	0.983	0.949	9.87535e-05	Tendons
Srm	7.78341e-09	0.545772	0.661	0.441	0.000124394	Tendons
Tgfb2	8.25118e-09	0.329924	0.609	0.329	0.00013187	Tendons
P3h4	9.24673e-09	0.398797	0.539	0.296	0.000147781	Tendons
Plxdc2	9.70238e-09	0.342607	0.374	0.158	0.000155063	Tendons
Nme2	1.0686e-08	0.385798	1	0.969	0.000170783	Tendons
Fbln5	1.14479e-08	0.394203	0.435	0.208	0.00018296	Tendons
Tmed3	1.40489e-08	0.400933	0.696	0.447	0.000224529	Tendons
Ncam1	1.63142e-08	0.410006	0.6	0.346	0.000260734	Tendons
Aldoa	2.09252e-08	0.477079	0.757	0.583	0.000334427	Tendons
Derl1	2.25413e-08	0.310826	0.478	0.245	0.000360256	Tendons
Zbtb20	2.50434e-08	0.407504	0.409	0.192	0.000400243	Tendons
Ehd1	2.55494e-08	0.337945	0.478	0.253	0.000408331	Tendons
Kdelr2	2.89022e-08	0.399615	0.8	0.581	0.000461916	Tendons
Strbp	2.90856e-08	0.340236	0.426	0.209	0.000464846	Tendons
Nucb2	3.05169e-08	0.379524	0.33	0.143	0.00048772	Tendons
Rpn2	3.22993e-08	0.441878	0.661	0.437	0.000516207	Tendons
Plpp5	3.80407e-08	0.254713	0.252	0.093	0.000607967	Tendons
Col3a1	4.11344e-08	0.344719	1	0.891	0.000657411	Tendons
Tnfaip6	4.16609e-08	0.291307	0.304	0.125	0.000665824	Tendons
Serp1	4.20955e-08	0.412134	0.652	0.433	0.00067277	Tendons
Rasl11b	4.79929e-08	0.406946	0.417	0.206	0.000767022	Tendons
Fxyd6	5.33455e-08	0.555248	0.522	0.312	0.000852568	Tendons
Nudt4	6.08271e-08	0.399751	0.496	0.276	0.000972138	Tendons
Ssr2	6.47446e-08	0.326595	0.922	0.786	0.00103475	Tendons
Uchl1	6.77321e-08	0.367329	0.452	0.236	0.00108249	Tendons
Tmem97	7.797e-08	0.294103	0.452	0.225	0.00124612	Tendons
Adamtsl1	1.05646e-07	0.311742	0.365	0.168	0.00168843	Tendons
Dclk1	1.26311e-07	0.385251	0.452	0.234	0.0020187	Tendons
Nans	1.49724e-07	0.315585	0.487	0.268	0.00239289	Tendons
Ccdc80	1.76073e-07	0.300065	0.478	0.248	0.002814	Tendons
Fzd8	1.79791e-07	0.251752	0.339	0.148	0.00287341	Tendons
P3h1	1.94062e-07	0.334573	0.461	0.254	0.00310149	Tendons
Ccdc107	2.40305e-07	0.273052	0.478	0.251	0.00384055	Tendons
Sulf2	2.40571e-07	0.410462	0.626	0.391	0.00384481	Tendons
Sec61b	2.62036e-07	0.417793	0.887	0.759	0.00418786	Tendons
Acat1	2.69542e-07	0.284154	0.539	0.31	0.00430781	Tendons
Arpc5	3.09275e-07	0.342918	0.626	0.383	0.00494284	Tendons
Clint1	3.19528e-07	0.301976	0.557	0.332	0.0051067	Tendons
Emp1	3.24225e-07	0.356008	0.522	0.301	0.00518176	Tendons
Hdlbp	3.74286e-07	0.441012	0.843	0.709	0.00598183	Tendons
Fndc5	4.12195e-07	0.278845	0.296	0.129	0.0065877	Tendons
P4ha1	4.46069e-07	0.34402	0.626	0.399	0.00712908	Tendons
Gas1	5.11144e-07	0.373321	0.939	0.775	0.0081691	Tendons
Igfbp7	5.16259e-07	0.276726	0.252	0.099	0.00825086	Tendons
Fgf18	8.61682e-07	0.275029	0.296	0.129	0.0137714	Tendons
Selenos	1.04459e-06	0.420603	0.6	0.419	0.0166946	Tendons
Net1	1.07337e-06	0.318244	0.4	0.208	0.0171546	Tendons
Rcn3	1.26111e-06	0.387055	0.948	0.826	0.020155	Tendons
Trib2	1.40534e-06	0.300215	0.322	0.154	0.0224601	Tendons
Calr	1.48711e-06	0.315948	0.991	0.977	0.023767	Tendons
Slc39a7	1.50948e-06	0.287834	0.565	0.344	0.0241245	Tendons
Gng11	2.18635e-06	0.32662	0.348	0.18	0.0349422	Tendons
Ctbp1	2.30545e-06	0.308189	0.643	0.407	0.0368457	Tendons
Sh3glb1	2.34598e-06	0.291079	0.591	0.361	0.0374935	Tendons
Fkbp11	2.57421e-06	0.349447	0.417	0.24	0.041141	Tendons
Gmppb	2.88565e-06	0.284334	0.322	0.158	0.0461185	Tendons
Lox	3.1696e-06	0.291918	0.461	0.258	0.0506565	Tendons
Pgk1	3.19599e-06	0.27449	0.73	0.515	0.0510784	Tendons
Nenf	3.28248e-06	0.301935	0.774	0.567	0.0524606	Tendons
Tfg	3.35441e-06	0.312089	0.504	0.31	0.0536102	Tendons
Ostc	4.01948e-06	0.374577	0.852	0.768	0.0642393	Tendons
Dpysl3	4.73387e-06	0.37976	0.513	0.31	0.0756567	Tendons
Kdelr3	4.82906e-06	0.309587	0.539	0.33	0.0771781	Tendons
Txndc5	5.23813e-06	0.277191	0.557	0.352	0.0837158	Tendons
Sec13	5.44716e-06	0.273012	0.522	0.316	0.0870565	Tendons
Fibin	5.46187e-06	0.378173	0.583	0.358	0.0872916	Tendons
Fkbp7	7.59866e-06	0.263429	0.452	0.261	0.121442	Tendons
Desi2	8.66456e-06	0.264146	0.461	0.268	0.138477	Tendons
Itih5	9.40623e-06	0.271941	0.261	0.117	0.15033	Tendons
Arf4	9.41281e-06	0.334243	0.8	0.698	0.150436	Tendons
Gars	9.86381e-06	0.278679	0.409	0.232	0.157643	Tendons
Epb41l3	1.03312e-05	0.286573	0.513	0.314	0.165114	Tendons
Krtcap2	1.12567e-05	0.299755	0.748	0.561	0.179904	Tendons
Copz2	1.18703e-05	0.362167	0.513	0.33	0.189711	Tendons
Ddost	1.21104e-05	0.327127	0.704	0.512	0.193549	Tendons
Cd47	1.2721e-05	0.303704	0.4	0.232	0.203308	Tendons
Xbp1	1.35177e-05	0.270587	0.461	0.278	0.21604	Tendons
Mmp14	1.41286e-05	0.365308	0.652	0.489	0.225803	Tendons
Sh3pxd2a	1.6309e-05	0.253721	0.4	0.228	0.260651	Tendons
Vkorc1	1.6331e-05	0.359313	0.53	0.356	0.261002	Tendons
Lmna	1.72527e-05	0.363327	0.722	0.531	0.275732	Tendons
Hspa5	1.74941e-05	0.367628	0.948	0.93	0.279591	Tendons
Igfbp4	1.92754e-05	0.347701	0.913	0.761	0.30806	Tendons
Ufm1	2.16581e-05	0.294796	0.426	0.256	0.346139	Tendons
Phldb2	2.18822e-05	0.307584	0.557	0.363	0.349722	Tendons
Lpar1	2.88511e-05	0.337783	0.678	0.505	0.461099	Tendons
Trps1	2.94522e-05	0.314367	0.583	0.377	0.470705	Tendons
Cthrc1	2.9972e-05	0.35053	0.435	0.258	0.479012	Tendons
Timp2	3.03714e-05	0.335326	0.678	0.528	0.485395	Tendons
Ndufb7	3.03816e-05	0.257318	0.617	0.425	0.485559	Tendons
Oxct1	3.2232e-05	0.320619	0.704	0.518	0.515131	Tendons
Pofut2	3.44839e-05	0.280269	0.539	0.351	0.551122	Tendons
Arl1	3.63054e-05	0.291498	0.73	0.548	0.580233	Tendons
Psmb4	3.66221e-05	0.273837	0.748	0.57	0.585294	Tendons
Cnn3	3.67905e-05	0.276757	0.722	0.551	0.587986	Tendons
Mlec	3.73774e-05	0.32275	0.652	0.494	0.597366	Tendons
Gadd45b	4.34169e-05	0.379221	0.33	0.189	0.693889	Tendons
Skil	5.45718e-05	0.268484	0.33	0.182	0.872166	Tendons
Col14a1	6.53845e-05	0.451863	0.357	0.205	1	Tendons
Tmem263	6.54632e-05	0.289249	0.574	0.397	1	Tendons
Snx3	7.13423e-05	0.298247	0.678	0.505	1	Tendons
Pomp	8.13601e-05	0.271631	0.783	0.631	1	Tendons
Tubb2b	9.05744e-05	0.37095	0.539	0.37	1	Tendons
Anxa5	9.21388e-05	0.2778	0.661	0.481	1	Tendons
Vim	0.000121584	0.386125	0.948	0.892	1	Tendons
Dad1	0.000130559	0.280049	0.843	0.742	1	Tendons
Pdia6	0.000140768	0.258014	0.93	0.875	1	Tendons
Sar1a	0.000153947	0.259573	0.67	0.487	1	Tendons
Tbrg1	0.000158034	0.262729	0.704	0.513	1	Tendons
Rap1b	0.000167646	0.282585	0.574	0.393	1	Tendons
Gpx7	0.000172548	0.251047	0.478	0.321	1	Tendons
Yif1b	0.000194716	0.260857	0.504	0.346	1	Tendons
Ppa1	0.000221665	0.252729	0.504	0.345	1	Tendons
Copb2	0.000236232	0.305953	0.609	0.469	1	Tendons
Csrp1	0.000250933	0.301491	0.33	0.201	1	Tendons
Fkbp1a	0.000252879	0.273122	0.73	0.597	1	Tendons
Pgls	0.000329334	0.271275	0.713	0.583	1	Tendons
Mydgf	0.000336157	0.259465	0.626	0.463	1	Tendons
Tmed10	0.000344213	0.263708	0.774	0.676	1	Tendons
Atp5g1	0.000387548	0.26984	0.817	0.698	1	Tendons
Ckap4	0.000406078	0.3092	0.774	0.648	1	Tendons
Fabp5	0.000661304	0.280687	0.817	0.712	1	Tendons
Cope	0.000759563	0.274565	0.574	0.453	1	Tendons
Serf2	0.000828875	0.274697	0.704	0.56	1	Tendons
Map1b	0.00117613	0.336085	0.565	0.409	1	Tendons
Eif5a	0.00122317	0.321241	0.957	0.936	1	Tendons
Nme1	0.00183341	0.286549	0.8	0.694	1	Tendons
Dap	0.00197238	0.263675	0.47	0.344	1	Tendons
Mpped2	0.00246147	0.2703	0.417	0.297	1	Tendons
Rabac1	0.00314406	0.273989	0.539	0.425	1	Tendons
Ldha	0.00399885	0.260267	0.835	0.822	1	Tendons
Dcn	0.00823484	0.268958	0.574	0.423	1	Tendons
Alpl	5.2552e-111	1.00779	0.471	0.012	8.39886e-107	Pre-osteoblasts
Clec11a	8.81854e-66	0.684195	0.46	0.032	1.40938e-61	Pre-osteoblasts
Dlx5	7.10748e-53	0.533945	0.368	0.025	1.13592e-48	Pre-osteoblasts
Ptprv	6.53931e-50	0.38195	0.276	0.012	1.04511e-45	Pre-osteoblasts
Aspn	4.58788e-48	1.73515	0.713	0.144	7.33235e-44	Pre-osteoblasts
Runx2	1.10544e-42	0.639825	0.529	0.075	1.76671e-38	Pre-osteoblasts
Col8a2	1.6167e-30	0.729197	0.483	0.095	2.5838e-26	Pre-osteoblasts
Col1a1	5.62908e-28	1.46226	1	0.89	8.9964e-24	Pre-osteoblasts
Col16a1	6.06042e-24	0.759822	0.632	0.192	9.68576e-20	Pre-osteoblasts
Nrp2	3.60773e-23	1.00018	0.678	0.228	5.76587e-19	Pre-osteoblasts
Thbs2	8.27843e-23	0.680223	0.46	0.108	1.32306e-18	Pre-osteoblasts
Cthrc1	3.67462e-22	0.859113	0.701	0.246	5.87277e-18	Pre-osteoblasts
Anxa1	5.00635e-22	0.366424	0.322	0.054	8.00115e-18	Pre-osteoblasts
Col1a2	6.57194e-22	1.1589	1	0.908	1.05033e-17	Pre-osteoblasts
Fxyd7	1.4939e-19	0.476243	0.356	0.074	2.38756e-15	Pre-osteoblasts
Fmo1	4.1299e-19	0.385945	0.253	0.039	6.6004e-15	Pre-osteoblasts
Bicc1	2.42824e-18	0.755709	0.736	0.339	3.88082e-14	Pre-osteoblasts
Tagln2	3.67476e-18	0.882159	0.632	0.241	5.873e-14	Pre-osteoblasts
Emp3	7.86966e-18	0.831915	0.851	0.531	1.25773e-13	Pre-osteoblasts
Pcolce	1.88439e-16	0.724893	0.632	0.27	3.01163e-12	Pre-osteoblasts
Mia	2.46312e-16	0.516333	0.563	0.175	3.93656e-12	Pre-osteoblasts
Bgn	2.94824e-16	1.02532	0.816	0.523	4.71187e-12	Pre-osteoblasts
Thy1	3.4361e-16	0.355457	0.253	0.046	5.49157e-12	Pre-osteoblasts
Nupr1	1.03782e-15	0.428904	0.264	0.051	1.65865e-11	Pre-osteoblasts
Epha3	2.57933e-15	0.573069	0.379	0.104	4.12228e-11	Pre-osteoblasts
Eln	3.83835e-15	1.05733	0.621	0.284	6.13445e-11	Pre-osteoblasts
Scube2	4.65833e-15	0.579155	0.276	0.059	7.44494e-11	Pre-osteoblasts
Tbx2	2.9479e-14	0.312838	0.253	0.052	4.71133e-10	Pre-osteoblasts
Rspo3	3.34513e-14	0.70073	0.471	0.16	5.34619e-10	Pre-osteoblasts
Serpinf1	5.13672e-14	0.654367	0.644	0.29	8.2095e-10	Pre-osteoblasts
Tnc	8.46002e-14	0.425516	0.402	0.12	1.35208e-09	Pre-osteoblasts
Cemip2	1.97525e-13	0.488987	0.46	0.16	3.15684e-09	Pre-osteoblasts
Ptch1	7.58082e-13	0.473891	0.494	0.173	1.21157e-08	Pre-osteoblasts
Selenom	1.04253e-12	0.741797	0.828	0.538	1.66617e-08	Pre-osteoblasts
Mgp	3.17396e-12	0.726063	0.655	0.311	5.07263e-08	Pre-osteoblasts
Olfml3	3.5548e-12	0.64024	0.563	0.262	5.68128e-08	Pre-osteoblasts
Mpped2	4.85381e-12	0.623146	0.598	0.289	7.75736e-08	Pre-osteoblasts
Rcn3	5.92881e-12	0.620524	0.954	0.827	9.47542e-08	Pre-osteoblasts
Tspan4	8.56518e-12	0.438296	0.414	0.142	1.36889e-07	Pre-osteoblasts
Eno3	2.67946e-11	0.418285	0.253	0.065	4.28231e-07	Pre-osteoblasts
Lsp1	3.53177e-11	0.626178	0.425	0.163	5.64447e-07	Pre-osteoblasts
Armh4	3.75455e-11	0.363783	0.287	0.081	6.00053e-07	Pre-osteoblasts
Ecrg4	4.82745e-11	0.840207	0.448	0.18	7.71523e-07	Pre-osteoblasts
Maf	8.57459e-11	0.429013	0.402	0.145	1.37039e-06	Pre-osteoblasts
Fkbp14	1.41782e-10	0.403701	0.483	0.203	2.26595e-06	Pre-osteoblasts
Prr7	1.78535e-10	0.260491	0.322	0.098	2.85335e-06	Pre-osteoblasts
Aebp1	2.55081e-10	0.463589	0.54	0.242	4.0767e-06	Pre-osteoblasts
Rps2	3.42166e-10	0.392491	1	0.998	5.4685e-06	Pre-osteoblasts
Gsn	4.23564e-10	0.733248	0.483	0.224	6.76941e-06	Pre-osteoblasts
Colec12	4.69183e-10	0.390534	0.552	0.251	7.49849e-06	Pre-osteoblasts
Tmem176a	5.74555e-10	0.418257	0.552	0.247	9.18254e-06	Pre-osteoblasts
Rpsa	7.63682e-10	0.342012	1	1	1.22052e-05	Pre-osteoblasts
Col11a1	8.5103e-10	0.443196	0.724	0.393	1.36012e-05	Pre-osteoblasts
Serpinh1	1.17867e-09	0.524333	1	0.954	1.88375e-05	Pre-osteoblasts
Timp1	2.58756e-09	0.344558	0.253	0.074	4.13544e-05	Pre-osteoblasts
Prrx1	3.19226e-09	0.50157	0.943	0.712	5.10187e-05	Pre-osteoblasts
Rpl34	4.45116e-09	0.395759	0.931	0.827	7.11385e-05	Pre-osteoblasts
Cnn2	5.06218e-09	0.474695	0.598	0.308	8.09038e-05	Pre-osteoblasts
Aldh9a1	6.82763e-09	0.295355	0.287	0.095	0.000109119	Pre-osteoblasts
Klf2	7.31599e-09	0.545829	0.54	0.259	0.000116924	Pre-osteoblasts
Rtl3	7.781e-09	0.267854	0.391	0.146	0.000124356	Pre-osteoblasts
Ezr	8.6123e-09	0.385979	0.333	0.122	0.000137642	Pre-osteoblasts
Mafb	1.2792e-08	0.471122	0.414	0.173	0.000204442	Pre-osteoblasts
Fgfr2	1.98489e-08	0.313802	0.356	0.137	0.000317226	Pre-osteoblasts
Gmds	2.96111e-08	0.257113	0.379	0.148	0.000473244	Pre-osteoblasts
Itm2a	2.99798e-08	0.739342	0.828	0.699	0.000479137	Pre-osteoblasts
Rflnb	3.36161e-08	0.305676	0.368	0.146	0.000537252	Pre-osteoblasts
Tent5a	3.3894e-08	0.634068	0.54	0.279	0.000541695	Pre-osteoblasts
Creb3l1	4.47939e-08	0.3527	0.391	0.167	0.000715897	Pre-osteoblasts
Rps5	4.67542e-08	0.282153	1	1	0.000747226	Pre-osteoblasts
Kctd12	5.54906e-08	0.688146	0.586	0.367	0.000886851	Pre-osteoblasts
Grb10	5.57959e-08	0.436584	0.943	0.78	0.00089173	Pre-osteoblasts
Pdzd2	7.97712e-08	0.362441	0.333	0.129	0.0012749	Pre-osteoblasts
Itgb5	9.11786e-08	0.359082	0.46	0.222	0.00145722	Pre-osteoblasts
Rpl18a	1.00985e-07	0.299151	1	0.999	0.00161394	Pre-osteoblasts
Tgfb3	1.354e-07	0.256403	0.322	0.123	0.00216396	Pre-osteoblasts
Kdelr3	1.74107e-07	0.493433	0.575	0.332	0.00278257	Pre-osteoblasts
Rps4x	1.77519e-07	0.261652	1	1	0.00283711	Pre-osteoblasts
Rplp1	2.21874e-07	0.308705	1	1	0.00354599	Pre-osteoblasts
Rps18	2.79302e-07	0.328211	1	0.995	0.0044638	Pre-osteoblasts
Timp3	2.89513e-07	0.506159	0.483	0.242	0.004627	Pre-osteoblasts
Rps8	2.9956e-07	0.266116	1	1	0.00478756	Pre-osteoblasts
Hmga2	3.291e-07	0.624633	0.667	0.454	0.00525967	Pre-osteoblasts
Slc27a3	4.01591e-07	0.31167	0.322	0.135	0.00641822	Pre-osteoblasts
Cul7	6.08907e-07	0.301949	0.414	0.197	0.00973156	Pre-osteoblasts
Nme2	6.39675e-07	0.351232	0.989	0.971	0.0102233	Pre-osteoblasts
Mfap4	6.69291e-07	0.50476	0.874	0.73	0.0106966	Pre-osteoblasts
Rpl23	8.28557e-07	0.264074	1	1	0.013242	Pre-osteoblasts
Golt1b	9.93319e-07	0.321676	0.46	0.237	0.0158752	Pre-osteoblasts
Rplp0	1.00532e-06	0.284046	1	0.999	0.0160671	Pre-osteoblasts
Tmem119	2.22506e-06	0.469548	0.506	0.275	0.035561	Pre-osteoblasts
Rab34	2.39019e-06	0.331564	0.586	0.349	0.0382	Pre-osteoblasts
Lmna	2.68263e-06	0.542629	0.701	0.536	0.0428739	Pre-osteoblasts
Fam3c	3.12087e-06	0.305717	0.414	0.204	0.0498778	Pre-osteoblasts
mt-Cytb	4.53194e-06	0.299962	1	1	0.0724294	Pre-osteoblasts
Plec	4.96761e-06	0.298803	0.402	0.201	0.0793923	Pre-osteoblasts
Fkbp10	5.05631e-06	0.33816	0.471	0.261	0.0808099	Pre-osteoblasts
Npm1	5.07285e-06	0.284471	1	0.999	0.0810743	Pre-osteoblasts
Skil	5.74673e-06	0.342621	0.368	0.182	0.0918442	Pre-osteoblasts
Rps15	6.94792e-06	0.293565	0.989	0.99	0.111042	Pre-osteoblasts
Rpl28	1.14528e-05	0.258896	1	0.997	0.183038	Pre-osteoblasts
Col5a2	1.18492e-05	0.396981	0.839	0.652	0.189374	Pre-osteoblasts
Rack1	1.18557e-05	0.284958	1	0.999	0.189478	Pre-osteoblasts
Mef2c	1.22883e-05	0.579058	0.402	0.22	0.196392	Pre-osteoblasts
Copz2	1.41033e-05	0.343632	0.54	0.332	0.225399	Pre-osteoblasts
Vkorc1	1.47188e-05	0.370102	0.575	0.357	0.235236	Pre-osteoblasts
Dap	1.54256e-05	0.357685	0.552	0.341	0.246532	Pre-osteoblasts
Tmem176b	1.64988e-05	0.384221	0.678	0.497	0.263684	Pre-osteoblasts
Sdc2	1.80189e-05	0.319302	0.448	0.242	0.287978	Pre-osteoblasts
Pmp22	2.64023e-05	0.489459	0.724	0.569	0.421962	Pre-osteoblasts
Emilin1	2.99092e-05	0.292243	0.586	0.369	0.478009	Pre-osteoblasts
Col12a1	3.51136e-05	0.390086	0.46	0.269	0.561185	Pre-osteoblasts
Mest	3.63959e-05	0.421169	0.897	0.82	0.58168	Pre-osteoblasts
Asap1	4.10679e-05	0.285236	0.517	0.305	0.656348	Pre-osteoblasts
Golph3	4.54664e-05	0.252752	0.345	0.176	0.726643	Pre-osteoblasts
Amotl1	4.58912e-05	0.381169	0.529	0.346	0.733433	Pre-osteoblasts
App	4.63664e-05	0.347192	0.644	0.45	0.741028	Pre-osteoblasts
Fkbp11	5.19002e-05	0.368012	0.425	0.242	0.829469	Pre-osteoblasts
Eef1b2	5.32472e-05	0.260005	1	0.99	0.850997	Pre-osteoblasts
Igf2	5.97517e-05	0.326076	0.586	0.372	0.954951	Pre-osteoblasts
Tbrg1	6.15209e-05	0.327539	0.678	0.518	0.983227	Pre-osteoblasts
Txndc5	6.66874e-05	0.323938	0.552	0.356	1	Pre-osteoblasts
Ift20	6.73178e-05	0.332555	0.598	0.396	1	Pre-osteoblasts
Tsc22d3	8.21165e-05	0.260054	0.31	0.156	1	Pre-osteoblasts
Sem1	8.34968e-05	0.396132	0.667	0.509	1	Pre-osteoblasts
Cdkn1c	8.81271e-05	0.275327	0.989	0.97	1	Pre-osteoblasts
Gas5	9.61211e-05	0.370289	0.862	0.79	1	Pre-osteoblasts
Arpc1b	0.000100768	0.305619	0.54	0.339	1	Pre-osteoblasts
Rrbp1	0.000108006	0.287311	0.977	0.893	1	Pre-osteoblasts
Hspd1	0.000123288	0.283469	0.851	0.708	1	Pre-osteoblasts
Ogn	0.000147413	0.261383	0.54	0.33	1	Pre-osteoblasts
Crispld1	0.000149904	0.283137	0.287	0.145	1	Pre-osteoblasts
Tmed3	0.000156034	0.303619	0.632	0.456	1	Pre-osteoblasts
Cmas	0.00015767	0.252635	0.414	0.239	1	Pre-osteoblasts
Zfyve21	0.000189491	0.296837	0.368	0.214	1	Pre-osteoblasts
Penk	0.00020182	0.391469	0.276	0.133	1	Pre-osteoblasts
Rpl6	0.000229501	0.251508	1	0.996	1	Pre-osteoblasts
Ssr2	0.00024276	0.419364	0.885	0.791	1	Pre-osteoblasts
Tmsb10	0.000243646	0.332208	0.989	0.918	1	Pre-osteoblasts
Ctnnb1	0.000247072	0.268322	0.862	0.739	1	Pre-osteoblasts
Ccn4	0.000249468	0.290619	0.402	0.233	1	Pre-osteoblasts
Fkbp7	0.00026352	0.312764	0.437	0.265	1	Pre-osteoblasts
Cpxm1	0.000283656	0.330881	0.517	0.341	1	Pre-osteoblasts
Rpl22l1	0.000284937	0.282856	0.851	0.78	1	Pre-osteoblasts
Mpp6	0.000289223	0.449872	0.494	0.363	1	Pre-osteoblasts
Mme	0.00036009	0.353797	0.379	0.23	1	Pre-osteoblasts
Rps3a3	0.000405874	0.262306	0.977	0.971	1	Pre-osteoblasts
Ostc	0.000435949	0.393735	0.839	0.771	1	Pre-osteoblasts
Eif3i	0.000566835	0.311343	0.736	0.605	1	Pre-osteoblasts
Eprs	0.0006709	0.286488	0.632	0.475	1	Pre-osteoblasts
Aprt	0.000701112	0.272952	0.828	0.775	1	Pre-osteoblasts
Anxa5	0.00070634	0.33535	0.644	0.485	1	Pre-osteoblasts
Galnt1	0.000724865	0.275591	0.425	0.27	1	Pre-osteoblasts
Septin6	0.000770932	0.270915	0.437	0.284	1	Pre-osteoblasts
Lmo4	0.000837667	0.269166	0.517	0.358	1	Pre-osteoblasts
Pakap.1	0.000971028	0.253364	0.356	0.212	1	Pre-osteoblasts
Impdh2	0.0010269	0.297408	0.494	0.348	1	Pre-osteoblasts
Hsp90b1	0.0010545	0.328433	0.977	0.94	1	Pre-osteoblasts
Shox2	0.00106465	0.299952	0.46	0.293	1	Pre-osteoblasts
Kdelr1	0.00107702	0.256538	0.655	0.486	1	Pre-osteoblasts
Rabac1	0.00115506	0.358119	0.552	0.427	1	Pre-osteoblasts
Hdlbp	0.00129117	0.282451	0.793	0.714	1	Pre-osteoblasts
Dad1	0.00136191	0.342899	0.816	0.745	1	Pre-osteoblasts
Sparc	0.00143862	0.476398	0.954	0.894	1	Pre-osteoblasts
Rpl36	0.00151539	0.269283	0.943	0.89	1	Pre-osteoblasts
Pdia6	0.00155551	0.288065	0.897	0.878	1	Pre-osteoblasts
Nop10	0.00173288	0.29507	0.483	0.359	1	Pre-osteoblasts
Phgdh	0.00175996	0.2976	0.402	0.263	1	Pre-osteoblasts
Surf4	0.00193014	0.263513	0.529	0.388	1	Pre-osteoblasts
Rpn1	0.002071	0.293424	0.517	0.377	1	Pre-osteoblasts
Kdelr2	0.00220429	0.277296	0.724	0.589	1	Pre-osteoblasts
Lamtor4	0.00245552	0.256747	0.46	0.32	1	Pre-osteoblasts
Cnpy2	0.00282399	0.333145	0.713	0.593	1	Pre-osteoblasts
Rab13	0.00300745	0.254944	0.414	0.287	1	Pre-osteoblasts
Fkbp9	0.00303224	0.254743	0.563	0.4	1	Pre-osteoblasts
Uqcr10	0.00313111	0.263278	0.529	0.414	1	Pre-osteoblasts
Rpl31	0.00349795	0.269108	0.736	0.604	1	Pre-osteoblasts
Psma7	0.00373894	0.283397	0.747	0.618	1	Pre-osteoblasts
Prdx1	0.00400584	0.263752	0.931	0.896	1	Pre-osteoblasts
Micos13	0.0040307	0.250399	0.598	0.461	1	Pre-osteoblasts
Eif5a	0.00422556	0.252923	0.966	0.936	1	Pre-osteoblasts
Rpl39	0.00590742	0.257544	0.931	0.903	1	Pre-osteoblasts
Serpine2	0.00625001	0.306052	0.299	0.19	1	Pre-osteoblasts
Lrrc59	0.00627351	0.266917	0.609	0.482	1	Pre-osteoblasts
Igf1	0.00922439	0.331923	0.379	0.245	1	Pre-osteoblasts
Dpt	3.68955e-108	1.18624	0.655	0.036	5.89664e-104	Muscle connective tissue
Gata6	3.15487e-83	0.637777	0.417	0.015	5.04212e-79	Muscle connective tissue
Cdc42ep2	1.23685e-78	0.975804	0.679	0.066	1.97673e-74	Muscle connective tissue
Col14a1	8.01706e-68	1.80494	0.905	0.178	1.28129e-63	Muscle connective tissue
Prph	2.28757e-56	0.548279	0.286	0.01	3.65599e-52	Muscle connective tissue
Fndc1	3.09124e-52	0.819435	0.536	0.061	4.94042e-48	Muscle connective tissue
Wnt2	4.15911e-52	0.678499	0.381	0.027	6.64709e-48	Muscle connective tissue
AW551984	9.55163e-49	0.873814	0.607	0.091	1.52654e-44	Muscle connective tissue
Akap12	3.30405e-48	1.50644	0.881	0.229	5.28054e-44	Muscle connective tissue
Plac9a	3.55536e-48	1.39975	0.726	0.152	5.68218e-44	Muscle connective tissue
Cd34	1.99447e-44	0.853457	0.536	0.076	3.18756e-40	Muscle connective tissue
Dcn	2.63981e-44	1.86592	1	0.402	4.21895e-40	Muscle connective tissue
Dlk1	1.99638e-43	2.05868	1	0.588	3.19062e-39	Muscle connective tissue
Sparc	6.51432e-43	1.83461	1	0.892	1.04112e-38	Muscle connective tissue
Col3a1	1.41109e-42	1.70778	1	0.894	2.2552e-38	Muscle connective tissue
Abi3bp	1.12934e-41	1.0199	0.631	0.117	1.80492e-37	Muscle connective tissue
Kcnj8	7.0823e-41	0.473618	0.274	0.017	1.13189e-36	Muscle connective tissue
Agtr2	1.31385e-38	1.12078	0.81	0.21	2.09979e-34	Muscle connective tissue
Cavin2	2.31612e-38	0.877997	0.524	0.085	3.70162e-34	Muscle connective tissue
Gap43	2.22119e-37	1.0738	0.548	0.098	3.5499e-33	Muscle connective tissue
Col1a1	6.36039e-36	1.61145	1	0.89	1.01652e-31	Muscle connective tissue
Cd44	6.62019e-35	0.509465	0.429	0.059	1.05804e-30	Muscle connective tissue
Cd248	6.85736e-34	0.887064	0.738	0.201	1.09594e-29	Muscle connective tissue
Col1a2	3.65302e-33	1.53376	1	0.908	5.83825e-29	Muscle connective tissue
Vegfd	3.42273e-32	0.470252	0.31	0.032	5.4702e-28	Muscle connective tissue
Cd55	3.89704e-32	0.407085	0.25	0.02	6.22824e-28	Muscle connective tissue
Tmeff2	1.04912e-31	0.599755	0.464	0.076	1.67671e-27	Muscle connective tissue
Meg3	6.41861e-31	1.28243	0.988	0.958	1.02582e-26	Muscle connective tissue
Hacd4	2.36717e-30	0.573331	0.369	0.052	3.78321e-26	Muscle connective tissue
Serpinb1a	3.70156e-30	0.344563	0.274	0.026	5.91584e-26	Muscle connective tissue
Rian	8.24291e-30	1.21483	0.988	0.669	1.31738e-25	Muscle connective tissue
Rarres2	1.01504e-29	0.574688	0.452	0.078	1.62223e-25	Muscle connective tissue
Lum	1.11229e-29	1.29336	0.917	0.372	1.77766e-25	Muscle connective tissue
Ahnak2	8.09182e-29	0.353717	0.25	0.023	1.29323e-24	Muscle connective tissue
Celf2	1.22334e-28	0.850324	0.714	0.213	1.95515e-24	Muscle connective tissue
Calml4	1.88847e-28	0.5007	0.405	0.065	3.01815e-24	Muscle connective tissue
Fgf7	2.30751e-28	0.442464	0.357	0.05	3.68786e-24	Muscle connective tissue
Cdkn1c	1.12877e-27	1.05845	1	0.969	1.804e-23	Muscle connective tissue
Mfap5	1.32638e-26	0.582059	0.333	0.046	2.11981e-22	Muscle connective tissue
Atf3	2.03748e-26	0.631732	0.333	0.048	3.25631e-22	Muscle connective tissue
Emilin2	2.33722e-26	0.512265	0.452	0.088	3.73535e-22	Muscle connective tissue
Meis2	7.54938e-26	0.763756	0.536	0.128	1.20654e-21	Muscle connective tissue
Ccn3	8.81236e-26	0.58969	0.31	0.042	1.40839e-21	Muscle connective tissue
Pappa2	9.10117e-26	0.433127	0.274	0.032	1.45455e-21	Muscle connective tissue
Arhgap20	9.61764e-26	0.646897	0.464	0.097	1.53709e-21	Muscle connective tissue
Lgals1	3.23766e-24	0.87939	1	0.958	5.17442e-20	Muscle connective tissue
Arhgap29	6.23415e-24	0.604862	0.464	0.102	9.96342e-20	Muscle connective tissue
S100a10	1.73216e-23	1.22155	0.845	0.509	2.76833e-19	Muscle connective tissue
Igfbp6	3.55718e-23	0.60576	0.274	0.037	5.68509e-19	Muscle connective tissue
Serping1	4.36622e-23	0.466484	0.369	0.067	6.97809e-19	Muscle connective tissue
Clec3b	4.65048e-23	0.719574	0.369	0.067	7.43239e-19	Muscle connective tissue
Pdpn	1.43339e-22	0.653772	0.536	0.144	2.29084e-18	Muscle connective tissue
Gm10115	1.65529e-22	0.343439	0.298	0.044	2.64549e-18	Muscle connective tissue
Slc4a4	2.04309e-22	0.356935	0.357	0.062	3.26527e-18	Muscle connective tissue
Lrrc17	4.07054e-22	0.725126	0.607	0.187	6.50554e-18	Muscle connective tissue
B830012L14Rik	4.19915e-22	0.627354	0.667	0.219	6.71108e-18	Muscle connective tissue
Dmrt2	7.84541e-22	0.430491	0.298	0.046	1.25385e-17	Muscle connective tissue
Sema3c	8.22891e-22	0.861499	0.5	0.132	1.31514e-17	Muscle connective tissue
Anxa2	1.23638e-21	1.02514	0.952	0.731	1.97598e-17	Muscle connective tissue
Lox	1.38657e-21	0.766735	0.714	0.248	2.21602e-17	Muscle connective tissue
Sfrp1	3.976e-21	0.92924	0.643	0.22	6.35444e-17	Muscle connective tissue
Fbn1	6.17239e-21	0.957922	0.762	0.335	9.86471e-17	Muscle connective tissue
Marcks	8.98967e-21	0.849579	1	0.912	1.43673e-16	Muscle connective tissue
Phactr2	9.31787e-21	0.776256	0.75	0.296	1.48918e-16	Muscle connective tissue
Npas3	1.49295e-20	0.414663	0.381	0.077	2.38604e-16	Muscle connective tissue
S100a6	2.13673e-20	0.81984	0.56	0.174	3.41492e-16	Muscle connective tissue
Map1b	3.05547e-20	0.829246	0.845	0.397	4.88326e-16	Muscle connective tissue
Itm2a	7.79487e-20	1.41488	0.94	0.693	1.24578e-15	Muscle connective tissue
Kitl	1.51278e-19	0.730393	0.476	0.13	2.41773e-15	Muscle connective tissue
Nrk	1.59559e-19	1.16113	0.762	0.36	2.55007e-15	Muscle connective tissue
Sptbn1	2.14724e-19	1.02555	0.869	0.53	3.43172e-15	Muscle connective tissue
Svep1	2.90657e-19	0.389533	0.31	0.056	4.64529e-15	Muscle connective tissue
Col6a2	4.41452e-19	0.742055	0.893	0.431	7.05529e-15	Muscle connective tissue
Plat	4.95983e-19	0.325526	0.262	0.04	7.9268e-15	Muscle connective tissue
Ptx3	1.96784e-18	0.492701	0.405	0.097	3.145e-14	Muscle connective tissue
Adamts5	2.42516e-18	0.632268	0.464	0.127	3.8759e-14	Muscle connective tissue
Col6a1	3.99735e-18	0.839882	0.905	0.508	6.38857e-14	Muscle connective tissue
Col6a6	6.94314e-18	0.565916	0.286	0.052	1.10965e-13	Muscle connective tissue
Tmem26	7.52011e-18	0.583663	0.5	0.146	1.20186e-13	Muscle connective tissue
Man2a1	8.85833e-18	0.6489	0.512	0.16	1.41574e-13	Muscle connective tissue
Apod	9.47986e-18	0.519672	0.357	0.078	1.51507e-13	Muscle connective tissue
Galnt16	1.21872e-17	0.359555	0.333	0.069	1.94776e-13	Muscle connective tissue
Rcn3	1.54501e-17	0.746433	0.976	0.826	2.46924e-13	Muscle connective tissue
Creb3l1	1.77389e-17	0.547906	0.524	0.16	2.83504e-13	Muscle connective tissue
Tmsb4x	2.92074e-17	0.98549	0.988	0.923	4.66792e-13	Muscle connective tissue
Adam33	3.28559e-17	0.561936	0.488	0.143	5.25103e-13	Muscle connective tissue
Clu	3.36152e-17	0.498663	0.357	0.082	5.37238e-13	Muscle connective tissue
Adamts17	3.887e-17	0.331844	0.31	0.061	6.21221e-13	Muscle connective tissue
Col5a2	6.20699e-17	0.855452	0.929	0.648	9.92001e-13	Muscle connective tissue
Hoxd8	7.79317e-17	0.3305	0.25	0.042	1.2455e-12	Muscle connective tissue
Add3	1.02731e-16	0.697463	0.655	0.27	1.64185e-12	Muscle connective tissue
Klf4	1.48788e-16	0.937196	0.667	0.303	2.37793e-12	Muscle connective tissue
Cd81	1.50405e-16	0.675319	1	0.94	2.40378e-12	Muscle connective tissue
Gpc3	1.57927e-16	0.747786	0.952	0.768	2.52399e-12	Muscle connective tissue
Twist2	1.68476e-16	0.570216	0.56	0.181	2.69259e-12	Muscle connective tissue
Mgst1	2.62166e-16	0.661207	0.476	0.147	4.18994e-12	Muscle connective tissue
Fn1	2.69864e-16	0.766358	0.845	0.448	4.31296e-12	Muscle connective tissue
Tubb6	3.00847e-16	0.468168	0.44	0.124	4.80814e-12	Muscle connective tissue
Serpinh1	1.17372e-15	0.61473	0.988	0.954	1.87584e-11	Muscle connective tissue
Mirg	1.30419e-15	0.547906	0.512	0.175	2.08435e-11	Muscle connective tissue
Rrbp1	2.27133e-15	0.674232	0.988	0.892	3.63004e-11	Muscle connective tissue
Crip1	2.44619e-15	0.7371	0.56	0.205	3.9095e-11	Muscle connective tissue
Cavin3	2.56532e-15	0.628967	0.583	0.227	4.09989e-11	Muscle connective tissue
Adamts2	4.70576e-15	0.470582	0.357	0.093	7.52074e-11	Muscle connective tissue
Plpp3	5.02906e-15	0.807222	0.798	0.466	8.03744e-11	Muscle connective tissue
Ramp2	6.69886e-15	0.419987	0.393	0.108	1.07061e-10	Muscle connective tissue
E330013P04Rik	8.6231e-15	0.283817	0.25	0.047	1.37814e-10	Muscle connective tissue
C430049B03Rik	1.07488e-14	0.632421	0.738	0.331	1.71787e-10	Muscle connective tissue
Lhfpl2	1.29973e-14	0.511296	0.512	0.181	2.07723e-10	Muscle connective tissue
Sema5a	1.3546e-14	0.781302	0.655	0.294	2.16493e-10	Muscle connective tissue
Tgfbr3	1.41694e-14	0.402233	0.393	0.11	2.26455e-10	Muscle connective tissue
Nt5e	1.42296e-14	0.297875	0.274	0.057	2.27417e-10	Muscle connective tissue
Galnt17	1.63938e-14	0.351792	0.25	0.049	2.62006e-10	Muscle connective tissue
Fth1	2.85595e-14	0.535458	1	0.986	4.56438e-10	Muscle connective tissue
Matn2	3.4965e-14	0.478658	0.405	0.123	5.58811e-10	Muscle connective tissue
Nid2	5.9829e-14	0.470601	0.417	0.129	9.56188e-10	Muscle connective tissue
Srpx	1.11804e-13	0.349116	0.25	0.052	1.78685e-09	Muscle connective tissue
Ehd2	1.12256e-13	0.375728	0.369	0.103	1.79408e-09	Muscle connective tissue
Zyx	1.25192e-13	0.524219	0.583	0.232	2.00081e-09	Muscle connective tissue
Copz2	1.45586e-13	0.559744	0.679	0.325	2.32676e-09	Muscle connective tissue
Gas7	1.76771e-13	0.332717	0.274	0.061	2.82515e-09	Muscle connective tissue
Fndc5	3.66877e-13	0.417777	0.405	0.127	5.86343e-09	Muscle connective tissue
Dpysl3	4.9366e-13	0.700533	0.643	0.307	7.88968e-09	Muscle connective tissue
Rnase4	5.04023e-13	0.394344	0.345	0.097	8.0553e-09	Muscle connective tissue
Gm37899	8.64578e-13	0.607644	0.56	0.237	1.38177e-08	Muscle connective tissue
Osr2	9.21874e-13	0.437592	0.464	0.161	1.47334e-08	Muscle connective tissue
Flnc	9.49311e-13	0.377571	0.405	0.126	1.51719e-08	Muscle connective tissue
Meis1	1.01181e-12	0.329644	0.25	0.055	1.61708e-08	Muscle connective tissue
Rgs7bp	1.19432e-12	0.262595	0.262	0.059	1.90877e-08	Muscle connective tissue
Timp2	1.37643e-12	0.654549	0.857	0.521	2.19981e-08	Muscle connective tissue
Ror1	2.48425e-12	0.284684	0.274	0.065	3.97033e-08	Muscle connective tissue
Scara3	2.5415e-12	0.372765	0.417	0.136	4.06182e-08	Muscle connective tissue
Pnp	2.61443e-12	0.426649	0.464	0.166	4.17838e-08	Muscle connective tissue
Atp2b1	2.76464e-12	0.778233	0.762	0.427	4.41845e-08	Muscle connective tissue
Ralgds	7.65897e-12	0.339325	0.369	0.114	1.22406e-07	Muscle connective tissue
Tshz2	9.98219e-12	0.551804	0.69	0.327	1.59535e-07	Muscle connective tissue
Nfe2l2	1.21257e-11	0.31479	0.333	0.096	1.93793e-07	Muscle connective tissue
Gsn	1.21785e-11	0.497838	0.536	0.222	1.94637e-07	Muscle connective tissue
Jund	1.61877e-11	0.607866	0.988	0.883	2.58711e-07	Muscle connective tissue
Ahnak	1.6545e-11	0.775638	0.821	0.571	2.64422e-07	Muscle connective tissue
Dusp1	2.26269e-11	0.432395	0.512	0.202	3.61623e-07	Muscle connective tissue
Osr1	2.49669e-11	0.671578	0.571	0.273	3.9902e-07	Muscle connective tissue
Ank2	3.18688e-11	0.376142	0.405	0.138	5.09327e-07	Muscle connective tissue
Rcn1	3.27454e-11	0.60069	0.821	0.558	5.23338e-07	Muscle connective tissue
Nid1	3.56434e-11	0.490135	0.488	0.204	5.69653e-07	Muscle connective tissue
Trio	3.61648e-11	0.484349	0.536	0.227	5.77986e-07	Muscle connective tissue
Ptn	4.55184e-11	1.35601	0.833	0.828	7.27474e-07	Muscle connective tissue
Fstl1	5.93076e-11	0.560926	0.952	0.887	9.47855e-07	Muscle connective tissue
Thsd4	8.82082e-11	0.329316	0.321	0.097	1.40974e-06	Muscle connective tissue
Tspan5	1.20363e-10	0.394051	0.44	0.166	1.92364e-06	Muscle connective tissue
Tuba1a	1.31288e-10	0.681784	0.976	0.867	2.09824e-06	Muscle connective tissue
Slc44a1	1.50627e-10	0.290615	0.31	0.092	2.40732e-06	Muscle connective tissue
Col5a1	1.7184e-10	0.622651	0.762	0.461	2.74634e-06	Muscle connective tissue
Mest	2.19305e-10	0.533747	0.988	0.815	3.50493e-06	Muscle connective tissue
Ccdc80	2.1954e-10	0.401578	0.571	0.247	3.50869e-06	Muscle connective tissue
Cd63	3.60265e-10	0.528276	1	0.962	5.75776e-06	Muscle connective tissue
Vcam1	4.07628e-10	0.415725	0.583	0.262	6.5147e-06	Muscle connective tissue
Tubb2b	5.05017e-10	0.563359	0.69	0.365	8.07119e-06	Muscle connective tissue
Thbs1	6.05406e-10	0.431379	0.488	0.205	9.6756e-06	Muscle connective tissue
Tagln	6.82799e-10	0.344018	0.25	0.067	1.09125e-05	Muscle connective tissue
Smoc2	7.30846e-10	0.49843	0.476	0.201	1.16804e-05	Muscle connective tissue
Manf	7.86468e-10	0.539571	0.774	0.489	1.25693e-05	Muscle connective tissue
Col26a1	8.54744e-10	0.362533	0.607	0.279	1.36605e-05	Muscle connective tissue
Fcgrt	1.06086e-09	0.325302	0.452	0.177	1.69547e-05	Muscle connective tissue
Klf6	1.23412e-09	0.676234	0.595	0.309	1.97238e-05	Muscle connective tissue
Kcnq1ot1	1.29021e-09	0.535629	0.988	0.902	2.06201e-05	Muscle connective tissue
Fosb	1.32955e-09	0.529018	0.524	0.232	2.12489e-05	Muscle connective tissue
Ogn	1.43332e-09	0.528785	0.643	0.325	2.29073e-05	Muscle connective tissue
Tshz3	2.09747e-09	0.281233	0.298	0.093	3.35218e-05	Muscle connective tissue
Armcx3	2.37934e-09	0.43365	0.643	0.332	3.80266e-05	Muscle connective tissue
Kdelr3	2.40552e-09	0.418449	0.643	0.329	3.84451e-05	Muscle connective tissue
Postn	2.42533e-09	0.710154	0.631	0.344	3.87615e-05	Muscle connective tissue
Fez1	3.01287e-09	0.316196	0.286	0.089	4.81517e-05	Muscle connective tissue
Filip1l	3.22997e-09	0.44456	0.5	0.219	5.16214e-05	Muscle connective tissue
Pcdh10	4.19003e-09	0.348266	0.369	0.134	6.69651e-05	Muscle connective tissue
Efemp2	4.27506e-09	0.40925	0.679	0.356	6.83241e-05	Muscle connective tissue
Adamts1	5.38978e-09	0.4222	0.429	0.174	8.61395e-05	Muscle connective tissue
Rap2a	5.52706e-09	0.309187	0.381	0.144	8.83334e-05	Muscle connective tissue
Peli2	7.0069e-09	0.318113	0.333	0.119	0.000111984	Muscle connective tissue
Fkbp9	8.50612e-09	0.414128	0.714	0.392	0.000135945	Muscle connective tissue
Cdo1	9.12443e-09	0.43303	0.583	0.301	0.000145827	Muscle connective tissue
Bend5	9.65092e-09	0.395314	0.44	0.191	0.000154241	Muscle connective tissue
Jun	1.05397e-08	0.616048	0.869	0.571	0.000168446	Muscle connective tissue
Laptm4a	1.36464e-08	0.47833	0.964	0.888	0.000218097	Muscle connective tissue
Btg2	1.37171e-08	0.550729	0.524	0.249	0.000219226	Muscle connective tissue
Rtl3	1.42429e-08	0.333399	0.381	0.147	0.00022763	Muscle connective tissue
Peg3	1.46842e-08	0.524773	0.976	0.844	0.000234683	Muscle connective tissue
Hspa5	1.4915e-08	0.506079	0.976	0.929	0.000238371	Muscle connective tissue
Vim	1.57211e-08	0.466128	0.964	0.892	0.000251254	Muscle connective tissue
Hdlbp	1.61365e-08	0.483419	0.845	0.712	0.000257893	Muscle connective tissue
Igfbp4	2.0794e-08	0.402392	0.929	0.763	0.000332329	Muscle connective tissue
Arf4	2.49367e-08	0.443166	0.869	0.696	0.000398539	Muscle connective tissue
Itih5	2.55905e-08	0.380075	0.321	0.117	0.000408987	Muscle connective tissue
Ctsk	2.9009e-08	0.391868	0.369	0.151	0.000463621	Muscle connective tissue
Raph1	3.4156e-08	0.349803	0.417	0.178	0.000545882	Muscle connective tissue
Ppic	3.67732e-08	0.512755	0.762	0.513	0.000587708	Muscle connective tissue
Angptl4	3.74051e-08	0.377056	0.405	0.172	0.000597808	Muscle connective tissue
Mfhas1	3.85063e-08	0.306137	0.31	0.112	0.000615408	Muscle connective tissue
Ldb2	4.25002e-08	0.431843	0.369	0.149	0.000679239	Muscle connective tissue
Lpar4	4.27843e-08	0.417002	0.488	0.236	0.000683778	Muscle connective tissue
Klf7	4.37516e-08	0.343486	0.429	0.184	0.000699237	Muscle connective tissue
Gnas	4.53659e-08	0.386861	1	0.979	0.000725038	Muscle connective tissue
Wipi1	5.11003e-08	0.373908	0.512	0.249	0.000816685	Muscle connective tissue
Fyn	5.3318e-08	0.33624	0.464	0.212	0.000852128	Muscle connective tissue
Gpx8	5.4447e-08	0.429656	0.75	0.492	0.000870172	Muscle connective tissue
Ckap4	7.05135e-08	0.503324	0.845	0.646	0.00112695	Muscle connective tissue
Poglut3	7.39379e-08	0.255951	0.31	0.112	0.00118168	Muscle connective tissue
Pdia5	7.40682e-08	0.25608	0.262	0.086	0.00118376	Muscle connective tissue
Mtch1	7.45071e-08	0.442447	0.929	0.782	0.00119077	Muscle connective tissue
Loxl1	9.1836e-08	0.51426	0.369	0.163	0.00146772	Muscle connective tissue
Zfp469	9.64427e-08	0.259517	0.25	0.081	0.00154135	Muscle connective tissue
Gpx7	1.23684e-07	0.459787	0.571	0.319	0.00197672	Muscle connective tissue
Pdia6	1.37541e-07	0.415589	0.952	0.875	0.00219818	Muscle connective tissue
Lipa	1.51978e-07	0.310565	0.357	0.147	0.00242892	Muscle connective tissue
Taok3	1.58305e-07	0.258657	0.25	0.082	0.00253003	Muscle connective tissue
Eif4ebp1	1.86241e-07	0.410911	0.56	0.303	0.0029765	Muscle connective tissue
Thra	1.88344e-07	0.440824	0.679	0.436	0.00301011	Muscle connective tissue
Amer1	2.00769e-07	0.375281	0.488	0.243	0.00320869	Muscle connective tissue
Acat1	2.42032e-07	0.341828	0.583	0.312	0.00386816	Muscle connective tissue
Pcdh7	2.59059e-07	0.357514	0.369	0.157	0.00414028	Muscle connective tissue
Fndc3b	2.64435e-07	0.296941	0.524	0.26	0.0042262	Muscle connective tissue
Pofut2	3.09131e-07	0.353774	0.619	0.35	0.00494054	Muscle connective tissue
Dnajb9	3.47612e-07	0.321306	0.393	0.175	0.00555553	Muscle connective tissue
Kdelr2	3.89207e-07	0.492471	0.81	0.584	0.00622031	Muscle connective tissue
Igfbp3	3.95875e-07	0.279859	0.31	0.116	0.00632688	Muscle connective tissue
Fkbp11	4.05237e-07	0.400687	0.476	0.24	0.00647649	Muscle connective tissue
Nenf	4.65596e-07	0.437002	0.81	0.569	0.00744116	Muscle connective tissue
S100a11	5.76355e-07	0.484591	0.679	0.461	0.0092113	Muscle connective tissue
Idh1	7.13072e-07	0.272722	0.381	0.167	0.0113963	Muscle connective tissue
Pcolce	7.28785e-07	0.396799	0.536	0.276	0.0116474	Muscle connective tissue
Calr	7.89457e-07	0.392006	1	0.977	0.0126171	Muscle connective tissue
Mapk3	8.4073e-07	0.269144	0.345	0.147	0.0134365	Muscle connective tissue
Selenom	8.44404e-07	0.425616	0.786	0.541	0.0134953	Muscle connective tissue
Ptprd	8.71514e-07	0.432395	0.643	0.396	0.0139285	Muscle connective tissue
Elovl1	9.17415e-07	0.317422	0.393	0.183	0.0146621	Muscle connective tissue
Zdbf2	1.06109e-06	0.494279	0.476	0.251	0.0169583	Muscle connective tissue
Rhoj	1.40562e-06	0.388328	0.429	0.21	0.0224646	Muscle connective tissue
Fbln2	1.46524e-06	0.483819	0.619	0.405	0.0234175	Muscle connective tissue
Tgfbr2	1.59001e-06	0.337886	0.405	0.198	0.0254115	Muscle connective tissue
Pdia3	1.64195e-06	0.412691	0.881	0.801	0.0262417	Muscle connective tissue
Fibin	1.6672e-06	0.328866	0.667	0.357	0.0266451	Muscle connective tissue
Arhgap28	1.78037e-06	0.322889	0.512	0.267	0.0284539	Muscle connective tissue
Shox2	1.84667e-06	0.344757	0.548	0.288	0.0295134	Muscle connective tissue
Lysmd3	1.96823e-06	0.310119	0.369	0.169	0.0314563	Muscle connective tissue
Hsp90b1	2.26586e-06	0.370156	0.976	0.94	0.036213	Muscle connective tissue
Ftl1	2.53462e-06	0.262765	1	0.999	0.0405083	Muscle connective tissue
Mme	2.56493e-06	0.376217	0.452	0.226	0.0409928	Muscle connective tissue
Clic1	2.63227e-06	0.370397	0.94	0.774	0.0420689	Muscle connective tissue
Ndn	2.76975e-06	0.470157	0.738	0.561	0.0442661	Muscle connective tissue
Txndc5	2.89547e-06	0.328995	0.607	0.353	0.0462753	Muscle connective tissue
Gng5	3.62291e-06	0.370112	0.881	0.735	0.0579014	Muscle connective tissue
Myl6	3.84245e-06	0.33661	1	0.954	0.06141	Muscle connective tissue
Plin2	4.04879e-06	0.276982	0.44	0.217	0.0647078	Muscle connective tissue
Dad1	4.44627e-06	0.339344	0.857	0.743	0.0710602	Muscle connective tissue
Mapre2	4.50567e-06	0.258882	0.298	0.125	0.0720096	Muscle connective tissue
Rap2b	4.66839e-06	0.292272	0.369	0.172	0.0746102	Muscle connective tissue
Anxa6	5.25114e-06	0.467575	0.679	0.462	0.0839237	Muscle connective tissue
Gorasp2	5.30803e-06	0.297361	0.464	0.245	0.084833	Muscle connective tissue
Ifnar2	5.44189e-06	0.290106	0.333	0.151	0.0869723	Muscle connective tissue
Olfml3	5.98126e-06	0.255234	0.512	0.265	0.0955925	Muscle connective tissue
Ssr1	6.06011e-06	0.334107	0.679	0.429	0.0968527	Muscle connective tissue
Glt8d1	6.06814e-06	0.278325	0.393	0.194	0.096981	Muscle connective tissue
Rbp1	6.59051e-06	0.277068	0.595	0.344	0.105329	Muscle connective tissue
Rnasek	6.60297e-06	0.294048	0.5	0.272	0.105529	Muscle connective tissue
Krcc1	6.73666e-06	0.260479	0.333	0.151	0.107665	Muscle connective tissue
Snhg18	7.31312e-06	0.261636	0.452	0.23	0.116878	Muscle connective tissue
Tpm1	8.11582e-06	0.592576	0.821	0.763	0.129707	Muscle connective tissue
Acaa2	8.36308e-06	0.286638	0.429	0.22	0.133659	Muscle connective tissue
Rbms3	8.6671e-06	0.313264	0.488	0.265	0.138518	Muscle connective tissue
Insig1	9.64914e-06	0.300826	0.286	0.123	0.154213	Muscle connective tissue
Stx5a	1.18956e-05	0.293741	0.452	0.246	0.190116	Muscle connective tissue
Peg10	1.41123e-05	0.261974	0.333	0.151	0.225542	Muscle connective tissue
Asah1	1.57433e-05	0.262142	0.381	0.19	0.251609	Muscle connective tissue
Sf3b5	1.65505e-05	0.56357	0.643	0.454	0.26451	Muscle connective tissue
Ssr4	1.71967e-05	0.359908	0.75	0.524	0.274837	Muscle connective tissue
Tmbim6	1.80183e-05	0.276316	0.56	0.331	0.287968	Muscle connective tissue
Comt	1.81143e-05	0.322212	0.464	0.26	0.289502	Muscle connective tissue
Tgfb1i1	1.90695e-05	0.254288	0.369	0.18	0.304768	Muscle connective tissue
Isoc1	1.92998e-05	0.317129	0.524	0.303	0.308449	Muscle connective tissue
Hmgn3	2.01734e-05	0.436308	0.607	0.404	0.322411	Muscle connective tissue
Igf2bp3	2.08894e-05	0.305705	0.548	0.324	0.333854	Muscle connective tissue
Canx	2.13271e-05	0.315078	0.821	0.652	0.340849	Muscle connective tissue
Slc38a4	2.2806e-05	0.269259	0.381	0.191	0.364485	Muscle connective tissue
Stk39	2.33282e-05	0.255829	0.298	0.135	0.372831	Muscle connective tissue
Add1	2.36135e-05	0.316928	0.512	0.299	0.377391	Muscle connective tissue
Cavin1	2.60296e-05	0.289307	0.31	0.141	0.416005	Muscle connective tissue
Armcx2	3.02455e-05	0.288401	0.512	0.298	0.483384	Muscle connective tissue
Copa	3.23303e-05	0.254099	0.536	0.31	0.516702	Muscle connective tissue
Pmp22	3.30641e-05	0.32925	0.81	0.564	0.52843	Muscle connective tissue
Tfg	3.87592e-05	0.255038	0.536	0.312	0.619449	Muscle connective tissue
Selenok	3.90728e-05	0.317768	0.774	0.554	0.624461	Muscle connective tissue
Nectin2	3.91284e-05	0.287485	0.381	0.199	0.62535	Muscle connective tissue
Sptan1	4.0435e-05	0.272046	0.429	0.23	0.646233	Muscle connective tissue
Gabarap	4.51876e-05	0.330727	0.952	0.918	0.722189	Muscle connective tissue
Golim4	4.61904e-05	0.31374	0.464	0.273	0.738215	Muscle connective tissue
Derl1	4.89292e-05	0.251225	0.452	0.251	0.781987	Muscle connective tissue
Serpinf1	5.27167e-05	0.401152	0.488	0.299	0.842519	Muscle connective tissue
Asph	5.40605e-05	0.297282	0.381	0.203	0.863995	Muscle connective tissue
Arpc1a	5.77167e-05	0.318074	0.619	0.425	0.922428	Muscle connective tissue
Plxdc2	5.96396e-05	0.352564	0.321	0.166	0.953159	Muscle connective tissue
Ssr2	6.20253e-05	0.33862	0.893	0.791	0.991288	Muscle connective tissue
Sqle	6.83825e-05	0.317804	0.381	0.207	1	Muscle connective tissue
Lmna	7.62763e-05	0.275588	0.762	0.533	1	Muscle connective tissue
Septin2	7.63273e-05	0.342183	0.607	0.402	1	Muscle connective tissue
Ccnd1	8.20781e-05	0.384914	0.595	0.41	1	Muscle connective tissue
Fabp5	8.26762e-05	0.426133	0.845	0.712	1	Muscle connective tissue
Sqstm1	8.42967e-05	0.250197	0.357	0.188	1	Muscle connective tissue
Ehd1	8.83782e-05	0.294211	0.44	0.26	1	Muscle connective tissue
Hcfc1r1	9.01337e-05	0.271529	0.369	0.198	1	Muscle connective tissue
Oaf	9.26052e-05	0.267316	0.536	0.333	1	Muscle connective tissue
Ddr2	9.37054e-05	0.290004	0.536	0.336	1	Muscle connective tissue
Hmgcs1	9.72154e-05	0.466954	0.44	0.267	1	Muscle connective tissue
Lima1	0.000102516	0.262123	0.583	0.361	1	Muscle connective tissue
Tmed3	0.000102603	0.390123	0.643	0.455	1	Muscle connective tissue
Surf4	0.00011426	0.363579	0.583	0.385	1	Muscle connective tissue
Lrp1	0.000128314	0.265256	0.524	0.33	1	Muscle connective tissue
Basp1	0.000138897	0.483111	0.798	0.746	1	Muscle connective tissue
Arpc2	0.000143721	0.31218	0.726	0.521	1	Muscle connective tissue
Igf2	0.000145968	0.288775	0.583	0.372	1	Muscle connective tissue
Eif4e2	0.000152707	0.270559	0.702	0.481	1	Muscle connective tissue
Chchd7	0.00015978	0.251972	0.393	0.22	1	Muscle connective tissue
Colgalt1	0.000160285	0.31706	0.524	0.334	1	Muscle connective tissue
Sar1a	0.00016294	0.313242	0.679	0.49	1	Muscle connective tissue
Npc2	0.000186638	0.30155	0.821	0.657	1	Muscle connective tissue
Man1a2	0.000186678	0.261152	0.548	0.346	1	Muscle connective tissue
Eid1	0.000186801	0.272701	0.976	0.924	1	Muscle connective tissue
Tagln2	0.000227568	0.334397	0.429	0.253	1	Muscle connective tissue
Tmsb10	0.000237471	0.273581	0.976	0.919	1	Muscle connective tissue
Creb5	0.000255711	0.267547	0.44	0.26	1	Muscle connective tissue
Fkbp1a	0.000271215	0.314759	0.762	0.598	1	Muscle connective tissue
Klf3	0.000357969	0.287521	0.333	0.179	1	Muscle connective tissue
Itgb1	0.000381279	0.338633	0.726	0.566	1	Muscle connective tissue
Tmem158	0.00041223	0.258156	0.298	0.153	1	Muscle connective tissue
Fos	0.000424382	0.304008	0.845	0.69	1	Muscle connective tissue
Rab11fip2	0.000577862	0.272994	0.405	0.248	1	Muscle connective tissue
Igsf10	0.000594309	0.270072	0.381	0.226	1	Muscle connective tissue
Ptprs	0.000603503	0.263825	0.607	0.416	1	Muscle connective tissue
Cfl2	0.000620948	0.271192	0.536	0.382	1	Muscle connective tissue
Dnajc3	0.000640613	0.266759	0.429	0.267	1	Muscle connective tissue
Maged1	0.000693373	0.250019	0.893	0.757	1	Muscle connective tissue
Golgb1	0.000791368	0.314391	0.583	0.41	1	Muscle connective tissue
Pfdn1	0.000826917	0.281228	0.607	0.44	1	Muscle connective tissue
Arl1	0.00102689	0.296067	0.667	0.555	1	Muscle connective tissue
Dpysl2	0.00102744	0.261717	0.476	0.309	1	Muscle connective tissue
Copb2	0.00105526	0.301758	0.631	0.47	1	Muscle connective tissue
Serp1	0.00127813	0.285122	0.607	0.44	1	Muscle connective tissue
Tbrg1	0.00131055	0.351143	0.643	0.521	1	Muscle connective tissue
Cnpy2	0.00185018	0.250616	0.738	0.592	1	Muscle connective tissue
Tubb4b	0.0019174	0.340937	0.571	0.394	1	Muscle connective tissue
Mlec	0.0020232	0.288059	0.631	0.498	1	Muscle connective tissue
Nrp2	0.00203837	0.302928	0.393	0.245	1	Muscle connective tissue
Ifitm3	0.00251079	0.277955	0.357	0.22	1	Muscle connective tissue
Fdps	0.00322987	0.455731	0.405	0.284	1	Muscle connective tissue
Cxcl12	0.00401952	0.329709	0.381	0.242	1	Muscle connective tissue

## Sheet: Supplementary Data 3
List of chondrogenic genes and their assigned tissue specificity (mm39).
Chondrogenic marker genes displaying a significant expression preference in limb or trunk EGFP+ cells. Statistical test used: DESeq2 Wald test, limb or trunk-specific expression was scored when abs(log2FC)>1.5 and FDR-corrected by Benjamini-Hochberg method two-tailed p-adj<0.05.
gene_id	gene_short_name	locus	FPKM_Limbs_GFPp_132_1	FPKM_Limbs_GFPp_132_2	FPKM_Trunk_GFPp_132_1	FPKM_Trunk_GFPp_132_2	Limbs_GFPp_132_1	Limbs_GFPp_132_2	Trunk_GFPp_132_1	Trunk_GFPp_132_2	baseMean	log2FoldChange	lfcSE	stat	pvalue	padj	category
ENSMUSG00000031906	Smpd3	chr8:106979179-107064620	8.38197	7.63908	46.975	48.1203	1016.04	946.381	6302.14	6576.45	3710.25	2.71418	0.0983837	27.5877	1.56221e-167	5.27933e-164	Trunk_specific
ENSMUSG00000036602	Alx1	chr10:102834567-102866076	0.333729	0.251925	23.6179	22.7287	24.0077	17.0519	1660.14	1609.09	827.572	6.3158	0.248898	25.3751	4.75275e-142	1.14725e-138	Trunk_specific
ENSMUSG00000042812	Foxf1	chr8:121811124-121814883	0.258524	0.38058	19.9505	17.7764	17.1484	28.9883	1560.1	1375.61	745.464	5.99139	0.246916	24.2649	4.59993e-130	8.63612e-127	Trunk_specific
ENSMUSG00000062713	Sim2	chr16:93885789-93927891	2.37022	2.28481	17.7526	18.268	289.807	295.851	2382.72	2436.98	1351.34	3.0407	0.125828	24.1656	5.11985e-129	8.65101e-126	Trunk_specific
ENSMUSG00000037034	Pax1	chr2:147203844-147216973	0.493919	0.859146	120.365	115.951	39.4412	71.618	10503.6	10054.6	5167.31	7.53202	0.392632	19.1834	5.0935e-82	3.18759e-79	Trunk_specific
ENSMUSG00000039116	Adgrg6	chr10:14278326-14421403	9.47777	8.28526	26.1275	29.764	1517.63	1369.27	4838.88	5478.48	3301.06	1.83718	0.107621	17.0709	2.44373e-65	1.00712e-62	Trunk_specific
ENSMUSG00000038402	Foxf2	chr13:31809798-31815386	1.4892	1.5787	12.0361	11.9877	100.318	107.427	887.535	894.781	497.515	3.10076	0.183504	16.8975	4.69091e-64	1.84331e-61	Trunk_specific
ENSMUSG00000087149	Itih5l-ps	chrX:149609967-149640049	22.0822	24.5949	75.2815	82.2663	1378.73	1694.96	5311.38	5525.18	3477.56	1.81774	0.112919	16.0977	2.64747e-58	9.31965e-56	Trunk_specific
ENSMUSG00000031980	Agt	chr8:125283272-125296445	1.0355	1.02926	10.0192	9.74398	60.0193	61.3869	643.836	618.396	345.909	3.37831	0.21975	15.3734	2.46697e-53	7.86498e-51	Trunk_specific
ENSMUSG00000009097	Tbx1	chr16:18399728-18409421	0.32078	0.165959	7.79169	7.01929	18.0058	11.0837	511.876	449.283	247.562	5.04768	0.332505	15.1808	4.74085e-52	1.45648e-49	Trunk_specific
ENSMUSG00000073418	C4b	chr17:34947353-34962856	1.47196	1.22623	5.22698	5.58601	241.792	210.591	947.13	1002.05	600.392	2.10697	0.164032	12.8449	9.1924e-38	1.78533e-35	Trunk_specific
ENSMUSG00000043747	1520401A03Rik	chr17:23923461-23941757	0.0640122	0.0304875	3.88593	4.4559	5.14451	2.55779	376.724	434.139	204.641	6.71839	0.53729	12.5042	7.07952e-36	1.19623e-33	Trunk_specific
ENSMUSG00000048368	Omd	chr13:49735937-49746298	4.55968	5.21694	17.937	17.0542	233.218	266.862	972.671	920.021	598.193	1.9205	0.163011	11.7814	4.8675e-32	6.97001e-30	Trunk_specific
ENSMUSG00000069378	Prdm6	chr18:53596654-53708929	2.2569	2.11681	10.0624	9.16333	138.044	155.172	728.971	639.85	415.509	2.22369	0.192329	11.5619	6.42754e-31	8.48485e-29	Trunk_specific
ENSMUSG00000042988	Notum	chr11:120544613-120552001	4.1402	5.48131	18.4909	20.788	169.769	244.695	876.893	885.946	544.326	2.08837	0.189564	11.0167	3.17578e-28	3.62576e-26	Trunk_specific
ENSMUSG00000033208	S100b	chr10:76089686-76096993	13.0611	18.3252	46.0733	46.1105	588.189	861.974	2299.72	2272.92	1505.7	1.65677	0.154889	10.6965	1.05707e-26	1.10255e-24	Trunk_specific
ENSMUSG00000025489	Ifitm5	chr7:140528870-140530204	5.11932	4.62907	20.1723	18.8391	120.039	111.69	514.004	478.31	306.011	2.09895	0.21242	9.8811	5.02762e-23	4.08422e-21	Trunk_specific
ENSMUSG00000008874	Clec3a	chr8:115144825-115152586	7.97104	9.28523	27.4088	28.0726	171.484	209.739	654.477	682.759	429.615	1.81016	0.187822	9.63762	5.54598e-22	4.24029e-20	Trunk_specific
ENSMUSG00000029304	Spp1	chr5:104582983-104588916	4.07964	4.91049	14.5046	16.6669	163.767	216.559	656.606	742.075	444.752	1.87789	0.195411	9.60995	7.25823e-22	5.42665e-20	Trunk_specific
ENSMUSG00000006014	Prg4	chr1:150325162-150341916	1.91979	2.08386	10.9199	8.03584	97.7457	125.332	524.646	456.856	301.145	2.13823	0.224851	9.50957	1.91456e-21	1.35926e-19	Trunk_specific
ENSMUSG00000115759	Gm18787	chr15:55338175-55338959	0.361975	0.1724	6.56114	6.09502	7.71676	4.26298	163.885	164.064	84.9823	4.77564	0.522271	9.14399	6.01869e-20	3.80891e-18	Trunk_specific
ENSMUSG00000074604	Mgst2	chr3:51568599-51590096	1.24616	2.59775	15.252	13.4071	21.4355	45.1876	294.781	263.765	156.292	3.06765	0.340531	9.00844	2.09013e-19	1.2796e-17	Trunk_specific
ENSMUSG00000074259	Gramd2	chr9:59587426-59626157	2.27211	3.25386	7.11944	8.18754	217.784	267.715	707.687	779.936	493.281	1.61474	0.180157	8.96296	3.16076e-19	1.92113e-17	Trunk_specific
ENSMUSG00000032925	Itgbl1	chr14:123897382-124213030	3.44852	2.19452	6.95296	8.29844	419.278	282.209	940.745	1101.75	685.996	1.54128	0.187845	8.20507	2.30458e-16	1.08469e-14	Trunk_specific
ENSMUSG00000087521	AI646519	chr2:147199373-147204713	0.0386107	0.0735575	12.7378	11.835	0.857418	1.70519	229.865	184.257	104.171	7.33644	0.894955	8.19754	2.45347e-16	1.14838e-14	Trunk_specific
ENSMUSG00000022132	Cldn10	chr14:119025319-119112901	0.641049	0.582506	3.18007	3.64105	31.7245	35.809	203.26	204.449	118.811	2.59372	0.335653	7.72741	1.0976e-14	4.42627e-13	Trunk_specific
ENSMUSG00000022479	Vdr	chr15:97752305-97808511	1.6823	2.89332	5.52728	6.3808	218.642	335.07	807.721	793.818	538.813	1.5322	0.198417	7.72213	1.14405e-14	4.5917e-13	Trunk_specific
ENSMUSG00000028539	Artn	chr4:117783358-117786960	1.47394	1.02553	5.82345	4.91994	92.6012	70.7655	382.045	297.84	210.813	2.05901	0.267128	7.70797	1.27831e-14	5.08224e-13	Trunk_specific
ENSMUSG00000025185	Loxl4	chr19:42582420-42601252	3.12832	4.3923	20.9639	23.7038	303.526	503.884	2557.25	2835.79	1550.11	2.73965	0.36117	7.58548	3.31258e-14	1.26635e-12	Trunk_specific
ENSMUSG00000024784	Gpha2	chr19:6276409-6277798	0.885381	1.59797	7.20283	9.49786	16.2909	30.6934	147.923	190.567	96.3684	2.84672	0.40559	7.0187	2.2394e-12	6.84253e-11	Trunk_specific
ENSMUSG00000043068	Fam89a	chr8:125466995-125478571	2.05736	2.86891	7.92778	7.68559	84.027	121.069	356.504	340.749	225.587	1.76552	0.255263	6.9165	4.62928e-12	1.33711e-10	Trunk_specific
ENSMUSG00000035451	Foxa1	chr12:57587413-57592907	0	0.0169429	1.29161	1.36571	0	1.70519	137.281	143.872	70.7144	7.36115	1.09107	6.7467	1.5125e-11	4.1022e-10	Trunk_specific
ENSMUSG00000007682	Dio2	chr12:90691325-90705212	0.122007	0.172003	0.824159	0.828126	19.7206	30.6934	159.629	155.23	91.3182	2.64267	0.392086	6.74002	1.58361e-11	4.28817e-10	Trunk_specific
ENSMUSG00000097336	Fendrr	chr8:121781620-121809849	0.505929	0.254123	2.5659	3.27973	36.869	19.6097	148.987	200.663	101.532	2.62866	0.395997	6.63808	3.17788e-11	8.338e-10	Trunk_specific
ENSMUSG00000097097	5033426O07Rik	chr8:121925452-121930341	0.637265	0.696543	2.62751	2.93244	42.0135	46.8928	184.105	203.187	119.05	2.12218	0.326875	6.49233	8.45174e-11	2.11256e-09	Trunk_specific
ENSMUSG00000097084	Foxl1	chr8:121854678-121857383	0.325229	0.349772	1.7599	1.51216	27.4374	29.8409	167.078	137.561	90.4794	2.41252	0.381316	6.32683	2.50242e-10	5.86456e-09	Trunk_specific
ENSMUSG00000115414	Gm49257	chr15:55338925-55342773	0.322487	0.230389	6.5003	6.91939	3.42967	3.41038	72.365	73.1979	38.1007	4.41141	0.721135	6.11732	9.5165e-10	2.03287e-08	Trunk_specific
ENSMUSG00000062327	T	chr17:8653254-8661328	0	0.0264246	1.2331	1.34527	0	1.70519	68.1082	93.3904	40.8009	6.55975	1.14279	5.7401	9.46197e-09	1.72098e-07	Trunk_specific
ENSMUSG00000038408	1700018A04Rik	chr13:31749474-31809775	0.192481	0.0459748	1.19439	2.34547	6.85935	2.55779	60.6589	80.77	37.7115	3.90776	0.689914	5.66413	1.47776e-08	2.62012e-07	Trunk_specific
ENSMUSG00000051986	A530006G24Rik	chr2:147552612-147559552	0	0	0.984182	1.09141	0	0	60.6589	64.3636	31.2556	8.63431	1.55355	5.55778	2.73224e-08	4.70129e-07	Trunk_specific
ENSMUSG00000062074	Ccn6	chr10:39026965-39039790	1.97992	1.2019	5.12072	4.96058	89.1715	52.8609	234.122	228.428	151.146	1.70381	0.313541	5.43409	5.50755e-08	9.0263e-07	Trunk_specific
ENSMUSG00000022595	Lypd2	chr15:74604095-74606178	0.276597	0.316168	4.29736	2.8317	4.28709	5.11557	75.5576	49.2192	33.5449	3.73298	0.705831	5.28878	1.23136e-07	1.9141e-06	Trunk_specific
ENSMUSG00000085604	Dhx58os	chr11:100578242-100588346	1.94395	4.00318	8.20508	7.10589	73.738	140.678	340.541	282.695	209.413	1.54018	0.29883	5.15403	2.54946e-07	3.69771e-06	Trunk_specific
ENSMUSG00000057465	Saa2	chr7:46401213-46403737	2.04927	2.36109	9.2411	6.7061	34.2967	43.4824	167.078	126.203	92.7651	1.91692	0.375492	5.10509	3.3064e-07	4.69481e-06	Trunk_specific
ENSMUSG00000046782	Ttc6	chr12:57610898-57784714	0.0630362	0.338478	0.819197	0.636409	4.28709	14.4941	76.6218	68.1497	40.8882	2.94629	0.620329	4.74957	2.03853e-06	2.47628e-05	Trunk_specific
ENSMUSG00000035187	Nkx6-1	chr5:101806004-101812862	0.253221	0.327352	1.33379	0.840576	24.0077	32.3986	139.409	87.0802	70.7239	2.0088	0.442084	4.54392	5.52172e-06	6.10392e-05	Trunk_specific
ENSMUSG00000039543	Cfap70	chr14:20444260-20502291	0.0818043	0.13247	0.682758	0.471018	9.4316	14.4941	83.0069	56.7914	40.931	2.54927	0.576788	4.41977	9.88079e-06	0.000103506	Trunk_specific
ENSMUSG00000032726	Bmp8a	chr4:123206437-123237045	0.0847859	0.112807	0.584665	0.578787	6.00193	6.82077	44.696	42.9091	25.107	2.77254	0.7219	3.84061	0.000122729	0.000974964	Trunk_specific
ENSMUSG00000089894	Gm15524	chr12:56736702-56739749	0.306467	0.233541	2.2082	2.06414	5.14451	3.41038	39.3751	34.0749	20.5012	3.10349	0.826142	3.7566	0.000172235	0.00131664	Trunk_specific
ENSMUSG00000112132	Gm36229	chr10:53285977-53300368	0.122388	0.204018	0.585605	0.865539	6.85935	11.9363	37.2467	53.0053	27.2619	2.26032	0.687218	3.28909	0.00100512	0.00600546	Trunk_specific
ENSMUSG00000053613	Notumos	chr11:120549982-120552641	0.110882	0.449247	1.06449	1.06206	7.71676	27.2831	59.5947	70.6738	41.3171	1.89435	0.609424	3.10843	0.00188084	0.0102983	Trunk_specific
ENSMUSG00000090638	Gm17028	chr10:102865339-102866205	0.0403108	0	1.00316	0.81711	0.857418	0	17.0271	12.6203	7.6262	5.11743	1.84007	2.7811	0.00541743	0.0251272	Trunk_specific
ENSMUSG00000066361	Serpina3c	chr12:104112640-104120129	0.10259	0.134368	0.563058	0.397308	7.71676	11.0837	43.6318	30.2888	23.1803	1.97809	0.724298	2.73105	0.00631325	0.0285686	Trunk_specific
ENSMUSG00000030450	Oca2	chr7:55889507-56186266	0.0271843	0	0.112242	0.19529	2.57225	0	11.7061	20.1925	8.61772	3.63087	1.40105	2.59154	0.00955483	0.0405343	Trunk_specific
ENSMUSG00000107709	9430018G01Rik	chr6:43444912-43451252	0	0.00719329	0.0680147	0.132241	0	0.852596	8.51353	16.4064	6.44314	4.86114	1.91094	2.54384	0.0109641	0.0452408	Trunk_specific
ENSMUSG00000047631	Apof	chr10:128103865-128106022	0.0451169	0.0644648	0.457153	0.364654	1.71484	2.55779	19.1554	15.1444	9.64311	3.00654	1.18249	2.54255	0.0110045	0.0453743	Trunk_specific
ENSMUSG00000101257	2310015K22Rik	chr1:80202760-80206509	0	0.0185027	0.240554	0.261656	0	0.852596	11.7061	12.6203	6.29475	4.83035	1.90888	2.53047	0.0113911	0.0466269	Trunk_specific
ENSMUSG00000114255	Gm10734	chr13:115226036-115227523	0.46326	0.425016	1.63888	0.864365	12.0039	12.7889	52.1454	29.0267	26.4912	1.71596	0.679842	2.52406	0.0116008	0.047382	Trunk_specific
ENSMUSG00000034435	Tmem30b	chr12:73590175-73593166	24.9821	25.4417	1.16434	1.85324	2273.87	2417.96	115.997	182.995	1247.71	-3.98445	0.168374	-23.6643	8.40939e-124	1.29176e-120	Limbs_specific
ENSMUSG00000038259	Gdf5	chr2:155782942-155787287	159.444	147.989	27.1543	23.0627	5687.26	5494.98	1024.82	843.037	3262.52	-2.57951	0.112444	-22.9404	1.83925e-116	2.58982e-113	Limbs_specific
ENSMUSG00000024134	Six2	chr17:85991704-85995702	49.702	45.9167	5.74467	7.90571	3145.87	3007.11	408.649	547.722	1777.34	-2.68995	0.137017	-19.6322	8.20955e-86	6.60556e-83	Limbs_specific
ENSMUSG00000039410	Prdm16	chr4:154400581-154721330	20.9915	19.6202	4.76925	4.44718	3768.35	3483.71	996.083	1053.8	2325.48	-1.82349	0.108179	-16.8563	9.43509e-64	3.62329e-61	Limbs_specific
ENSMUSG00000048583	Igf2	chr7:142204502-142220553	2903.92	3611.62	1369.62	1334.54	23296.1	30506.7	8662.51	7914.2	17594.9	-1.6984	0.115539	-14.6998	6.46397e-49	1.85121e-46	Limbs_specific
ENSMUSG00000048776	Pthlh	chr6:147153598-147165681	33.1766	30.8754	7.41447	8.21036	1607.66	1518.47	395.879	406.374	982.096	-1.9627	0.136088	-14.4223	3.74677e-47	9.73986e-45	Limbs_specific
ENSMUSG00000044071	Tafa2	chr10:123099980-123577109	8.05064	7.32798	1.46425	1.69941	1068.34	1014.59	212.838	244.834	635.151	-2.18912	0.164212	-13.331	1.52818e-40	3.44288e-38	Limbs_specific
ENSMUSG00000082361	Btc	chr5:91505119-91550853	5.3087	5.49859	0.322165	0.505098	467.293	503.884	30.8615	47.9572	262.499	-3.63867	0.278519	-13.0644	5.26223e-39	1.13995e-36	Limbs_specific
ENSMUSG00000022790	Igsf11	chr16:38721832-38847521	3.4026	3.48392	0.375945	0.318174	342.967	355.532	38.3109	25.2406	190.513	-3.44395	0.311407	-11.0593	1.97561e-28	2.3022e-26	Limbs_specific
ENSMUSG00000025213	Kazald1	chr19:45063679-45067728	28.4937	32.7706	9.88292	8.59319	1222.68	1469.02	472.501	396.278	890.12	-1.6292	0.155525	-10.4755	1.11891e-25	1.08657e-23	Limbs_specific
ENSMUSG00000038192	Cer1	chr4:82799987-82803385	5.72799	4.81888	0.349079	0.48362	313.815	270.273	20.2196	27.7647	158.018	-3.6172	0.3475	-10.4092	2.25076e-25	2.12464e-23	Limbs_specific
ENSMUSG00000021381	Barx1	chr13:48816473-48819983	23.6118	21.3322	7.14819	5.95689	1008.32	955.76	342.67	280.171	646.731	-1.65371	0.163611	-10.1076	5.11391e-24	4.40866e-22	Limbs_specific
ENSMUSG00000079022	Col22a1	chr15:71667643-71906076	5.53184	4.59491	2.14839	1.43102	871.994	756.252	266.048	256.193	537.622	-1.63986	0.172339	-9.51535	1.81098e-21	1.29662e-19	Limbs_specific
ENSMUSG00000032502	Stac	chr9:111390504-111519416	6.62185	5.1696	1.235	0.96846	478.439	381.963	93.6488	78.246	258.074	-2.3193	0.249606	-9.29185	1.51626e-20	9.96894e-19	Limbs_specific
ENSMUSG00000060594	Layn	chr9:50965939-50988394	8.40238	6.79021	0.82897	1.04977	359.258	282.209	41.5034	51.7433	183.679	-2.78841	0.300397	-9.28241	1.6569e-20	1.08514e-18	Limbs_specific
ENSMUSG00000091956	C2cd4b	chr9:67666718-67668212	7.416	7.91758	0.513783	0.204777	154.335	153.467	12.7703	5.04813	81.4052	-4.07503	0.51427	-7.92391	2.30151e-15	9.72214e-14	Limbs_specific
ENSMUSG00000113326	Gm47586	chr13:63392034-63394062	10.5511	13.8228	3.71804	4.12817	646.493	886.7	254.342	276.385	515.98	-1.53167	0.194485	-7.87551	3.39361e-15	1.41585e-13	Limbs_specific
ENSMUSG00000028463	Car9	chr4:43506965-43513729	7.33161	7.18502	1.98585	2.04881	404.701	422.035	135.152	135.037	274.232	-1.61345	0.22071	-7.31025	2.66641e-13	9.04704e-12	Limbs_specific
ENSMUSG00000085069	Prdm16os	chr4:154722032-154729181	3.59743	3.67097	1.1546	1.14403	391.84	416.067	136.216	133.775	269.475	-1.58093	0.222529	-7.1044	1.20847e-12	3.8239e-11	Limbs_specific
ENSMUSG00000036743	Psma8	chr18:14839207-14895355	3.85765	3.16943	0.655512	0.587428	202.351	169.667	38.3109	36.5989	111.732	-2.31092	0.353009	-6.54634	5.89642e-11	1.50174e-09	Limbs_specific
ENSMUSG00000032033	Barx2	chr9:31757339-31824758	2.68215	2.1016	0.0162347	0.0194248	162.052	131.3	1.06419	1.26203	73.9195	-6.98828	1.08809	-6.42254	1.34023e-10	3.26779e-09	Limbs_specific
ENSMUSG00000112036	Gm47801	chr10:123273404-123276505	0.887696	1.36862	0.0412124	0.135604	84.8844	138.973	4.25676	16.4064	61.1302	-3.4764	0.582903	-5.96394	2.46222e-09	4.92939e-08	Limbs_specific
ENSMUSG00000103529	A730089K16Rik	chr5:76803775-76806202	6.20603	5.3728	1.06072	0.960685	164.624	123.626	28.7332	27.7647	86.1871	-2.35011	0.405827	-5.7909	7.00084e-09	1.29993e-07	Limbs_specific
ENSMUSG00000034098	Fstl5	chr3:75981576-76617326	0.661748	0.484004	0.105619	0.0074854	87.4567	76.7336	2.12838	1.26203	41.8952	-5.57103	0.967498	-5.75818	8.50273e-09	1.56164e-07	Limbs_specific
ENSMUSG00000085541	Gm16010	chr9:96898018-96904096	2.99756	2.59533	0.432404	0.141245	93.4586	86.1122	10.6419	8.83422	49.7617	-3.19827	0.565217	-5.65848	1.52716e-08	2.69921e-07	Limbs_specific
ENSMUSG00000043760	Pkhd1	chr1:20128002-20688288	0.280826	0.129571	0	0	109.75	52.8609	0	0	40.6526	-8.5751	1.54468	-5.55139	2.83408e-08	4.85673e-07	Limbs_specific
ENSMUSG00000032446	Eomes	chr9:118307279-118315200	0.581997	0.633612	0	0	61.7341	63.9447	0	0	31.4197	-8.20352	1.55095	-5.28934	1.22756e-07	1.90995e-06	Limbs_specific
ENSMUSG00000032528	Vipr1	chr9:121471781-121502020	0.972591	1.20217	0.351957	0.140372	147.476	187.571	57.4663	22.7166	103.807	-2.04674	0.411274	-4.97658	6.4716e-07	8.7132e-06	Limbs_specific
ENSMUSG00000085071	Gm14066	chr2:139098795-139519634	1.15888	1.22217	0.450436	0.297349	144.904	143.236	43.6318	36.5989	92.0926	-1.84055	0.371808	-4.95028	7.41081e-07	9.81352e-06	Limbs_specific
ENSMUSG00000106379	Lhfpl3	chr5:22951056-23480595	0.889819	0.719099	0.0120506	0.0738275	66.0212	50.3032	1.06419	6.31016	30.9247	-4.03914	0.832416	-4.85231	1.22033e-06	1.55504e-05	Limbs_specific
ENSMUSG00000049709	Nlrp10	chr7:108521058-108529385	0.39065	0.396123	0	0.0254627	53.1599	56.2713	0	3.7861	28.3043	-4.95395	1.02726	-4.82251	1.41765e-06	1.77701e-05	Limbs_specific
ENSMUSG00000113211	4921525O09Rik	chr13:52250776-52278194	0.303749	0.569092	0	0	31.7245	55.4187	0	0	21.7858	-7.67532	1.60653	-4.77758	1.77417e-06	2.18023e-05	Limbs_specific
ENSMUSG00000096001	2610528A11Rik	chr14:36824098-36832058	2.07007	2.7606	0.211869	0.202801	47.158	68.2077	5.32096	5.04813	31.4337	-3.47397	0.742332	-4.6798	2.87159e-06	3.36252e-05	Limbs_specific
ENSMUSG00000062939	Stat4	chr1:52026306-52146348	0.911059	1.12719	0.0480082	0.245841	76.3102	94.6381	6.38515	22.7166	50.0125	-2.58319	0.579208	-4.45987	8.2009e-06	8.74881e-05	Limbs_specific
ENSMUSG00000042189	Tekt3	chr11:62952479-62985790	0.519521	0.541266	0	0	30.0096	36.6616	0	0	16.6678	-7.28895	1.64173	-4.43979	9.00448e-06	9.49742e-05	Limbs_specific
ENSMUSG00000084989	Crocc2	chr1:93096446-93158794	0.553093	0.466206	0.0985555	0.166162	124.326	112.543	23.4122	41.6471	75.4819	-1.87637	0.428366	-4.3803	1.18517e-05	0.000121738	Limbs_specific
ENSMUSG00000103348	Gm37053	chr1:106532513-106534600	0.788679	1.1787	0.015309	0.146537	49.7303	79.2914	1.06419	12.6203	35.6765	-3.28937	0.754769	-4.35811	1.31189e-05	0.000133295	Limbs_specific
ENSMUSG00000025389	Mip	chr10:128061706-128067681	1.17804	1.03389	0.178824	0.213962	78.0251	71.618	13.8345	15.1444	44.6555	-2.37094	0.546403	-4.33918	1.43017e-05	0.000143575	Limbs_specific
ENSMUSG00000054342	Kcnn4	chr7:24069687-24084630	1.76885	1.86976	0.624878	0.334126	101.175	120.216	37.2467	21.4545	70.0231	-1.90345	0.443298	-4.29384	1.75613e-05	0.00017272	Limbs_specific
ENSMUSG00000035916	Ptprq	chr10:107352909-107555912	0.487503	0.511908	0.159901	0.06205	110.607	122.774	42.5676	16.4064	73.0887	-1.96686	0.463729	-4.24141	2.22121e-05	0.000213734	Limbs_specific
ENSMUSG00000062296	Trank1	chr9:111140806-111224843	0.307536	0.247903	0.0623887	0.11257	98.6031	78.4388	14.8987	30.2888	55.5573	-1.98524	0.505234	-3.92935	8.51762e-05	0.000709326	Limbs_specific
ENSMUSG00000085440	Sorbs2os	chr8:46176361-46272334	1.36317	1.47035	0.493387	0.341578	105.462	134.71	47.8886	29.0267	79.272	-1.63325	0.415938	-3.92667	8.61286e-05	0.000716199	Limbs_specific
ENSMUSG00000087302	Sox5os1	chr6:143967633-143969504	2.07834	4.93965	1.07333	1.0909	96.8883	254.926	55.3379	55.5294	115.67	-1.66614	0.424889	-3.92135	8.8054e-05	0.000730053	Limbs_specific
ENSMUSG00000027536	Chmp4c	chr3:10431966-10460397	0.316441	0.415009	0.103264	0.0123555	60.0193	81.8492	21.2838	2.52406	41.4191	-2.54006	0.674111	-3.76802	0.00016455	0.00126439	Limbs_specific
ENSMUSG00000038173	Enpp6	chr8:47439921-47549797	1.18285	1.02603	0.546387	0.259425	105.462	94.6381	39.3751	21.4545	65.2325	-1.70591	0.455181	-3.74776	0.00017842	0.00135984	Limbs_specific
ENSMUSG00000107796	Gm44068	chr6:143934465-143936593	0.773483	0.863816	0.0900843	0.197607	50.5877	58.8291	7.44934	13.8824	32.6871	-2.37521	0.649165	-3.65887	0.000253331	0.00184426	Limbs_specific
ENSMUSG00000105528	Gm43519	chr5:14077907-14079779	1.09149	1.37184	0.204807	0.367576	61.7341	83.5544	12.7703	23.9786	45.5094	-1.9972	0.550484	-3.62808	0.000285538	0.00204612	Limbs_specific
ENSMUSG00000100345	Gm29418	chr17:86103645-86131472	1.18428	1.21165	0.0987633	0.177255	34.2967	32.3986	4.25676	3.7861	18.6846	-3.0478	0.896269	-3.40054	0.000672536	0.00427694	Limbs_specific
ENSMUSG00000099877	Pinc	chr1:73429933-73446728	0.562346	0.4903	0.0441704	0.0429583	35.1541	23.8727	3.19257	2.52406	16.1859	-3.35951	1.00851	-3.33116	0.000864845	0.00530043	Limbs_specific
ENSMUSG00000086810	Gm13110	chr4:154730210-154739775	0.465499	0.66512	0.140377	0.167961	53.1599	78.4388	15.9629	22.7166	42.5695	-1.77417	0.553909	-3.20301	0.00136001	0.00777406	Limbs_specific
ENSMUSG00000078972	Gm15557	chr2:155782647-155784670	3.48113	5.80032	0.537724	1.22877	24.8651	35.809	4.25676	3.7861	17.1793	-2.91156	0.926338	-3.14309	0.00167176	0.00927982	Limbs_specific
ENSMUSG00000071235	Vrtn	chr12:84687792-84698229	0.196807	0.178009	0	0	18.0058	8.52596	0	0	6.63294	-5.95945	1.92055	-3.10299	0.00191577	0.0104489	Limbs_specific
ENSMUSG00000028310	Ppp3r2	chr4:49678746-49682024	0.234458	0.223334	0.0105585	0.0126332	21.4355	22.1675	1.06419	1.26203	11.4823	-4.23597	1.36571	-3.10167	0.00192431	0.0104887	Limbs_specific
ENSMUSG00000015966	Il17rb	chr14:29718091-29730853	0.972494	1.37363	0.35093	0.381331	60.8767	89.5226	26.6048	25.2406	50.5612	-1.53554	0.499796	-3.07233	0.00212396	0.0114368	Limbs_specific
ENSMUSG00000043383	Olfr1342	chr4:118544682-118549953	0.173639	0.231544	0	0.0120279	17.1484	23.8727	0	1.26203	10.5708	-5.1354	1.71118	-3.00108	0.00269021	0.0140082	Limbs_specific
ENSMUSG00000087226	Gm14015	chr2:106294167-106353448	0.0790497	0.109526	0	0	9.4316	14.4941	0	0	5.98143	-5.81048	1.95384	-2.97388	0.00294057	0.01513	Limbs_specific
ENSMUSG00000026011	Ctla4	chr1:60948183-60954991	0.865156	0.601349	0.181822	0.158758	48.8728	36.6616	11.7061	8.83422	26.5187	-2.05106	0.694968	-2.9513	0.0031644	0.0160327	Limbs_specific
ENSMUSG00000085870	Gm12829	chr4:114538000-114544792	0.571308	0.644157	0.223151	0.0314116	46.3006	52.8609	19.1554	7.57219	31.4723	-1.87262	0.655165	-2.85824	0.00426001	0.0206487	Limbs_specific
ENSMUSG00000004371	Il11	chr7:4775371-4785858	0.635648	0.507305	0.129089	0.0386125	34.2967	22.1675	6.38515	2.52406	16.3434	-2.63874	0.939814	-2.80772	0.00498935	0.0234441	Limbs_specific
ENSMUSG00000039981	Zc3h12d	chr10:7708233-7746160	0.617233	0.264246	0.156158	0.0840791	78.0251	34.1038	21.2838	11.3583	36.1927	-1.76864	0.643972	-2.74645	0.00602439	0.0274674	Limbs_specific
ENSMUSG00000070280	Slc22a14	chr9:118998522-119194619	0.369667	0.676303	0.163676	0.0362318	20.578	40.072	8.51353	2.52406	17.9219	-2.4302	0.909362	-2.67243	0.00753047	0.0332139	Limbs_specific
ENSMUSG00000104138	Gm36949	chr1:21524914-21527241	0.390255	0.580842	0.0686504	0.147852	27.4374	42.6298	5.32096	11.3583	21.6866	-2.08844	0.788316	-2.64923	0.00806742	0.0352145	Limbs_specific
ENSMUSG00000033966	Cdkl4	chr17:80830978-80885242	0.30983	0.41563	0.0872009	0.057601	28.2948	31.546	8.51353	3.7861	18.0351	-2.26238	0.858475	-2.63535	0.00840512	0.0364438	Limbs_specific
ENSMUSG00000028357	Kif12	chr4:63083866-63090368	0.580189	0.43243	0.127347	0.152801	45.4432	36.6616	12.7703	11.3583	26.5583	-1.764	0.677055	-2.6054	0.00917677	0.0392259	Limbs_specific
ENSMUSG00000002190	Clgn	chr8:84116495-84155181	0.338278	0.550854	0.115426	0.122377	31.7245	46.0402	11.7061	10.0963	24.8918	-1.83131	0.707969	-2.58671	0.00968975	0.0409524	Limbs_specific
ENSMUSG00000009487	Otog	chr7:45890410-45960858	0.0565148	0.0942083	0	0.0190323	17.1484	29.8409	0	6.31016	13.3248	-2.9564	1.14609	-2.57955	0.00989293	0.0416341	Limbs_specific
ENSMUSG00000042190	Cmklr1	chr5:113750414-113788487	0.412054	1.22222	0.182043	0.329176	32.5819	74.1758	17.0271	18.9305	35.6788	-1.5721	0.626502	-2.50934	0.0120958	0.0489774	Limbs_specific
ENSMUSG00000057329	Bcl2	chr1:106465907-106642004	35.2145	34.2473	11.5275	11.5189	5704.4	5595.59	2084.75	2106.33	3872.77	-1.43101	0.0926806	-15.4402	8.78312e-54	2.85401e-51	Common
ENSMUSG00000089661	Mia	chr7:26879166-26880582	282.166	294.488	712.257	670.265	4890.71	5335.54	13529.1	12614	9092.33	1.35424	0.0900853	15.0329	4.47121e-51	1.34911e-48	Common
ENSMUSG00000025665	Rps6ka6	chrX:110297888-110447656	16.7349	14.1741	38.261	38.0633	1873.46	1671.94	4899.54	4847.47	3323.1	1.45907	0.1009	14.4605	2.15378e-47	5.77657e-45	Common
ENSMUSG00000046997	Spsb4	chr9:96825534-96900896	45.3708	40.4251	13.5197	14.0516	3067.84	2827.21	1040.78	1046.22	1995.51	-1.49812	0.110161	-13.5994	4.038e-42	9.60987e-40	Common
ENSMUSG00000041559	Fmod	chr1:133964991-133976015	126.804	108.675	241.216	238.179	11966.1	10703.5	25086.2	24542.7	18074.6	1.13044	0.0870161	12.9912	1.37272e-38	2.86356e-36	Common
ENSMUSG00000047759	Hs3st3a1	chr11:64326157-64413667	22.363	21.8441	7.66506	7.90957	2689.72	2747.06	1019.49	1037.39	1873.42	-1.40249	0.108619	-12.9121	3.84674e-38	7.73791e-36	Common
ENSMUSG00000028641	P3h1	chr4:119090111-119106172	53.9815	52.3424	103.585	103.815	5247.4	5300.59	11039.9	10992.3	8145.05	1.06265	0.0829731	12.8072	1.49408e-37	2.80505e-35	Common
ENSMUSG00000026589	Sec16b	chr1:157334297-157395995	5.96725	5.52483	14.1611	14.5156	825.694	788.651	2174.14	2198.46	1496.74	1.4375	0.114984	12.5017	7.30297e-36	1.22176e-33	Common
ENSMUSG00000021943	Gdf10	chr14:33645543-33659940	110.917	91.8686	41.8231	42.9239	17496.5	15136.1	7276.94	7398.03	11826.9	-1.15299	0.0937041	-12.3046	8.55733e-35	1.33883e-32	Common
ENSMUSG00000031284	Pak3	chrX:142301586-142580792	16.2392	16.3435	35.9976	35.4602	1169.52	1277.19	3007.4	2954.42	2102.13	1.28497	0.107598	11.9423	7.12281e-33	1.05574e-30	Common
ENSMUSG00000042607	Asb4	chr6:5383385-5433022	39.4185	46.1434	90.6013	92.0095	3559.14	4358.47	9259.53	9315.06	6623.05	1.23017	0.105403	11.6711	1.79179e-31	2.52299e-29	Common
ENSMUSG00000045573	Penk	chr4:4133530-4138819	143.394	135.33	264.138	246.284	4932.73	4907.54	10122.6	9503.1	7366.49	0.996103	0.0864657	11.5202	1.04364e-30	1.34613e-28	Common
ENSMUSG00000032374	Plod2	chr9:92424275-92490481	100.976	105.922	179.508	180.693	10541.1	11518.6	20847.5	20847.5	15938.7	0.91846	0.084329	10.8914	1.26694e-27	1.40839e-25	Common
ENSMUSG00000002565	Scin	chr12:40109767-40184227	34.3381	37.4132	68.3227	70.0212	3099.57	3532.3	6800.18	6904.58	5084.16	1.04714	0.0972682	10.7655	5.0102e-27	5.35805e-25	Common
ENSMUSG00000003355	Fkbp11	chr15:98622250-98626079	32.1678	36.792	88.7111	79.7371	739.952	883.289	2225.22	1987.7	1459.04	1.37638	0.130538	10.5439	5.41808e-26	5.44937e-24	Common
ENSMUSG00000050931	Sgms2	chr3:131112633-131196240	10.1702	8.78938	16.0332	17.8003	1473.04	1336.02	3016.98	2991.02	2204.26	1.09686	0.106976	10.2533	1.14337e-24	1.03869e-22	Common
ENSMUSG00000040732	Erg	chr16:95160027-95387452	23.134	19.27	6.13093	6.44558	1560.5	1378.65	560.829	556.556	1014.13	-1.39515	0.136124	-10.2491	1.19402e-24	1.0789e-22	Common
ENSMUSG00000031963	Bmper	chr9:23134371-23396496	24.4236	22.4694	45.4328	44.135	2601.41	2371.92	4866.55	5079.68	3729.89	0.999815	0.0976631	10.2374	1.34828e-24	1.20539e-22	Common
ENSMUSG00000029334	Prkg2	chr5:99077631-99185210	6.54329	8.48609	19.2052	18.5351	667.929	878.174	2125.19	2034.4	1426.42	1.4279	0.140012	10.1985	2.01456e-24	1.79158e-22	Common
ENSMUSG00000032526	Ss18l2	chr9:121539394-121541987	33.3116	41.4691	103.147	101.957	653.353	853.448	2018.77	2009.15	1383.68	1.4185	0.13934	10.1802	2.43101e-24	2.13941e-22	Common
ENSMUSG00000011118	Panx3	chr9:37571197-37580531	11.0892	14.6323	32.3286	31.7484	854.846	1174.88	2743.48	2666.67	1859.97	1.41441	0.140357	10.0773	6.96288e-24	5.91215e-22	Common
ENSMUSG00000047793	Sned1	chr1:93163562-93228787	26.2897	25.7597	12.1205	13.5462	5543.21	5842.84	2877.57	3059.17	4330.7	-0.939867	0.0938286	-10.0168	1.28545e-23	1.07526e-21	Common
ENSMUSG00000039481	Nrtn	chr17:57058324-57064530	13.0104	13.0009	33.4178	31.6511	407.274	437.382	1164.22	1092.92	775.45	1.41846	0.144057	9.8465	7.09734e-23	5.68359e-21	Common
ENSMUSG00000025776	Crispld1	chr1:17797268-17836568	57.6348	49.0896	91.0119	89.593	4404.56	3895.51	7862.24	7906.63	6017.24	0.925885	0.0945029	9.79742	1.155e-22	9.11965e-21	Common
ENSMUSG00000045414	Dipk2a	chr9:94399916-94420134	73.6125	67.8821	110.644	117.007	8801.4	8471.39	14578.4	15278.2	11782.3	0.789479	0.0829234	9.52058	1.72211e-21	1.23823e-19	Common
ENSMUSG00000057337	Chst3	chr10:60017353-60055082	9.12813	7.83098	3.25327	3.73428	1593.08	1440.89	562.957	662.567	1064.87	-1.3097	0.138989	-9.42305	4.38171e-21	3.05941e-19	Common
ENSMUSG00000027966	Col11a1	chr3:113824188-114014367	405.399	421.618	632.73	694.976	89766.5	97444.9	155342	168046	127650	0.788587	0.0841941	9.3663	7.51224e-21	5.05715e-19	Common
ENSMUSG00000027763	Mbnl1	chr3:60380250-60537171	37.7435	36.6277	60.1718	64.5227	4305.95	4208.41	7310.99	7711.02	5884.09	0.818972	0.0880719	9.29891	1.41893e-20	9.36546e-19	Common
ENSMUSG00000020105	Lrig3	chr10:125802121-125851228	129.563	104.582	58.84	59.874	15859.7	13368.7	7931.42	7998.76	11289.6	-0.875619	0.0977074	-8.96165	3.19863e-19	1.93718e-17	Common
ENSMUSG00000034271	Jdp2	chr12:85645800-85686652	86.883	75.4557	41.5703	37.9313	4293.95	3904.04	2268.86	2077.3	3136.04	-0.914979	0.103879	-8.80814	1.27235e-18	7.41339e-17	Common
ENSMUSG00000001131	Timp1	chrX:20736404-20740974	13.4713	17.8351	42.2824	39.1495	360.116	491.095	1214.24	1119.42	796.219	1.45531	0.165811	8.77688	1.68065e-18	9.69214e-17	Common
ENSMUSG00000021379	Id4	chr13:48414703-48419502	13.8839	12.4743	23.1936	22.1122	1431.03	1354.77	2664.73	2549.3	1999.96	0.904542	0.107136	8.4429	3.09562e-17	1.59472e-15	Common
ENSMUSG00000027358	Bmp2	chr2:133394078-133404805	23.5572	21.5575	37.576	35.7654	2538.82	2440.13	4456.83	4215.19	3412.74	0.800743	0.0960003	8.34104	7.3638e-17	3.59613e-15	Common
ENSMUSG00000036412	Arsi	chr18:61044851-61051633	32.4329	35.8645	55.8774	56.2304	2940.94	3383.95	5583.81	5550.42	4364.78	0.815888	0.100151	8.14655	3.74446e-16	1.72398e-14	Common
ENSMUSG00000043924	Ncmap	chr4:135096886-135125538	44.1325	58.2028	96.8932	91.6982	1938.62	2480.2	4474.92	4234.12	3281.97	0.978955	0.120528	8.12223	4.57707e-16	2.079e-14	Common
ENSMUSG00000050295	Foxc1	chr13:31990615-31996459	56.9373	56.3174	33.2839	32.2033	10060.1	10387.2	6479.86	6212.98	8285.03	-0.687759	0.0847058	-8.11939	4.68543e-16	2.12251e-14	Common
ENSMUSG00000052430	Bmpr1b	chr3:141542896-141875186	28.3098	21.5831	10.5379	11.4312	3611.45	2811.86	1507.96	1622.97	2388.56	-1.03712	0.128378	-8.07865	6.54893e-16	2.92744e-14	Common
ENSMUSG00000022025	Cnmd	chr14:79875129-79899610	502.589	601.212	913.912	904.63	21631.8	26971	43277.5	42425.7	33576.5	0.818312	0.102754	7.96379	1.66843e-15	7.2286e-14	Common
ENSMUSG00000018822	Sfrp5	chr19:42186409-42190691	5.01857	6.34549	15.3023	12.917	288.093	380.258	970.542	810.225	612.279	1.4147	0.180018	7.85866	3.88255e-15	1.60632e-13	Common
ENSMUSG00000038843	Gcnt1	chr19:17303504-17350208	7.46815	7.26118	14.2512	13.615	955.164	1009.47	1804.87	1898.1	1416.9	0.914104	0.117332	7.79076	6.66065e-15	2.70541e-13	Common
ENSMUSG00000040624	Plekhg1	chr10:3690363-3917303	7.25656	6.552	10.9336	12.6741	1631.67	1486.07	2658.35	3037.71	2203.45	0.868942	0.114284	7.60335	2.88551e-14	1.11062e-12	Common
ENSMUSG00000002688	Prkd1	chr12:50388013-50695881	15.4052	11.6107	5.80749	6.09052	1734.56	1374.38	719.393	743.337	1142.92	-1.08804	0.143653	-7.57408	3.61675e-14	1.3764e-12	Common
ENSMUSG00000028671	Gale	chr4:135691037-135695489	95.7832	124.663	199.871	189.524	4181.63	5679.14	9690.52	9068.96	7155.06	0.927902	0.123797	7.49536	6.6118e-14	2.48819e-12	Common
ENSMUSG00000040164	Kcns1	chr2:164005538-164013033	24.2455	22.7363	11.9694	12.4466	1997.78	1962.68	1086.54	1120.68	1541.92	-0.843741	0.113337	-7.44455	9.72775e-14	3.57325e-12	Common
ENSMUSG00000024186	Rgs11	chr17:26421931-26430298	7.98088	7.75239	3.01164	2.68768	551.32	550.777	226.673	189.305	379.519	-1.40265	0.195014	-7.19252	6.36053e-13	2.07079e-11	Common
ENSMUSG00000048616	Nog	chr11:89191463-89193158	65.9996	72.3096	39.6594	36.7845	3496.55	3992.71	2276.3	2093.71	2964.82	-0.776724	0.108278	-7.17343	7.31422e-13	2.36759e-11	Common
ENSMUSG00000003849	Nqo1	chr8:108114856-108129838	13.5042	16.7277	30.3864	28.1356	637.062	832.986	1594.16	1462.7	1131.73	1.05652	0.147682	7.15398	8.42992e-13	2.71315e-11	Common
ENSMUSG00000085584	Rtl9	chrX:141882589-141887293	2.57927	2.8521	5.55854	5.73792	323.247	378.553	777.924	798.866	569.647	1.16761	0.164087	7.11578	1.11283e-12	3.5345e-11	Common
ENSMUSG00000060284	Sp7	chr15:102265040-102275403	11.0776	9.72853	17.2781	17.2007	998.892	911.425	1720.8	1706.27	1334.35	0.843236	0.120284	7.0104	2.37635e-12	7.1959e-11	Common
ENSMUSG00000064325	Hhip	chr8:80692481-80784635	20.1685	15.9164	9.6794	10.049	5477.19	4490.62	2881.83	2950.63	3950.07	-0.773256	0.110785	-6.9798	2.95602e-12	8.80916e-11	Common
ENSMUSG00000014158	Trpv4	chr5:114760212-114796482	57.8053	62.2012	86.6199	87.7117	5651.24	6374.01	9374.46	9405.92	7701.41	0.643145	0.0921703	6.97779	2.99857e-12	8.90455e-11	Common
ENSMUSG00000055210	Foxd2	chr4:114763478-114766070	11.3209	9.45924	4.54843	4.18856	888.285	774.157	394.815	359.679	604.234	-1.13843	0.163492	-6.9632	3.32622e-12	9.80856e-11	Common
ENSMUSG00000071369	Map3k5	chr10:19810217-20018499	4.40104	4.25607	7.87527	7.83641	667.071	665.877	1291.93	1207.76	958.16	0.907601	0.13168	6.89246	5.48345e-12	1.57575e-10	Common
ENSMUSG00000015354	Pcolce2	chr9:95519653-95580149	14.151	18.7545	29.1782	28.6667	1909.47	2639.64	4327	4212.66	3272.19	0.90862	0.132713	6.8465	7.56773e-12	2.12765e-10	Common
ENSMUSG00000022952	Runx1	chr16:92398353-92623037	8.97345	8.01325	13.6621	14.3853	1154.94	1055.51	1864.46	1987.7	1515.65	0.800985	0.11776	6.80187	1.03271e-11	2.85125e-10	Common
ENSMUSG00000025511	Tspan4	chr7:141055152-141073340	108.303	126.545	177.149	175.419	3227.32	3967.98	6070.15	5910.1	4793.89	0.735568	0.109157	6.73864	1.59874e-11	4.32224e-10	Common
ENSMUSG00000018821	Avpi1	chr19:42111711-42117498	13.9502	15.0439	27.043	26.9373	438.141	498.769	938.616	927.594	700.78	0.994173	0.150171	6.62029	3.5849e-11	9.37678e-10	Common
ENSMUSG00000020173	Cobl	chr11:12186607-12414960	2.38424	1.79673	3.24807	5.55876	240.935	214.854	509.747	584.321	387.464	1.26226	0.19178	6.58179	4.64816e-11	1.19543e-09	Common
ENSMUSG00000039084	Chad	chr11:94455872-94459953	81.1499	92.2319	133.619	124.218	4131.9	4894.75	7484.46	6907.1	5854.55	0.673101	0.104096	6.46616	1.00527e-10	2.49061e-09	Common
ENSMUSG00000033557	Fam20b	chr1:156506101-156546656	41.7589	41.9874	57.0309	57.3224	5343.43	5583.65	8019.74	8003.81	6737.66	0.552287	0.0857349	6.4418	1.18068e-10	2.89969e-09	Common
ENSMUSG00000086596	Susd5	chr9:113886207-113927796	195.879	205.361	265.091	276.078	24183.5	26491	36097.4	37256.4	31007.1	0.533592	0.0833798	6.39954	1.55851e-10	3.78363e-09	Common
ENSMUSG00000028599	Tnfrsf1b	chr4:144940032-144973440	4.35568	4.26939	1.69038	1.74219	504.162	514.968	214.967	222.118	364.054	-1.22191	0.191998	-6.36417	1.96349e-10	4.68604e-09	Common
ENSMUSG00000027016	Zfp385b	chr2:77240977-77647603	8.14999	10.1133	17.7029	15.3407	663.642	862.827	1610.12	1366.78	1125.84	0.964274	0.152342	6.32968	2.45666e-10	5.76531e-09	Common
ENSMUSG00000036377	Cracd	chr5:76804358-77021401	11.7416	13.1805	6.13308	7.75808	1377.87	1383.76	790.694	816.535	1092.22	-0.781306	0.125442	-6.22844	4.71107e-10	1.05574e-08	Common
ENSMUSG00000050222	Il17d	chr14:57762233-57780623	33.5244	41.6307	20.8903	18.5139	1401.02	1856.95	900.306	796.342	1238.66	-0.940412	0.151053	-6.22571	4.79373e-10	1.07143e-08	Common
ENSMUSG00000025324	Atp10a	chr7:58305913-58479168	7.06566	7.71866	10.454	11.2237	1142.94	1245.64	1900.65	2029.35	1579.64	0.717984	0.116291	6.17405	6.65637e-10	1.44939e-08	Common
ENSMUSG00000044080	S100a1	chr3:90418340-90421699	15.0754	18.9635	34.0749	33.3185	304.383	393.899	741.741	734.503	543.632	1.08003	0.175986	6.13704	8.40757e-10	1.80741e-08	Common
ENSMUSG00000032179	Bmp5	chr9:75682645-75807592	20.5199	16.4728	29.2896	31.7293	1395.02	1156.12	2085.81	2248.94	1721.47	0.764509	0.124806	6.12557	9.03593e-10	1.93266e-08	Common
ENSMUSG00000030111	A2m	chr6:121612334-121656186	9.41647	8.47073	4.73872	4.88953	1317.85	1233.71	728.971	749.647	1007.54	-0.78743	0.130445	-6.03648	1.57511e-09	3.2576e-08	Common
ENSMUSG00000026147	Col9a1	chr1:24216690-24291765	796.724	822.093	1060.1	1059.26	85692.1	93627.8	126125	125288	107683	0.487524	0.0809905	6.01952	1.74931e-09	3.58279e-08	Common
ENSMUSG00000063727	Tnfrsf11b	chr15:54114014-54141880	5.25683	4.67167	9.18362	8.47852	451.859	416.919	863.059	790.032	630.467	0.928808	0.15519	5.98498	2.16417e-09	4.38466e-08	Common
ENSMUSG00000024330	Col11a2	chr17:34258410-34285659	444.704	473.726	586.537	646.54	75421.9	84042.9	110009	119095	97142.2	0.52275	0.0873557	5.98416	2.17514e-09	4.39634e-08	Common
ENSMUSG00000026668	Ucma	chr2:4980932-4990559	9.06519	8.42222	17.6618	18.2282	234.075	222.528	491.656	503.551	362.952	1.12387	0.189793	5.92156	3.18893e-09	6.24373e-08	Common
ENSMUSG00000032346	Ooep	chr9:78283390-78286007	2.29632	2.40232	5.70854	5.16739	152.62	164.551	408.649	365.989	272.953	1.28916	0.218206	5.90801	3.46255e-09	6.74041e-08	Common
ENSMUSG00000027386	Fbln7	chr2:128704900-128738954	27.9944	28.4003	39.5167	38.4631	2477.08	2611.5	3847.05	3706.59	3160.56	0.570056	0.0969072	5.8825	4.04118e-09	7.73316e-08	Common
ENSMUSG00000039194	Rlbp1	chr7:79024617-79036796	9.46213	12.1653	17.649	18.8307	568.468	734.085	1147.2	1288.53	934.571	0.902351	0.154299	5.84805	4.97356e-09	9.43191e-08	Common
ENSMUSG00000047409	Ctdspl	chr9:118755520-118873066	40.0315	46.2439	12.6794	18.0803	2301.31	2907.35	1542.01	1586.37	2084.26	-0.735678	0.126709	-5.80604	6.39667e-09	1.19695e-07	Common
ENSMUSG00000073155	1810058I24Rik	chr6:35229588-35240431	90.182	106.234	161.565	139.479	2301.31	2870.69	4519.62	3900.94	3398.14	0.70352	0.122474	5.74425	9.23284e-09	1.68293e-07	Common
ENSMUSG00000020000	Moxd1	chr10:24099414-24178688	53.534	63.4517	35.5378	34.6031	5040.76	6229.06	3683.17	3555.14	4627.03	-0.638636	0.111185	-5.74392	9.25083e-09	1.68439e-07	Common
ENSMUSG00000022483	Col2a1	chr15:97873482-97902576	4331.76	4463.78	5579.12	5687.99	653540	701076	919566	929512	800924	0.448922	0.0784265	5.72411	1.03978e-08	1.88106e-07	Common
ENSMUSG00000037966	Ninj1	chr13:49340960-49349720	38.6197	44.3446	65.2355	59.4773	1406.17	1667.68	2610.46	2349.9	2008.55	0.690807	0.121063	5.70617	1.15547e-08	2.07481e-07	Common
ENSMUSG00000028364	Tnc	chr4:63878021-63965252	146.961	116.971	158.095	183.616	27776.1	23385	35697.2	40786.4	31911.2	0.580057	0.102211	5.67507	1.38635e-08	2.47885e-07	Common
ENSMUSG00000003283	Hck	chr2:152950387-152993361	5.64857	5.3935	10.8232	9.21856	359.258	361.501	757.704	642.374	530.209	0.959171	0.169063	5.67344	1.3996e-08	2.49725e-07	Common
ENSMUSG00000039934	Gsap	chr5:21391286-21520129	3.40431	3.81556	1.0339	1.57951	340.395	382.816	114.933	164.064	250.552	-1.37982	0.246295	-5.60233	2.11495e-08	3.68035e-07	Common
ENSMUSG00000035493	Tgfbi	chr13:56757398-56787171	267.142	223.709	160.833	161.476	22036.5	19265.3	14620.9	14542.4	17616.3	-0.502039	0.090176	-5.56732	2.58681e-08	4.46014e-07	Common
ENSMUSG00000040152	Thbs1	chr2:117942356-117957614	264.51	247.401	310.497	346.671	44638.9	43704.1	57755.8	63844.9	52485.9	0.46093	0.0833405	5.53068	3.18995e-08	5.41714e-07	Common
ENSMUSG00000041351	Rap1gap	chr4:137408063-137457172	13.1734	11.1018	5.49273	6.8505	1065.77	1001.8	546.994	637.326	812.973	-0.805566	0.14618	-5.5108	3.57212e-08	6.04186e-07	Common
ENSMUSG00000000244	Tspan32	chr7:142558782-142573381	4.51154	6.96202	12.5356	12.8927	216.927	352.975	649.157	625.968	461.256	1.16191	0.216192	5.37446	7.68119e-08	1.23491e-06	Common
ENSMUSG00000000296	Tpd52l1	chr10:31208371-31321954	23.7054	28.6126	43.1073	39.21	805.116	1005.21	1604.8	1437.45	1213.15	0.749394	0.140836	5.32104	1.03178e-07	1.62479e-06	Common
ENSMUSG00000034762	Glis1	chr4:107291813-107492258	12.2895	11.2996	5.0683	5.37357	733.95	694.013	398.007	391.23	554.3	-0.855182	0.160809	-5.31799	1.04922e-07	1.65071e-06	Common
ENSMUSG00000024990	Rbp4	chr19:38105076-38113729	13.6791	15.5198	24.8332	25.2006	397.842	472.338	787.501	779.936	609.404	0.84904	0.160784	5.28064	1.28735e-07	1.99563e-06	Common
ENSMUSG00000031239	Itm2a	chrX:106440704-106446982	1520.17	1574.33	1934.88	1917.01	80179.8	86698.8	112497	110458	97458.3	0.417956	0.0800408	5.22179	1.77201e-07	2.65675e-06	Common
ENSMUSG00000046523	Kctd4	chr14:76192448-76203646	2.8393	3.48216	5.78583	5.30678	342.967	439.939	770.474	701.69	563.768	0.911581	0.17509	5.20636	1.92583e-07	2.85695e-06	Common
ENSMUSG00000039462	Col10a1	chr10:34265976-34273081	2.30295	2.68596	0.877857	0.793871	215.212	265.157	91.5204	79.508	162.849	-1.48733	0.286752	-5.1868	2.13933e-07	3.1488e-06	Common
ENSMUSG00000000031	H19	chr7:142129265-142131880	3.47687	5.62103	10.2029	8.26298	126.898	240.432	514.004	429.091	327.606	1.361	0.263647	5.16222	2.44043e-07	3.55176e-06	Common
ENSMUSG00000047420	Fam180a	chr6:35289602-35303076	28.6792	28.1096	38.1569	39.8942	1397.59	1427.25	2042.18	2122.74	1747.44	0.559884	0.109098	5.13194	2.86777e-07	4.12397e-06	Common
ENSMUSG00000087480	Gm15910	chr10:120693533-120699231	2.43575	2.23829	0.795791	0.772022	223.786	219.117	80.8785	78.246	150.507	-1.47617	0.287682	-5.13127	2.87787e-07	4.13147e-06	Common
ENSMUSG00000060181	Slc35e3	chr10:117569583-117582270	36.7973	34.726	24.0105	23.4912	3940.69	3885.28	2844.58	2761.33	3357.97	-0.481147	0.0942903	-5.10283	3.34609e-07	4.74718e-06	Common
ENSMUSG00000015970	Chdh	chr14:29730979-29762484	2.93306	2.52107	1.08383	1.41886	454.432	410.099	177.72	230.952	318.3	-1.08473	0.215659	-5.02983	4.90923e-07	6.72215e-06	Common
ENSMUSG00000000567	Sox9	chr11:112673049-112678586	446.416	424.542	318.441	298.52	56013.4	55577.3	44055.4	40921.4	49141.9	-0.393036	0.0800198	-4.91174	9.02707e-07	1.17693e-05	Common
ENSMUSG00000031283	Chrdl1	chrX:142068669-142177258	23.184	20.1083	27.8544	29.1874	2360.47	2034.29	3061.68	3354.48	2702.73	0.545604	0.111716	4.88385	1.04032e-06	1.34288e-05	Common
ENSMUSG00000019997	Ccn2	chr10:24471339-24474581	211.485	255.128	295.119	295.005	11131	13728.5	17889.1	17204	14988.1	0.497414	0.103213	4.81929	1.44071e-06	1.80457e-05	Common
ENSMUSG00000060424	Pantr1	chr1:42629941-42734002	8.57167	13.3541	22.2722	23.4	131.185	208.886	378.852	396.278	278.8	1.18815	0.246672	4.81674	1.45924e-06	1.82373e-05	Common
ENSMUSG00000033006	Sox10	chr15:79039107-79049440	11.5057	13.821	7.40748	6.65079	947.447	1189.37	671.505	601.989	852.578	-0.7457	0.155639	-4.79122	1.65772e-06	2.04755e-05	Common
ENSMUSG00000028626	Col9a2	chr4:120896581-120912519	841.164	925.535	1136.93	1075.69	74976.9	86117.3	111632	104718	94361	0.425472	0.0902329	4.71526	2.41401e-06	2.8847e-05	Common
ENSMUSG00000001288	Rarg	chr15:102143372-102165952	108.76	101.588	72.2692	77.7236	7736.48	7632.44	5581.68	5985.82	6734.11	-0.410168	0.0877627	-4.6736	2.9596e-06	3.44886e-05	Common
ENSMUSG00000034656	Cacna1a	chr8:85065267-85366875	4.32963	5.56667	2.44147	3.29423	678.218	947.234	366.082	492.192	620.931	-0.923868	0.197691	-4.67329	2.9641e-06	3.45101e-05	Common
ENSMUSG00000041577	Prelp	chr1:133838041-133849152	58.7444	63.2172	77.3692	74.7322	5562.93	6216.28	8086.79	7804.41	6917.6	0.432055	0.0925168	4.67002	3.01175e-06	3.49516e-05	Common
ENSMUSG00000036854	Hspb6	chr7:30252692-30254868	13.367	11.9593	6.68065	6.3386	553.035	522.641	307.551	294.053	419.32	-0.837706	0.179947	-4.6553	3.23508e-06	3.74149e-05	Common
ENSMUSG00000036356	Csgalnact1	chr8:68809432-69187798	38.7656	39.4192	47.6267	50.5755	3986.99	4207.56	5369.91	5614.78	4794.81	0.422606	0.0911901	4.63434	3.58082e-06	4.1132e-05	Common
ENSMUSG00000029123	Stk32b	chr5:37604168-37874515	19.8767	18.6209	12.9167	12.2046	2081.81	2036	1493.06	1393.28	1751.04	-0.51207	0.110745	-4.62386	3.76666e-06	4.30035e-05	Common
ENSMUSG00000024654	Asrgl1	chr19:9087231-9113000	9.43706	9.8528	5.99394	5.88683	1199.53	1307.03	838.583	815.273	1040.1	-0.599603	0.129906	-4.61568	3.91819e-06	4.4464e-05	Common
ENSMUSG00000041608	Entpd3	chr9:120368883-120397393	1.6355	1.85539	3.58083	2.98915	170.626	202.065	413.97	343.273	282.484	1.02424	0.222448	4.60439	4.13671e-06	4.67545e-05	Common
ENSMUSG00000019936	Epyc	chr10:97479929-97518316	98.5239	145.925	284.993	287.377	4552.03	6827.59	14178.2	14182.7	9935.14	1.31745	0.288022	4.57412	4.78217e-06	5.36193e-05	Common
ENSMUSG00000038331	Satb2	chr1:56833139-57017809	0.720775	0.580429	1.48314	1.68287	120.039	96.3433	267.112	237.262	180.189	1.22204	0.267292	4.57191	4.83291e-06	5.41164e-05	Common
ENSMUSG00000028339	Col15a1	chr4:47208160-47313167	14.1111	14.7592	8.42758	9.47742	2081.81	2360.84	1449.43	1610.35	1875.61	-0.538719	0.118106	-4.56131	5.08343e-06	5.67711e-05	Common
ENSMUSG00000063765	Chadl	chr15:81570365-81581488	110.213	109.301	78.4634	78.3471	8301.52	8587.34	6493.69	6469.18	7462.93	-0.381677	0.084376	-4.52353	6.08165e-06	6.68586e-05	Common
ENSMUSG00000032224	Fam81a	chr9:69995792-70049842	2.32472	3.28438	5.71178	4.10194	218.642	304.377	533.16	473.262	382.36	0.945021	0.20916	4.51817	6.23767e-06	6.83514e-05	Common
ENSMUSG00000045629	Sh3tc2	chr18:62086145-62157473	2.21702	1.69279	2.94905	3.88204	295.809	242.137	444.832	583.059	391.459	0.932352	0.2068	4.50847	6.52982e-06	7.13677e-05	Common
ENSMUSG00000028521	Slc35d1	chr4:103027845-103072361	28.2	32.4031	37.9074	42.3589	3525.7	4257.01	5198.57	5737.2	4679.62	0.490475	0.110195	4.45096	8.54853e-06	9.08457e-05	Common
ENSMUSG00000029201	Ugdh	chr5:65570563-65593292	231.005	233.341	268.654	268.108	16086.9	16799.5	21106.1	20927	18729.9	0.354042	0.079583	4.44872	8.6385e-06	9.16863e-05	Common
ENSMUSG00000031880	Rrad	chr8:105354701-105357959	13.3276	9.67847	5.82747	5.74552	536.744	445.055	257.534	278.909	379.561	-0.873034	0.196309	-4.44724	8.69826e-06	9.2147e-05	Common
ENSMUSG00000030732	Chrdl2	chr7:99655610-99683935	4.18218	3.07686	1.50087	1.03115	202.351	150.909	70.2366	54.2674	119.441	-1.49976	0.338788	-4.42685	9.56205e-06	0.000100479	Common
ENSMUSG00000024065	Ehd3	chr17:74111835-74139089	11.3391	10.742	14.8878	14.1566	1257.83	1240.53	1818.7	1713.84	1507.73	0.500112	0.114241	4.37769	1.19942e-05	0.000123052	Common
ENSMUSG00000039153	Runx2	chr17:44807372-45125684	15.5398	17.1033	20.0212	21.572	1395.02	1676.2	2169.89	2237.58	1869.67	0.520965	0.120664	4.31747	1.57826e-05	0.000156841	Common
ENSMUSG00000030739	Myh14	chr7:44255226-44320267	3.95847	2.70915	1.74189	2.01579	721.946	507.295	335.22	342.011	476.618	-0.860203	0.199641	-4.30874	1.64188e-05	0.000162524	Common
ENSMUSG00000029781	Fkbp9	chr6:56809043-56856343	213.723	208.596	243.314	253.189	19485.7	19859.5	24463.6	25217.9	22256.7	0.336492	0.0784966	4.28671	1.81335e-05	0.000178037	Common
ENSMUSG00000027570	Col9a3	chr2:180239582-180263982	1804.55	1874.04	2210.57	2144.68	154632	167864	208704	200619	182955	0.343961	0.0810335	4.24468	2.18906e-05	0.000210761	Common
ENSMUSG00000000693	Loxl3	chr6:83011153-83029543	72.9847	75.8302	88.0522	90.0943	8612.77	9302.67	11366.6	11657.4	10234.9	0.361887	0.0856334	4.22601	2.37875e-05	0.000227797	Common
ENSMUSG00000032246	Calml4	chr9:62765361-62783203	11.2325	15.6643	22.5279	22.7676	267.514	368.321	561.893	565.39	440.78	0.825988	0.195769	4.21919	2.45185e-05	0.000234194	Common
ENSMUSG00000025150	Cbr2	chr11:120620314-120622940	11.6395	13.6627	18.7099	19.7339	366.118	504.737	728.971	739.551	584.844	0.75369	0.180136	4.18401	2.86411e-05	0.000268711	Common
ENSMUSG00000079055	Slc8a3	chr12:81244688-81379954	5.39716	6.62325	8.00035	8.75358	778.536	969.401	1270.64	1366.78	1096.34	0.593021	0.141779	4.18271	2.88056e-05	0.00026999	Common
ENSMUSG00000048537	Phldb1	chr9:44597600-44646495	29.4771	27.6135	18.8097	19.9182	3844.66	3932.17	2965.9	2965.78	3427.13	-0.390746	0.093572	-4.17588	2.96833e-05	0.000277718	Common
ENSMUSG00000070867	Trabd2b	chr4:114263920-114472295	5.8842	4.65723	3.38475	2.90595	1189.24	977.927	751.319	638.588	889.268	-0.639377	0.15341	-4.16776	3.07604e-05	0.000286526	Common
ENSMUSG00000021613	Hapln1	chr13:89687914-89759771	227.865	268.408	300.939	316.82	39484.1	48585.2	57566.3	60079	51428.7	0.417722	0.100585	4.1529	3.28281e-05	0.000303445	Common
ENSMUSG00000041779	Tram2	chr1:21066522-21149453	11.0289	12.3669	14.5035	15.5927	2177.84	2553.52	3145.75	3360.79	2809.48	0.459368	0.110755	4.14762	3.35953e-05	0.000309183	Common
ENSMUSG00000074115	Saa1	chr7:46389920-46392404	2.79594	3.46227	7.65959	7.65815	52.3025	66.5025	156.436	155.23	107.618	1.39135	0.335886	4.14233	3.43788e-05	0.000315534	Common
ENSMUSG00000028838	Extl1	chr4:134083682-134099869	36.4949	34.1803	26.0184	24.1172	4599.19	4492.33	3608.67	3306.52	4001.68	-0.394344	0.095392	-4.13393	3.56614e-05	0.000325714	Common
ENSMUSG00000026932	Nacc2	chr2:25945546-26012830	9.39824	6.94985	11.5595	9.78075	928.584	945.529	1303.63	1365.52	1135.82	0.50983	0.123526	4.12731	3.67027e-05	0.000334682	Common
ENSMUSG00000034330	Plcg2	chr8:118225029-118361881	3.57872	3.07558	4.94339	4.78517	464.721	419.477	711.944	684.021	570.041	0.659191	0.159813	4.12477	3.71099e-05	0.000337484	Common
ENSMUSG00000039452	Snx22	chr9:65972457-65977001	10.37	10.8613	15.4726	15.1143	555.607	606.196	877.958	879.636	729.849	0.597196	0.14491	4.12114	3.77007e-05	0.00034212	Common
ENSMUSG00000004558	Ndrg2	chr14:52142727-52151615	83.8229	79.1678	96.3695	92.2285	5019.33	5073.8	6576.7	6349.28	5754.78	0.357007	0.0868991	4.1083	3.98586e-05	0.00035876	Common
ENSMUSG00000037820	Tgm2	chr2:157958321-157988356	17.2563	25.1961	47.3722	48.4691	1383.87	2144.28	4243.99	4264.41	3009.14	1.26996	0.309538	4.10278	4.08218e-05	0.000365924	Common
ENSMUSG00000070691	Runx3	chr4:134847962-134905301	12.046	17.1637	8.22205	7.86967	1215.82	1750.38	965.221	909.925	1210.34	-0.661298	0.161568	-4.093	4.25837e-05	0.000379302	Common
ENSMUSG00000032649	Colgalt2	chr1:152275580-152386446	17.9092	17.4756	21.3962	22.1261	2224.14	2270.46	2933.97	3001.11	2607.42	0.400955	0.0987841	4.05891	4.93032e-05	0.000433864	Common
ENSMUSG00000021136	Smoc1	chr12:81073581-81233188	28.0798	21.3388	15.6955	16.6127	2939.23	2334.41	1805.93	1905.67	2246.31	-0.507006	0.125021	-4.05537	5.00559e-05	0.000439374	Common
ENSMUSG00000026796	Niban2	chr2:32766125-32815266	67.5239	72.0465	81.8793	85.277	7518.7	8356.29	10013	10333.5	9055.37	0.357961	0.0897781	3.98718	6.6864e-05	0.000570031	Common
ENSMUSG00000050423	Ppp1r3g	chr13:36142821-36154371	4.45936	3.28602	1.54269	1.99154	318.102	247.253	124.51	155.23	211.274	-1.01822	0.259942	-3.91709	8.96234e-05	0.000740884	Common
ENSMUSG00000022747	St3gal6	chr16:58288487-58344606	13.2224	15.0339	17.6476	19.0983	575.328	604.49	852.417	889.733	730.492	0.561934	0.14381	3.90747	9.32681e-05	0.00076726	Common
ENSMUSG00000070287	Slc35g2	chr9:100434240-100453143	1.71344	2.66923	4.44084	4.59216	83.1696	133.858	235.186	241.048	173.315	1.13343	0.291915	3.88275	0.000103281	0.000841842	Common
ENSMUSG00000021866	Anxa11	chr14:25842579-25887228	7.47891	7.90328	11.2395	10.5239	504.162	554.187	826.876	762.267	661.873	0.587065	0.1524	3.85213	0.000117095	0.000940824	Common
ENSMUSG00000041540	Sox5	chr6:143774150-144155294	118.189	109.858	90.3569	80.1054	8060.59	8438.14	6784.22	6185.22	7367.04	-0.346985	0.0903345	-3.84111	0.000122478	0.000973888	Common
ENSMUSG00000045319	Proser2	chr2:6102417-6135022	18.6991	21.7265	27.5097	25.054	1130.08	1403.37	1863.4	1731.51	1532.09	0.505166	0.13152	3.841	0.000122536	0.000973888	Common
ENSMUSG00000040759	Cmtm5	chr14:55173717-55176730	33.5228	47.5113	62.5823	56.2669	1056.34	1568.78	2096.46	1903.14	1656.18	0.60772	0.158284	3.83942	0.000123325	0.000979236	Common
ENSMUSG00000037465	Klf10	chr15:38291706-38300950	33.0148	25.0807	32.8313	36.1586	2837.2	2324.18	3352.2	3680.09	3048.42	0.44597	0.116614	3.82431	0.000131139	0.00103015	Common
ENSMUSG00000021091	Serpina3n	chr12:104372987-104380588	28.1451	35.3097	43.2191	40.1912	1792	2325.88	3010.6	2772.68	2475.29	0.490213	0.128366	3.81886	0.000134068	0.0010512	Common
ENSMUSG00000052560	Cpne8	chr15:90371685-90563635	6.71553	7.64838	10.1757	10.9229	524.74	548.219	780.052	802.652	663.916	0.560539	0.148366	3.77807	0.000158046	0.00122052	Common
ENSMUSG00000035104	Eva1a	chr6:82018023-82070080	17.5944	17.3696	13.2014	10.5038	912.293	937.003	676.825	584.321	777.611	-0.550703	0.146341	-3.76316	0.000167782	0.00128513	Common
ENSMUSG00000057286	St6galnac2	chr11:116566128-116585694	3.62006	3.81608	1.84845	2.16535	366.118	392.194	205.389	234.738	299.61	-0.786796	0.209945	-3.74763	0.000178511	0.00135992	Common
ENSMUSG00000015335	Zdhhc12	chr2:29980955-29983660	12.3475	17.1091	21.4915	23.0496	421.85	623.248	821.555	856.92	680.893	0.683212	0.183448	3.72429	0.000195868	0.0014742	Common
ENSMUSG00000026258	Snorc	chr1:87397992-87403204	51.2363	84.2641	183.812	163.868	777.678	1330.9	3014.85	2680.56	1951	1.43356	0.386018	3.71371	0.000204243	0.00152771	Common
ENSMUSG00000020218	Wif1	chr10:120869864-120936555	31.1921	29.6104	35.1871	38.3599	2150.4	2140.87	2693.47	2881.22	2466.49	0.37714	0.101829	3.70365	0.00021252	0.00158333	Common
ENSMUSG00000115422	4930452G13Rik	chr14:79940359-79951904	3.00463	3.30994	5.81093	5.24167	192.062	190.129	332.028	333.176	261.849	0.799475	0.216519	3.69241	0.00022214	0.00164195	Common
ENSMUSG00000036578	Fxyd7	chr7:30741937-30750892	12.802	12.373	21.0562	18.0866	263.227	271.978	477.822	405.112	354.535	0.723661	0.196223	3.68794	0.000226075	0.00166812	Common
ENSMUSG00000089901	Gm8113	chr14:44162846-44170868	1.47057	1.41073	2.64194	2.57101	126.04	127.037	247.957	234.738	183.943	0.932065	0.254726	3.65909	0.000253112	0.00184346	Common
ENSMUSG00000059555	Tor4a	chr2:25082977-25086898	4.13261	4.57602	6.77473	6.37293	411.561	470.633	655.542	677.711	553.862	0.595462	0.163313	3.64615	0.000266196	0.00192219	Common
ENSMUSG00000004846	Plod3	chr5:137015872-137025502	62.4706	61.2435	72.6866	71.3871	5036.47	5235.79	6440.48	6353.07	5766.45	0.316701	0.0871025	3.63595	0.000276954	0.00198797	Common
ENSMUSG00000029759	Pon3	chr6:5220851-5256286	3.91482	3.76869	6.20014	6.07734	180.058	159.435	318.193	287.743	236.357	0.836774	0.231212	3.61908	0.000295648	0.00211051	Common
ENSMUSG00000018427	Ypel2	chr11:86827250-86884533	9.37043	8.57771	13.2896	12.4676	875.424	895.226	1166.35	1277.18	1053.54	0.464017	0.128774	3.60334	0.000314151	0.00222567	Common
ENSMUSG00000038600	Atp6v0a4	chr6:38025417-38101521	0.540631	0.874649	1.60378	1.41028	55.7322	92.0803	180.912	159.016	121.935	1.20228	0.338998	3.54658	0.00039027	0.00269049	Common
ENSMUSG00000054196	Cthrc1	chr15:38940326-38950516	499.855	562.863	395.473	385.087	16787.4	20100.8	14743.3	14247.1	16469.6	-0.347552	0.0980189	-3.54576	0.000391476	0.0026977	Common
ENSMUSG00000017009	Sdc4	chr2:164266166-164285106	31.6	34.8078	40.6328	39.9543	2363.9	2724.04	3344.75	3258.57	2922.82	0.376194	0.106345	3.53749	0.000403949	0.00277235	Common
ENSMUSG00000038679	Trps1	chr15:50518147-50753859	49.8428	49.7404	31.2007	34.5473	8048.58	7737.31	6201.04	6558.78	7136.43	-0.307196	0.0870448	-3.52917	0.000416866	0.00284712	Common
ENSMUSG00000029306	Ibsp	chr5:104447036-104459335	44.7913	23.7906	85.2358	88.5269	2800.33	1555.13	5883.91	6051.44	4072.7	1.45435	0.412112	3.52901	0.000417124	0.00284774	Common
ENSMUSG00000031015	Swap70	chr7:109820917-109882713	33.6206	30.1032	35.3294	39.1745	3494.84	3253.51	4104.58	4482.74	3833.92	0.347369	0.0984487	3.52843	0.000418029	0.00285161	Common
ENSMUSG00000010660	Plcd1	chr9:118900594-118922570	37.0632	42.382	48.6884	47.8011	3005.25	3593.69	4346.16	4231.59	3794.17	0.378427	0.107634	3.51587	0.000438312	0.00296483	Common
ENSMUSG00000030268	Bcat1	chr6:144939560-145021910	63.4157	60.3163	71.6997	73.0635	4653.21	4795.85	5780.69	5922.72	5288.12	0.308603	0.0879335	3.5095	0.000448944	0.00303432	Common
ENSMUSG00000030103	Bhlhe40	chr6:108637589-108643886	29.9415	20.0101	31.0317	33.8762	2399.06	1671.09	2836.07	2929.18	2458.85	0.502252	0.143537	3.49912	0.000466788	0.0031386	Common
ENSMUSG00000038068	Rnf144b	chr13:47276131-47401467	2.56149	3.43898	4.50648	4.74565	334.393	496.211	645.964	685.283	540.463	0.680109	0.195312	3.48217	0.000497364	0.00330862	Common
ENSMUSG00000058571	Gpc6	chr14:117162841-118213956	54.7948	51.228	38.3043	39.2694	5113.64	5069.53	4149.28	4065.01	4599.37	-0.309888	0.0890926	-3.47827	0.000504669	0.00334331	Common
ENSMUSG00000029638	Glcci1	chr6:8509599-8597548	5.66205	6.25296	3.94692	3.6884	783.68	904.604	606.589	565.39	715.066	-0.525903	0.152254	-3.45411	0.000552105	0.00360468	Common
ENSMUSG00000041674	BC006965	chr11:112554752-112672802	19.5285	26.7033	15.0347	13.4131	592.476	807.408	466.116	437.925	575.981	-0.630309	0.182812	-3.44786	0.000565046	0.0036849	Common
ENSMUSG00000034258	Flvcr2	chr12:85793312-85860359	3.51121	3.76958	5.00409	5.20835	364.403	411.804	572.535	594.417	485.79	0.587864	0.17073	3.44324	0.000574786	0.00373976	Common
ENSMUSG00000030218	Mgp	chr6:136849432-136852821	196.076	270.674	407.737	403.717	3680.04	5304.85	8409.24	8243.59	6409.43	0.890196	0.26058	3.41621	0.000634997	0.00407348	Common
ENSMUSG00000023987	Pgc	chr17:48037766-48045407	1.19148	1.53418	3.03847	2.36859	48.8728	55.4187	140.473	108.535	88.3249	1.25786	0.370453	3.39546	0.000685133	0.00434398	Common
ENSMUSG00000021684	Pde8b	chr13:95160961-95386844	2.6118	2.54256	4.40904	4.32292	248.651	277.094	436.318	398.802	340.216	0.668414	0.197363	3.38672	0.000707346	0.00445805	Common
ENSMUSG00000032702	Kank1	chr19:25214338-25411860	50.6434	41.2293	31.647	34.6127	8011.72	6894.94	5687.04	6106.97	6675.17	-0.338073	0.0999613	-3.38204	0.000719496	0.0045245	Common
ENSMUSG00000038170	Pde4dip	chr3:97597139-97796023	38.7479	34.8069	41.7893	43.2082	6510.38	6061.1	7663.24	7762.76	6999.37	0.295182	0.0875502	3.37158	0.000747388	0.004679	Common
ENSMUSG00000043631	Ecm2	chr13:49658285-49686265	1.49944	1.65382	2.32783	2.8065	167.197	192.687	279.882	335.701	243.866	0.77273	0.233171	3.31401	0.000919681	0.00558987	Common
ENSMUSG00000007097	Atp1a2	chr1:172099275-172125631	6.08738	4.74811	3.48249	3.43089	715.087	566.124	448.024	401.326	532.64	-0.591885	0.178958	-3.3074	0.000941675	0.00569504	Common
ENSMUSG00000022096	Hr	chr14:70791126-70810988	4.77459	4.9234	5.954	6.18869	793.112	854.301	1095.05	1129.52	967.996	0.433067	0.131395	3.29592	0.000981009	0.00589059	Common
ENSMUSG00000025006	Sorbs1	chr19:40283196-40502194	73.1498	76.6027	89.5985	82.3523	4338.54	4795.85	5971.18	5444.41	5137.49	0.321867	0.0978485	3.28944	0.00100388	0.00600022	Common
ENSMUSG00000021456	Fbp2	chr13:62984690-63006236	4.77871	3.91311	1.62817	2.34337	195.491	167.109	73.4292	104.749	135.194	-1.03051	0.314187	-3.27993	0.00103834	0.00617556	Common
ENSMUSG00000025911	Adhfe1	chr1:9618172-9648195	1.08493	1.28526	2.17884	2.06981	94.316	119.363	219.223	189.305	155.552	0.936238	0.285481	3.27951	0.00103988	0.00618258	Common
ENSMUSG00000027684	Mecom	chr3:30005444-30563971	22.3311	18.0821	23.9378	26.4688	2543.96	2080.33	2947.81	3078.1	2662.55	0.381811	0.116554	3.27585	0.00105346	0.0062523	Common
ENSMUSG00000028613	Lrp8	chr4:107659065-107734037	10.064	11.0088	12.1874	13.6349	1443.03	1651.48	1950.66	2089.93	1783.78	0.384463	0.117433	3.27389	0.00106077	0.00628686	Common
ENSMUSG00000050335	Lgals3	chr14:47605207-47623617	44.8809	69.0348	113.434	107.912	1545.93	2458.89	4268.47	4159.66	3108.23	1.07348	0.328193	3.27087	0.00107215	0.00634597	Common
ENSMUSG00000060314	Zfp941	chr7:140387361-140402091	3.55965	2.82216	1.98605	1.55783	375.549	321.429	233.058	182.995	278.258	-0.741185	0.226901	-3.26655	0.00108866	0.00642509	Common
ENSMUSG00000010760	Phlda2	chr7:143055281-143056730	23.2294	31.6178	38.4937	36.3469	517.881	751.137	975.863	909.925	788.701	0.571747	0.175403	3.25962	0.0011156	0.00655885	Common
ENSMUSG00000058914	C1qtnf3	chr15:10952417-10980236	150.75	211.557	312.878	312.9	10353.3	15166.8	23669.7	23439.7	18157.4	0.88438	0.271967	3.2518	0.00114678	0.00670956	Common
ENSMUSG00000029830	Svopl	chr6:37960673-38023931	2.69875	2.51358	0.702196	1.53493	194.634	193.539	55.3379	122.417	141.482	-1.13638	0.352076	-3.22765	0.0012481	0.00723568	Common
ENSMUSG00000014198	Zfp385c	chr11:100518368-100583281	7.39285	9.67031	10.4731	10.9818	432.139	520.936	678.954	694.118	581.537	0.526517	0.164757	3.19571	0.00139488	0.00795722	Common
ENSMUSG00000028635	Edn2	chr4:120018402-120024557	1.68875	1.34977	3.21247	2.69321	74.5954	62.2395	156.436	131.251	106.131	1.0738	0.336972	3.18662	0.00143945	0.00817557	Common
ENSMUSG00000038239	Hrc	chr7:44984713-44988398	0.487086	0.690779	1.41795	1.45136	33.4393	49.4506	119.189	88.3422	72.6054	1.32643	0.419601	3.16118	0.00157133	0.00880912	Common
ENSMUSG00000020660	Pomc	chr12:4004950-4010642	0.987594	1.07907	3.131	2.03464	29.1522	34.9564	106.419	68.1497	59.6694	1.44888	0.459811	3.15103	0.00162696	0.00906985	Common
ENSMUSG00000000731	Aire	chr10:77865855-77879414	0.932904	1.57344	0.438821	0.317836	66.0212	121.069	32.9899	34.0749	63.5386	-1.4808	0.470055	-3.15026	0.00163123	0.00908764	Common
ENSMUSG00000037855	Zfp365	chr10:67721932-67748492	2.89852	2.6531	1.59787	1.69643	374.692	356.385	226.673	241.048	299.699	-0.645225	0.206335	-3.12708	0.00176554	0.0097396	Common
ENSMUSG00000030935	Acsm3	chr7:119360145-119386736	1.0348	1.73274	3.02311	2.39303	58.3044	98.0485	176.656	151.444	121.113	1.07036	0.342337	3.12663	0.00176825	0.00974817	Common
ENSMUSG00000034320	Slc26a2	chr18:61325990-61344684	68.7371	75.5307	79.2873	83.9023	6753.88	7801.25	8686.99	9241.86	8121	0.300639	0.0970181	3.09879	0.00194313	0.0105743	Common
ENSMUSG00000030431	Tmem238	chr7:4787555-4792655	6.06791	8.19818	11.0372	9.86976	252.081	358.09	507.619	449.283	391.768	0.649929	0.210249	3.09123	0.0019933	0.010809	Common
ENSMUSG00000030607	Acan	chr7:78703230-78764847	174.045	202.397	221.614	232.527	30151.1	35781.7	38489.7	43056.7	36869.8	0.306581	0.0997644	3.07305	0.00211884	0.0114165	Common
ENSMUSG00000020773	Trim47	chr11:115996577-116001072	65.3042	71.214	81.6177	75.69	4361.69	4975.75	6013.74	5540.32	5222.87	0.307501	0.100296	3.06593	0.00216995	0.0116251	Common
ENSMUSG00000108693	Gm45153	chr7:116981096-116982997	4.2098	5.11923	2.42019	2.81531	252.081	323.986	158.564	184.257	229.722	-0.750845	0.246583	-3.045	0.00232682	0.0123326	Common
ENSMUSG00000030657	Xylt1	chr7:116980213-117272803	8.10464	8.91589	10.1092	9.92571	2225.86	2568.02	3052.1	2965.78	2702.94	0.328164	0.107921	3.04077	0.00235974	0.0124797	Common
ENSMUSG00000032313	Tmem266	chr9:55234196-55345629	1.9917	3.21795	4.52447	3.96885	145.761	248.105	366.082	316.77	269.18	0.794657	0.261815	3.03519	0.00240385	0.0126851	Common
ENSMUSG00000026051	Ecrg4	chr1:43769761-43781738	46.4695	50.6782	59.2597	57.0453	1274.12	1451.12	1785.71	1703.74	1553.67	0.356872	0.11963	2.98314	0.00285305	0.0147335	Common
ENSMUSG00000037813	D630003M21Rik	chr2:158024452-158071142	27.2903	26.4818	20.5186	21.0971	3254.76	3306.37	2692.4	2689.39	2985.73	-0.285852	0.0958294	-2.98292	0.00285509	0.0147395	Common
ENSMUSG00000033998	Kcnk1	chr8:126721908-126757424	28.9634	28.7988	31.6421	33.247	1341	1413.6	1765.49	1711.32	1557.85	0.336114	0.113199	2.96923	0.00298546	0.0153084	Common
ENSMUSG00000024176	Sox8	chr17:25784865-25789660	35.2116	39.4981	25.8646	25.2594	1937.77	2203.11	1669.72	1597.73	1852.08	-0.341492	0.115104	-2.96682	0.00300901	0.0153884	Common
ENSMUSG00000102189	Gm37194	chr14:50298816-50301847	0.646037	0.936456	0.295149	0.227022	60.8767	89.5226	29.7973	23.9786	51.0438	-1.47963	0.498756	-2.96663	0.00301079	0.0153929	Common
ENSMUSG00000034612	Chst11	chr10:82821331-83031734	11.1266	13.7436	15.3478	14.7807	1871.74	2408.58	2831.81	2707.06	2454.8	0.371997	0.125776	2.9576	0.00310042	0.0157652	Common
ENSMUSG00000054252	Fgfr3	chr5:33879017-33894412	173.927	182.189	189.578	200.591	17409.9	18223.4	20596.4	21439.4	19417.3	0.238348	0.0807461	2.95182	0.00315911	0.0160154	Common
ENSMUSG00000025407	Gli1	chr10:127165750-127177843	20.291	17.2002	13.5521	13.8114	2226.72	1948.18	1667.59	1633.07	1868.89	-0.33883	0.114882	-2.94936	0.00318429	0.0161238	Common
ENSMUSG00000009614	Sardh	chr2:27078404-27138349	11.3387	11.5658	13.5699	11.5519	1230.4	1209.83	1609.06	1491.72	1385.25	0.346138	0.117829	2.93763	0.00330732	0.016637	Common
ENSMUSG00000017390	Aldoc	chr11:78213793-78218607	9.10934	12.4847	14.3988	14.6681	495.588	730.675	886.471	874.588	746.83	0.522177	0.179187	2.91414	0.00356674	0.0177622	Common
ENSMUSG00000012889	Podnl1	chr8:84852617-84859156	2.512	2.52216	1.28411	1.29865	186.06	187.571	105.355	107.273	146.565	-0.813575	0.284218	-2.8625	0.00420313	0.0204257	Common
ENSMUSG00000019464	Ptger1	chr8:84393306-84399382	3.10135	2.84357	1.36641	1.34781	119.181	92.0803	52.1454	42.9091	76.579	-1.14874	0.401337	-2.86229	0.00420589	0.0204274	Common
ENSMUSG00000041372	B4galnt3	chr6:120180054-120271520	3.15744	3.12195	4.0635	4.27796	321.532	353.827	475.693	490.93	410.496	0.51697	0.18065	2.86173	0.00421335	0.0204519	Common
ENSMUSG00000040146	Rgl3	chr9:21882822-21900742	0.948565	1.17994	0.439735	0.405881	77.1676	98.9011	37.2467	36.5989	62.4786	-1.25329	0.439253	-2.85323	0.00432779	0.0209232	Common
ENSMUSG00000041658	Rragb	chrX:151922976-151954939	12.1807	12.6563	8.03191	9.63753	677.36	735.79	481.014	551.508	611.418	-0.454239	0.15966	-2.84504	0.00444062	0.0213709	Common
ENSMUSG00000029999	Tgfa	chr6:86172204-86252701	11.6756	10.903	12.1312	14.5705	1397.59	1481.81	1677.17	1999.06	1638.91	0.351522	0.123717	2.84134	0.00449239	0.0215648	Common
ENSMUSG00000034842	Art3	chr5:92479685-92562487	6.84026	8.93218	4.41311	4.27753	195.491	232.759	128.767	123.679	170.174	-0.761917	0.270445	-2.81727	0.00484338	0.0229433	Common
ENSMUSG00000041377	Ninj2	chr6:120070310-120177300	4.62445	5.48254	7.79084	7.48426	123.468	153.467	233.058	227.166	184.29	0.732951	0.260697	2.8115	0.00493104	0.0232332	Common
ENSMUSG00000032715	Trib3	chr2:152179341-152185952	2.14312	2.05478	0.898887	1.11325	131.185	133.005	60.6589	74.4599	99.8272	-0.970791	0.345995	-2.80579	0.00501927	0.0235454	Common
ENSMUSG00000100706	Gm19744	chr8:49296699-49322936	0.742438	1.6177	2.12774	1.62648	50.5877	67.3551	107.483	133.775	89.8004	1.03033	0.370172	2.78339	0.0053794	0.0249802	Common
ENSMUSG00000085125	Gm16070	chr1:17746250-17797870	2.60249	2.88381	1.80487	1.85971	312.1	393.899	229.865	233.476	292.335	-0.607842	0.218952	-2.77615	0.00550076	0.0254578	Common
ENSMUSG00000029359	Tesc	chr5:118165807-118199943	2.33967	2.35976	0.557806	1.11236	73.738	77.5862	21.2838	37.861	52.6172	-1.36579	0.492373	-2.7739	0.00553886	0.0256131	Common
ENSMUSG00000033174	Mgll	chr6:88701393-88805342	8.47162	12.7186	16.9384	14.5039	408.988	597.67	753.447	690.332	612.609	0.52071	0.187997	2.76977	0.00560951	0.0258972	Common
ENSMUSG00000040891	Foxa3	chr7:18747208-18757463	13.1236	15.3807	17.5513	17.059	811.118	989.864	1194.02	1157.28	1038.07	0.384839	0.139977	2.74931	0.00597218	0.0272588	Common
ENSMUSG00000031384	Asb9	chrX:163289322-163322748	0.872045	0.783203	1.85136	1.91308	30.0096	29.8409	71.3008	73.1979	51.0873	1.27136	0.470085	2.70454	0.00683988	0.0306317	Common
ENSMUSG00000026672	Optn	chr2:5025452-5068856	6.28844	6.01069	3.81135	4.23606	460.434	464.665	315.001	342.011	395.527	-0.494744	0.183241	-2.69997	0.00693465	0.0310232	Common
ENSMUSG00000037025	Foxa2	chr2:147884796-147888889	0.843041	1.28441	2.13476	1.66562	48.8728	75.881	146.858	106.011	94.4057	1.02186	0.379262	2.69433	0.007053	0.0314694	Common
ENSMUSG00000026785	Pkn3	chr2:29967695-29981031	8.66184	10.589	6.69808	5.80414	709.085	883.289	619.359	560.342	693.019	-0.431879	0.16275	-2.65363	0.00796313	0.0348318	Common
ENSMUSG00000026994	Galnt3	chr2:65913109-65955338	3.47705	3.36774	2.26158	2.22381	409.846	417.772	297.973	285.219	352.703	-0.50442	0.191228	-2.63779	0.00834471	0.036219	Common
ENSMUSG00000025278	Flnb	chr14:14518184-14651816	91.2582	82.1339	56.2775	74.7882	25269.8	23766.1	17154.8	22667.4	22214.5	-0.300426	0.114651	-2.62035	0.008784	0.0378245	Common
ENSMUSG00000031853	Map3k21	chr8:126637188-126674179	0.274168	0.379868	0.54999	0.68492	47.158	70.7655	106.419	128.727	88.2675	0.993819	0.379466	2.61899	0.00881896	0.0379547	Common
ENSMUSG00000003379	Cd79a	chr7:24596805-24601622	0.389552	0.760691	1.71043	1.12821	18.0058	35.809	86.1995	54.2674	48.5704	1.38745	0.531638	2.60976	0.00906064	0.0387982	Common
ENSMUSG00000020325	Fstl3	chr10:79613105-79618464	10.1757	8.84947	6.04679	5.76841	240.935	214.002	158.564	122.417	183.979	-0.691586	0.266707	-2.59306	0.00951264	0.0404161	Common
ENSMUSG00000036492	Rnf39	chr17:37253809-37258878	3.95476	2.47988	1.18552	1.9556	170.626	123.626	61.7231	94.6524	112.657	-0.917941	0.354046	-2.59271	0.00952221	0.0404365	Common
ENSMUSG00000074971	Fibin	chr2:110191261-110193528	219.545	207.053	232.472	226.046	15066.6	14823.2	17571.9	16931.4	16098.3	0.207134	0.0799319	2.59138	0.00955907	0.0405421	Common
ENSMUSG00000001349	Cnn1	chr9:22010511-22020926	3.77787	3.36764	2.09234	1.63833	163.767	133.005	89.392	75.7219	115.471	-0.843272	0.327159	-2.57756	0.00995012	0.0418435	Common
ENSMUSG00000044548	Dact1	chr12:71356657-71366881	48.153	45.2436	35.5353	34.6661	3145.87	2984.09	2568.96	2579.59	2819.63	-0.251727	0.0983771	-2.5588	0.0105034	0.0437027	Common
ENSMUSG00000085682	Gm14267	chr2:166341955-166364293	2.65667	3.37933	1.83102	1.00089	95.1734	119.363	63.8515	40.385	79.6933	-1.03427	0.404341	-2.55793	0.0105297	0.043769	Common
ENSMUSG_eGFP_SV40pA	eGFP_SV40pA	chreGFPSV40:0-1113	137.126	167.028	179.901	167.887	4612.05	5864.15	6669.29	6168.81	5828.58	0.293439	0.114912	2.5536	0.0106615	0.0442247	Common
ENSMUSG00000056602	Fry	chr5:150042109-150421218	6.02824	8.76957	10.2791	10.4604	1678.82	2244.88	2298.65	2720.94	2235.83	0.354823	0.140638	2.52295	0.0116374	0.0474721	Common
ENSMUSG00000029843	Slc13a4	chr6:35244891-35285066	0.356081	0.228754	0.801778	0.479662	37.7264	24.7253	92.5846	55.5294	52.6414	1.25031	0.498567	2.5078	0.0121484	0.0491552	Common
ENSMUSG00000089940	Gm4117	chr13:89887578-90035285	0.533326	0.515892	0.349854	0.392885	143.189	143.236	95.7772	63.1016	111.326	-0.844128	0.34093	-2.47596	0.013288	0.0529297	Common
ENSMUSG00000042678	Myo15	chr11:60360164-60419195	0.541666	0.47549	0.312637	0.201297	147.476	138.973	96.8414	61.8396	111.283	-0.845695	0.344037	-2.45815	0.0139655	0.0551599	Common
ENSMUSG00000085399	Foxd2os	chr4:114766453-114779164	6.73821	7.74267	5.82444	4.35982	328.391	384.521	279.882	203.187	298.995	-0.557942	0.22752	-2.45228	0.0141955	0.0559116	Common
ENSMUSG00000001864	Aif1l	chr2:31840150-31863454	50.0605	45.0123	52.5316	51.5246	3644.03	3599.66	4295.07	4162.18	3925.24	0.223598	0.0916188	2.44052	0.014666	0.0573371	Common
ENSMUSG00000029161	Cgref1	chr5:31090486-31102935	10.9815	15.672	18.2128	16.0123	483.584	718.738	876.893	767.315	711.633	0.452198	0.186021	2.4309	0.0150613	0.058571	Common
ENSMUSG00000044092	C130050O18Rik	chr5:139391034-139401376	13.1706	15.2983	19.1436	15.2463	619.056	751.137	999.275	797.604	791.768	0.392465	0.16324	2.40422	0.0162071	0.0621823	Common
ENSMUSG00000036098	Myrf	chr19:10185635-10218112	1.51857	2.4743	1.19245	1.10153	246.079	383.668	208.581	204.449	260.694	-0.608392	0.253859	-2.39658	0.0165489	0.0632355	Common
ENSMUSG00000016995	Matn4	chr2:164231312-164247080	762.428	816.529	648.219	625.259	51434.8	57596.3	48316.4	46209.3	50889.2	-0.205943	0.0860139	-2.39429	0.0166524	0.0635303	Common
ENSMUSG00000063531	Sema3e	chr5:14075289-14306703	8.32214	7.17081	5.73245	6.12338	1729.41	1556.84	1311.08	1388.24	1496.39	-0.284264	0.119124	-2.38628	0.0170197	0.0646105	Common
ENSMUSG00000115149	9330188P03Rik	chr14:105826909-105869488	1.28958	0.694768	0.609274	0.192627	78.0251	40.9246	28.7332	16.4064	41.0223	-1.38835	0.582781	-2.38228	0.017206	0.0651859	Common
ENSMUSG00000113835	Gm19554	chr12:105866099-105868409	0.505788	0.429705	0.153901	0.0736569	32.5819	28.1357	10.6419	5.04813	19.1019	-1.93545	0.816676	-2.36991	0.0177923	0.0668823	Common
ENSMUSG00000041625	Ggact	chr14:123053634-123151169	2.65369	2.80053	5.06451	4.12542	74.5954	88.67	155.372	124.941	110.895	0.781897	0.330619	2.36495	0.0180325	0.06759	Common
ENSMUSG00000003585	Sec14l2	chr11:4047038-4068831	3.82915	3.91461	2.6716	2.41195	310.385	335.923	240.507	213.283	275.025	-0.508627	0.216269	-2.35182	0.0186816	0.0695163	Common
ENSMUSG00000023243	Kcnk5	chr14:20190124-20231877	9.45403	7.92163	10.0691	9.99652	971.455	850.891	1139.75	1121.95	1021.01	0.311754	0.13321	2.34032	0.0192674	0.0712232	Common
ENSMUSG00000057604	Lmcd1	chr6:112250718-112307386	24.852	26.4073	20.2596	18.7162	1307.56	1446	1172.74	1071.47	1249.44	-0.294385	0.12625	-2.33176	0.0197132	0.0724906	Common
ENSMUSG00000018906	P4ha2	chr11:53990920-54022488	154.356	153.527	164.487	156.317	9312.42	9919.1	11242.1	10815.6	10322.3	0.19788	0.0848687	2.33161	0.0197214	0.0725049	Common
ENSMUSG00000040533	Matn1	chr4:130671695-130682786	741.849	900.16	662.518	628.937	44938.1	56939.8	44245.9	41625.6	46937.3	-0.246573	0.106415	-2.31709	0.0204986	0.0748413	Common
ENSMUSG00000029699	Ssc4d	chr5:135989064-136003385	4.1889	4.5244	3.35416	3.20619	266.657	270.273	189.426	180.471	226.707	-0.536933	0.231835	-2.31601	0.0205577	0.0750235	Common
ENSMUSG00000043621	Ubxn10	chr4:138445848-138464478	0.805157	0.801652	0.360337	0.339689	70.3083	72.4706	35.1183	32.8128	52.6775	-1.07042	0.466868	-2.29276	0.0218617	0.0786286	Common
ENSMUSG00000044726	Erich5	chr15:34453450-34474038	0.238177	0.0907507	0	0.0160419	17.1484	6.82077	0	1.26203	6.30779	-4.35213	1.9	-2.29059	0.021987	0.0789784	Common
ENSMUSG00000045165	AI467606	chr7:126690530-126693158	5.21445	6.8001	7.06142	8.29107	300.954	415.214	457.602	528.791	425.64	0.460727	0.202654	2.27347	0.0229981	0.081983	Common
ENSMUSG00000028885	Smpdl3b	chr4:132460276-132484563	8.48818	9.48693	11.9613	9.87143	515.308	608.753	802.4	658.781	646.311	0.3798	0.167121	2.27261	0.02305	0.0821315	Common
ENSMUSG00000049551	Fzd9	chr5:135277791-135280084	128.973	116.217	133.345	127.738	8984.89	8439.85	10233.3	9717.65	9343.91	0.195425	0.0862059	2.26695	0.023393	0.083083	Common
ENSMUSG00000047686	Rtl3	chrX:105880687-105884250	220.908	216.782	232.265	228.68	19694.9	20176.7	22815.2	22263.5	21237.6	0.177111	0.0785652	2.25431	0.0241765	0.0850708	Common
ENSMUSG00000039004	Bmp6	chr13:38529082-38684278	8.29918	7.12062	8.75695	9.98	867.707	751.137	1009.92	999.529	907.073	0.311946	0.139048	2.24345	0.0248681	0.0871097	Common
ENSMUSG00000035963	Odf3l2	chr10:79475359-79481572	0.386571	0.411551	0.0512018	0.0612627	15.4335	16.1993	2.12838	2.52406	9.07132	-2.77082	1.23855	-2.23714	0.025277	0.088245	Common
ENSMUSG00000030605	Mfge8	chr7:78783515-78798808	125.346	129.383	136.291	134.645	7622.45	8207.94	9138.21	8956.64	8481.31	0.192922	0.0864274	2.23219	0.0256027	0.0891243	Common
ENSMUSG00000106071	Gm43826	chr3:141392313-141394925	0.184701	0.424321	0.0978558	0.029271	14.5761	35.809	8.51353	2.52406	15.3557	-2.16556	0.974639	-2.22191	0.0262892	0.0910823	Common
ENSMUSG00000062309	Rpp25	chr9:57411308-57412731	1.29629	1.57673	0.763385	0.483558	57.447	72.4706	36.1825	22.7166	47.2042	-1.13341	0.511211	-2.21711	0.0266157	0.0918183	Common
ENSMUSG00000038412	Higd1a	chr9:121677628-121687428	48.8425	56.3037	80.2809	76.5567	1788.57	2119.55	2371.02	2296.9	2144.01	0.256427	0.115959	2.21136	0.027011	0.0928597	Common
ENSMUSG00000075420	Smim6	chr11:115802842-115804746	0.464275	0.635731	1.73144	1.09446	14.5761	23.0201	58.5305	36.5989	33.1814	1.3432	0.608819	2.20623	0.0273678	0.0937047	Common
ENSMUSG00000025496	Drd4	chr7:140871918-140876377	1.25723	1.33279	0.730545	0.641913	107.177	118.511	68.1082	61.8396	88.909	-0.794869	0.361693	-2.19764	0.027975	0.0952819	Common
ENSMUSG00000024786	Majin	chr19:6234417-6274255	0.183237	0.087271	0.593097	0.431954	6.85935	3.41038	24.4764	18.9305	13.4192	2.0822	0.951476	2.18839	0.028641	0.0971001	Common
ENSMUSG00000108489	Gm45025	chr7:115594508-115613380	0.11879	0.271568	0.0401213	0.0320033	11.1464	23.0201	3.19257	2.52406	9.97079	-2.57265	1.18073	-2.17886	0.029342	0.0989364	Common
ENSMUSG00000021466	Ptch1	chr13:63656141-63721412	40.1451	35.2503	28.401	32.4592	8572.47	7941.93	6710.79	7588.6	7703.45	-0.208045	0.0955134	-2.17818	0.029393	0.0990533	Common
ENSMUSG00000031383	Dusp9	chrX:72683024-72687120	12.0313	15.0158	15.6463	15.617	992.033	1297.65	1421.76	1407.17	1279.65	0.305117	0.142507	2.14106	0.0322691	0.106692	Common
ENSMUSG00000090191	9230105E05Rik	chr10:120225427-120228698	0.0882897	0.108129	0.496999	0.186892	6.00193	7.67336	37.2467	13.8824	16.2011	1.90981	0.892412	2.14005	0.0323504	0.106854	Common
ENSMUSG00000068617	Efcab1	chr16:14724500-14744001	12.3332	14.469	14.1755	16.6969	1032.33	1262.69	1304.7	1522.01	1280.43	0.299761	0.140188	2.13828	0.0324941	0.107176	Common
ENSMUSG00000008090	Fgfrl1	chr5:108840247-108854790	211.291	185.255	201.701	207.424	12720.7	11903.1	13717.4	14149.9	13122.8	0.17848	0.0835134	2.13714	0.0325867	0.107417	Common
ENSMUSG00000020581	Agr2	chr12:36042905-36054086	0.217185	0.586161	0.937306	1.36528	5.14451	14.4941	26.6048	36.5989	20.7106	1.68317	0.7877	2.13682	0.0326129	0.107461	Common
ENSMUSG00000030606	Hapln3	chr7:78764849-78780766	1.29954	2.44565	3.18654	2.27881	98.6031	145.794	217.095	165.326	156.705	0.648111	0.303769	2.13356	0.0328785	0.108041	Common
ENSMUSG00000011263	Exoc3l2	chr7:19197255-19230687	3.31177	3.45543	2.51252	2.22129	288.95	305.229	228.801	198.139	255.28	-0.474983	0.223468	-2.1255	0.0335446	0.109709	Common
ENSMUSG00000031930	Wwp2	chr8:108162996-108285227	545.725	568.46	462.19	461.577	45263.1	48688.3	42062.1	41416.1	44357.4	-0.170507	0.0802213	-2.12546	0.0335483	0.109709	Common
ENSMUSG00000053153	Spag16	chr1:69866146-70764291	0.462482	0.69119	0.224431	0.300754	49.7303	81.8492	26.6048	35.3369	48.3803	-1.09175	0.514094	-2.12363	0.0337007	0.110143	Common
ENSMUSG00000024302	Dtna	chr18:23548191-23792772	2.22474	2.89992	2.19457	1.4387	250.366	353.827	229.865	189.305	255.841	-0.525412	0.247673	-2.12139	0.0338888	0.110577	Common
ENSMUSG00000020363	Gfpt2	chr11:49685013-49729440	84.8765	74.9055	82.8399	85.9124	7613.02	7021.13	8224.07	8425.33	7820.88	0.186081	0.0878187	2.11892	0.0340972	0.111138	Common
ENSMUSG00000032724	Abtb2	chr2:103396654-103548768	43.7388	33.8646	30.1835	31.1996	6036.22	4882.82	4590.92	4702.33	5053.07	-0.232642	0.109864	-2.11755	0.0342129	0.111429	Common
ENSMUSG00000034591	Slc41a2	chr10:83066711-83173746	5.47544	5.81999	6.44745	5.94976	648.208	623.248	810.914	762.267	711.159	0.307763	0.145382	2.11692	0.0342663	0.111517	Common
ENSMUSG00000047361	Gm973	chr1:59555422-59675576	2.23491	3.72139	4.08616	4.12361	138.044	279.651	309.68	325.604	263.245	0.604522	0.287384	2.10354	0.035419	0.114366	Common
ENSMUSG00000038677	Scube3	chr17:28361114-28393828	18.0307	20.7202	14.57	15.9669	2833.77	3371.16	2512.55	2746.18	2865.92	-0.239096	0.114003	-2.09728	0.0359688	0.115875	Common
ENSMUSG00000063415	Cyp26b1	chr6:84548395-84570890	17.1101	13.3519	9.3001	12.1233	1932.62	1665.12	1319.6	1640.64	1639.49	-0.282536	0.134963	-2.09344	0.0363098	0.116689	Common
ENSMUSG00000038233	Gask1a	chr9:121780053-121809275	25.0361	23.3036	18.4361	18.9416	2240.43	2169	1882.55	1906.93	2049.73	-0.218678	0.104569	-2.09124	0.0365065	0.117227	Common
ENSMUSG00000085022	Gm5860	chr4:81983667-82021045	1.53652	1.3737	0.7841	0.630332	65.1638	48.598	28.7332	23.9786	41.6184	-1.10653	0.533361	-2.07463	0.0380209	0.120918	Common
ENSMUSG00000026519	Tmem63a	chr1:180769908-180802677	28.2765	25.4589	20.695	19.8004	2171.84	2070.1	1849.56	1789.56	1970.27	-0.220894	0.106637	-2.07145	0.0383165	0.121652	Common
ENSMUSG00000019732	Calr3	chr8:73178019-73197714	0.754514	0.783381	1.37264	1.31978	41.1561	45.1876	86.1995	73.1979	61.4352	0.886119	0.429576	2.06278	0.0391338	0.123713	Common
ENSMUSG00000086067	Gm16183	chr8:85337830-85343813	3.22004	3.53742	5.34355	4.50653	96.0308	95.4907	168.142	131.251	122.729	0.647047	0.3137	2.06263	0.0391478	0.123734	Common
ENSMUSG00000017639	Rab11fip4	chr11:79482037-79588849	27.1707	26.8075	26.5378	30.6336	4949.88	5060.16	5381.61	6094.35	5371.5	0.19682	0.0959806	2.05062	0.0403041	0.126576	Common
ENSMUSG00000073010	Gm5127	chrX:105626791-105754163	0.376502	0.224149	0.0883083	0	20.578	12.7889	5.32096	0	9.67198	-2.59562	1.26841	-2.04636	0.0407206	0.127512	Common
ENSMUSG00000016087	Fli1	chr9:32333499-32454157	28.6038	25.9225	22.2528	22.0646	2278.16	2104.21	1890	1879.17	2037.88	-0.217413	0.107271	-2.02676	0.042687	0.132286	Common
ENSMUSG00000021947	Cryl1	chr14:57512449-57635986	27.4499	36.3863	23.7757	24.5915	1251.83	1735.03	1191.89	1225.43	1351.05	-0.3054	0.151042	-2.02195	0.0431812	0.1334	Common
ENSMUSG00000038648	Creb3l2	chr6:37304189-37419081	54.734	49.0949	53.5551	54.9938	11730.3	11001	12661.7	12877.8	12067.7	0.168021	0.0832757	2.01764	0.0436285	0.134426	Common
ENSMUSG00000025915	Sgk3	chr1:9868331-9971070	13.7585	14.2747	10.2185	11.5548	1320.42	1405.08	1067.38	1217.86	1252.69	-0.255221	0.126923	-2.01083	0.0443433	0.13586	Common
ENSMUSG00000070291	Ddx43	chr9:78303058-78330869	0.784372	0.934784	0.405346	0.363746	54.0173	63.0921	30.8615	26.5027	43.6184	-1.02698	0.514151	-1.99743	0.0457784	0.139398	Common
ENSMUSG00000034394	Lif	chr11:4207556-4222514	1.12101	1.11008	0.572036	0.785091	133.757	136.415	72.365	98.4385	110.244	-0.666029	0.333767	-1.99549	0.0459893	0.139914	Common
ENSMUSG00000047990	C2cd4a	chr9:67737770-67739612	1.09854	0.872012	1.53451	1.75383	48.8728	40.9246	72.365	89.6043	62.9417	0.84886	0.428371	1.9816	0.0475243	0.143524	Common
ENSMUSG00000043587	Pxylp1	chr9:96705388-96774722	32.6632	31.9534	25.3517	27.1025	2875.78	2952.54	2472.12	2621.24	2730.42	-0.194806	0.0995674	-1.95652	0.050404	0.150287	Common
ENSMUSG00000036432	Siah2	chr3:58582358-58599821	15.7434	16.5252	17.8772	17.4622	1196.1	1309.59	1498.38	1447.55	1362.9	0.233741	0.119782	1.95138	0.0510116	0.151537	Common
ENSMUSG00000021069	Pygl	chr12:70237584-70278262	14.2246	16.3247	16.5461	17.3345	1220.11	1463.05	1564.36	1620.45	1466.99	0.247041	0.126873	1.94715	0.0515172	0.152767	Common
ENSMUSG00000036256	Igfbp7	chr5:77497086-77555888	38.7034	35.7645	46.9757	36.6437	1250.97	1207.28	1662.27	1296.11	1354.16	0.268476	0.137973	1.94586	0.0516713	0.153093	Common
ENSMUSG00000020272	Stk10	chr11:32483304-32574587	5.86661	8.47115	7.99701	8.77737	894.287	1350.51	1347.27	1463.96	1264.01	0.324252	0.167324	1.93787	0.0526386	0.155495	Common
ENSMUSG00000065439	Mir140	chr8:108277875-108277945	8.10824	12.3577	5.0207	6.55336	72.8805	132.152	50.017	66.8877	80.4844	-0.814508	0.422483	-1.92791	0.0538668	0.158156	Common
ENSMUSG00000032911	Cspg4	chr9:56772316-56807154	124.285	116.285	90.3025	107.345	30530.1	29847.7	24465.8	28824.8	28417.1	-0.180241	0.0936108	-1.92543	0.054176	0.158754	Common
ENSMUSG00000024899	Papss2	chr19:32573189-32644587	258.235	270.869	210.321	216.861	24073.7	26054.5	22152.2	22777.2	23764.4	-0.157993	0.0825044	-1.91496	0.0554973	0.161567	Common
ENSMUSG00000042251	Pm20d1	chr1:131725118-131749211	0.879715	0.872602	0.34137	0.405888	73.738	95.4907	37.2467	58.0535	66.1322	-0.835128	0.437331	-1.9096	0.0561846	0.163007	Common
ENSMUSG00000039632	Odad3	chr9:21901166-21913930	0.516729	0.488456	0.15997	0.199953	35.1541	32.3986	11.7061	15.1444	23.6008	-1.33617	0.700766	-1.90673	0.0565553	0.163745	Common
ENSMUSG00000051048	P4ha3	chr7:99934726-99968906	44.516	50.8968	49.7474	53.1166	3188.74	3793.2	3899.2	4147.04	3757.04	0.204478	0.108322	1.88768	0.0590688	0.16931	Common
ENSMUSG00000047250	Ptgs1	chr2:36120437-36142284	13.9557	10.7865	9.61664	9.82616	1122.36	922.509	838.583	856.92	935.093	-0.270439	0.144178	-1.87573	0.0606922	0.172937	Common
ENSMUSG00000046714	Foxc2	chr8:121842909-121845634	39.6887	35.276	40.2979	38.7891	3271.91	3033.54	3659.75	3492.04	3364.31	0.181919	0.0978468	1.85922	0.0629957	0.178044	Common
ENSMUSG00000056423	Uts2b	chr16:27172071-27188989	0.781692	1.10072	0.45916	0.091564	20.578	29.8409	12.7703	2.52406	16.4283	-1.69473	0.917593	-1.84693	0.0647575	0.1814	Common
ENSMUSG00000009876	Cox4i2	chr2:152596092-152606957	13.8576	17.1369	11.3385	10.6744	308.671	399.867	277.754	259.979	311.568	-0.397266	0.216154	-1.83789	0.0660791	0.183914	Common
ENSMUSG00000084986	Gm16224	chr4:134870731-134871596	1.37761	0.984188	0.232645	0.74229	19.7206	27.2831	5.32096	10.0963	15.6052	-1.6217	0.884634	-1.83318	0.0667753	0.185373	Common
ENSMUSG00000035441	Myo1d	chr11:80372951-80670851	10.4314	9.04799	6.49278	6.94959	1407.02	1235.41	1103.57	1145.93	1222.98	-0.232546	0.127183	-1.82844	0.0674832	0.186561	Common
ENSMUSG00000051000	Fam160a1	chr3:85567369-85653573	3.3285	3.40629	3.76231	3.98319	440.713	468.928	541.673	579.273	507.647	0.300687	0.165644	1.81526	0.0694844	0.19069	Common
ENSMUSG00000056758	Hmga2	chr10:120197179-120312374	40.3631	51.1544	36.3581	36.6108	4374.55	5849.66	4385.53	4369.15	4744.72	-0.223867	0.123467	-1.81318	0.0698045	0.191351	Common
ENSMUSG00000021411	Pxdc1	chr13:34811816-34837469	27.977	25.995	22.2245	21.5495	2260.15	2186.91	1990.04	1906.93	2086.01	-0.190206	0.104917	-1.81291	0.0698451	0.1914	Common
ENSMUSG00000019916	P4ha1	chr10:59159117-59209126	199.938	191.702	199.749	200.089	17280.4	17330.7	19181	19004.9	18199.3	0.141817	0.0782431	1.81251	0.0699069	0.191509	Common
ENSMUSG00000038775	Vill	chr9:118881845-118900587	46.71	46.3399	48.998	47.8323	3732.34	3791.49	4265.28	4169.75	3989.72	0.165019	0.0911416	1.81058	0.0702066	0.19211	Common
ENSMUSG00000000628	Hk2	chr6:82702005-82751435	10.3214	9.37528	9.9101	11.1709	1714.84	1642.95	1828.28	2039.44	1806.38	0.203332	0.113293	1.79474	0.0726956	0.196597	Common
ENSMUSG00000027377	Mall	chr2:127546305-127571852	3.35283	4.40657	2.48464	2.80135	206.638	278.799	166.014	186.781	209.558	-0.461951	0.257673	-1.79278	0.0730082	0.197135	Common
ENSMUSG00000017007	Rbpjl	chr2:164245113-164257368	2.56118	2.48251	1.92041	1.63369	209.21	202.918	161.757	135.037	177.231	-0.471161	0.263216	-1.79002	0.0734507	0.197784	Common
ENSMUSG00000030256	Bhlhe41	chr6:145803968-145811284	1.18436	2.17262	1.64198	1.87351	103.748	134.71	166.014	176.684	145.289	0.522478	0.292171	1.78826	0.0737339	0.198452	Common
ENSMUSG00000063430	Wscd2	chr5:113638312-113727786	5.79187	6.84921	4.664	5.15393	761.387	935.298	668.312	733.241	774.559	-0.276522	0.155363	-1.77984	0.0751022	0.201142	Common
ENSMUSG00000037071	Scd1	chr19:44382893-44396318	11.4037	16.0284	17.5784	18.0855	1434.46	2240.62	2693.47	2712.11	2270.16	0.556659	0.314969	1.76734	0.0771707	0.205451	Common
ENSMUSG00000042745	Id1	chr2:152578170-152579330	191.05	180.755	200.46	188.765	5544.92	5417.39	6326.62	5901.26	5797.55	0.157834	0.0893449	1.76657	0.0773006	0.205671	Common
ENSMUSG00000042473	Tbc1d8b	chrX:138585744-138654154	6.03343	6.07618	6.71738	6.50641	938.873	987.306	1150.39	1100.49	1044.27	0.225094	0.127506	1.76535	0.0775046	0.206052	Common
ENSMUSG00000003051	Elf3	chr1:135181312-135186306	2.1075	1.21983	2.7304	2.26122	116.609	70.7655	156.436	128.727	118.134	0.607736	0.344961	1.76175	0.0781113	0.206937	Common
ENSMUSG00000030276	Ttll3	chr6:113366220-113391548	4.12705	4.38759	3.15909	2.80292	275.231	316.313	238.379	212.021	260.486	-0.391842	0.223514	-1.7531	0.0795853	0.21003	Common
ENSMUSG00000026579	F5	chr1:163979406-164047846	0.343754	0.2947	0.215006	0.0977565	72.0231	67.3551	52.1454	23.9786	53.8755	-0.861877	0.498294	-1.72966	0.0836918	0.21813	Common
ENSMUSG00000090210	Itga10	chr3:96552899-96571835	4.59665	6.41731	6.05058	6.50269	724.518	1056.37	1048.23	1130.78	989.973	0.290663	0.168659	1.72337	0.0848213	0.220158	Common
ENSMUSG00000038572	Bpifb5	chr2:154065661-154082822	0.398725	0.412834	0.74166	0.840688	20.578	22.1675	40.4393	45.4332	32.1545	1.00517	0.586338	1.71431	0.0864713	0.223442	Common
ENSMUSG00000032023	Jhy	chr9:40806144-40875414	0.0553913	0.00879388	0.20132	0.0870513	5.14451	0.852596	18.0912	8.83422	8.23064	2.17296	1.26897	1.71238	0.0868261	0.224019	Common
ENSMUSG00000060550	H2-Q7	chr17:35658130-35662749	0.988278	0.869865	0.355672	0.404528	34.2967	31.546	13.8345	15.1444	23.7054	-1.18573	0.692423	-1.71244	0.0868157	0.224019	Common
ENSMUSG00000018387	Shroom1	chr11:53348031-53358593	7.02455	5.31113	4.72239	4.17036	588.189	446.76	443.768	378.61	464.332	-0.33016	0.193696	-1.70452	0.0882835	0.226396	Common
ENSMUSG00000110020	Gm45441	chr7:45480318-45484673	1.16776	1.66846	1.57485	2.58662	15.4335	23.8727	36.1825	45.4332	30.2305	1.05164	0.61838	1.70063	0.0890122	0.227712	Common
ENSMUSG00000059921	Unc5c	chr3:141170976-141540685	12.6164	13.7902	11.8518	13.6518	2927.23	3395.04	3440.53	3730.57	3373.34	0.18145	0.107508	1.68777	0.0914548	0.232402	Common
ENSMUSG00000021196	Pfkp	chr13:6629803-6698813	18.1595	18.7726	14.6179	14.8244	1631.67	1589.24	1347.27	1466.48	1508.66	-0.19562	0.115928	-1.68743	0.09152	0.232439	Common
ENSMUSG00000043079	Synpo	chr18:60727044-60781391	73.6923	74.2887	73.6517	73.0851	11329.1	11321.6	12538.3	12342.7	11882.9	0.135517	0.0803505	1.68658	0.091685	0.232788	Common
ENSMUSG00000068697	Myoz1	chr14:20699174-20706608	0.704517	0.859835	0.396585	0.355885	31.7245	38.3668	17.0271	15.1444	25.5657	-1.12133	0.668042	-1.67853	0.0932433	0.235436	Common
ENSMUSG00000045994	B3gat1	chr9:26645023-26674391	0.505679	0.552688	0.88095	0.774722	54.0173	53.7135	85.1353	85.8182	69.6711	0.666086	0.399785	1.66611	0.0956911	0.239788	Common
ENSMUSG00000022146	Osmr	chr15:6843057-6904450	1.55055	1.66459	0.925183	1.32986	260.655	285.62	170.271	242.31	239.714	-0.408952	0.246546	-1.65872	0.0971722	0.242438	Common
ENSMUSG00000043913	Ccdc60	chr5:116262699-116427044	1.11552	1.05929	0.815783	0.680381	115.751	114.248	86.1995	66.8877	95.7716	-0.583574	0.351828	-1.65869	0.0971784	0.242438	Common
ENSMUSG00000028755	Cda	chr4:138065838-138095303	3.25384	4.21782	2.56808	1.80747	85.7418	113.395	74.4934	51.7433	81.3434	-0.65262	0.394845	-1.65285	0.0983612	0.244521	Common
ENSMUSG00000087259	2610035D17Rik	chr11:112934720-113092664	22.1735	20.7876	18.4517	17.0143	1265.55	1263.55	1137.62	1061.37	1182.02	-0.201177	0.122931	-1.6365	0.101734	0.250622	Common
ENSMUSG00000074776	Gm10754	chr10:97517275-97802952	0.780317	1.27149	2.59691	1.44775	9.4316	10.2311	20.2196	29.0267	17.2273	1.32096	0.807504	1.63586	0.101869	0.250805	Common
ENSMUSG00000025515	Muc2	chr7:141276582-141308430	0.0387466	0.0815866	0.0321428	0.00824115	16.2909	35.809	14.8987	3.7861	17.6962	-1.45882	0.893488	-1.63273	0.102526	0.251727	Common
ENSMUSG00000037681	Esyt3	chr9:99192015-99240571	0.677788	0.540247	0.987461	0.665773	62.5915	52.8609	101.098	79.508	74.0147	0.648131	0.397303	1.63133	0.102821	0.252296	Common
ENSMUSG00000061082	Plac1	chrX:52158871-52328988	6.93414	8.65798	6.03175	5.35466	225.501	293.293	209.646	184.257	228.174	-0.395851	0.245909	-1.60974	0.107454	0.259601	Common
ENSMUSG00000068335	Dok1	chr6:83007914-83010452	22.5868	26.6348	18.7533	22.7632	1180.66	1438.33	1036.52	1202.72	1214.56	-0.227003	0.141102	-1.60878	0.107665	0.26002	Common
ENSMUSG00000041272	Tox	chr4:6686352-6990799	20.2452	20.5353	17.3502	16.6867	2146.12	2256.82	2024.09	1881.69	2077.18	-0.172391	0.107323	-1.60629	0.108211	0.260908	Common
ENSMUSG00000055413	H2-Q5	chr17:35613101-35616776	0.472594	0.187076	0.159934	0.0330692	21.4355	8.52596	6.38515	1.26203	9.40215	-1.94048	1.20929	-1.60464	0.108572	0.261472	Common
ENSMUSG00000026664	Phyh	chr2:4923829-4943541	28.8722	34.1758	34.2828	33.8947	1266.41	1571.33	1648.43	1629.28	1528.86	0.207977	0.129975	1.60013	0.109569	0.263094	Common
ENSMUSG00000047767	Atg16l2	chr7:100934527-100951295	13.1288	12.2871	10.6847	9.65947	1015.18	1004.36	900.306	844.299	941.037	-0.210514	0.131866	-1.59642	0.110394	0.264054	Common
ENSMUSG00000037852	Cpe	chr8:65045575-65146088	412.492	425.227	359.84	353.514	26471.9	28482.7	25448	24800.2	26300.7	-0.129147	0.081553	-1.5836	0.113286	0.268998	Common
ENSMUSG00000021338	Carmil1	chr13:24196466-24464778	31.0291	29.9782	25.207	26.0036	3617.45	3692.59	3278.77	3320.41	3477.3	-0.14766	0.0932536	-1.58342	0.113326	0.269033	Common
ENSMUSG00000042686	Jph1	chr1:17065161-17168113	4.76226	4.24401	3.48798	3.53742	672.216	625.805	545.93	550.246	598.549	-0.243903	0.155177	-1.57177	0.116004	0.273418	Common
ENSMUSG00000039774	Galnt12	chr4:47091908-47123070	5.20532	6.37443	6.97546	6.5134	359.258	460.402	516.133	487.144	455.734	0.292049	0.186287	1.56774	0.116942	0.274708	Common
ENSMUSG00000032773	Chrm1	chr19:8641152-8660951	1.94116	1.55244	1.4528	1.11921	281.233	240.432	222.416	177.947	230.507	-0.379089	0.241838	-1.56753	0.11699	0.274744	Common
ENSMUSG00000117384	C330024C12Rik	chr17:87499643-87502370	0.203287	0.329191	0.389075	0.711982	9.4316	15.3467	21.2838	35.3369	20.3498	1.18726	0.760679	1.56079	0.118573	0.27742	Common
ENSMUSG00000027313	Chac1	chr2:119181709-119184862	0.433397	0.363294	0.605038	0.817336	22.2929	18.7571	35.1183	44.1711	30.0849	0.947434	0.609199	1.55521	0.119896	0.279667	Common
ENSMUSG00000047641	Krt87	chr15:101328918-101336685	1.51985	1.85121	2.44042	1.86273	104.605	134.71	186.233	143.872	142.355	0.466448	0.302656	1.54118	0.123272	0.28529	Common
ENSMUSG00000085077	1700049E15Rik	chr6:147591738-147603872	2.39421	2.02073	1.67288	1.21507	66.0212	51.1557	36.1825	32.8128	46.5431	-0.762478	0.497465	-1.53273	0.125343	0.288624	Common
ENSMUSG00000038550	Ciart	chr3:95785814-95789563	4.12532	3.13168	2.64867	2.1908	174.056	140.678	126.639	100.963	135.584	-0.464585	0.305553	-1.52047	0.128392	0.293524	Common
ENSMUSG00000005131	4930550C14Rik	chr9:53314636-53345702	0.468504	0.371579	0.775674	0.862655	33.4393	17.0519	41.5034	51.7433	35.9345	0.883184	0.585513	1.50839	0.131454	0.298295	Common
ENSMUSG00000020090	Npffr1	chr10:61431270-61464344	0.089729	0.170943	0.0642855	0	10.289	18.7571	7.44934	0	9.12387	-1.92311	1.28426	-1.49745	0.134277	0.303246	Common
ENSMUSG00000043635	Adamts3	chr5:89824945-90031193	23.6002	23.2609	21.9455	26.6448	2455.65	2540.74	2548.74	3079.36	2656.12	0.171003	0.114388	1.49494	0.134931	0.304478	Common
ENSMUSG00000031610	Scrg1	chr8:57908956-57930619	54.3252	62.1745	68.1446	59.581	1203.82	1451.12	1633.53	1416	1426.12	0.200647	0.134464	1.4922	0.135648	0.305727	Common
ENSMUSG00000061718	Ppp1r1b	chr11:98239229-98248622	8.76709	8.50397	7.06502	6.58441	399.557	410.099	353.311	311.722	368.672	-0.282405	0.190154	-1.48514	0.137507	0.308503	Common
ENSMUSG00000004892	Bcan	chr3:87894837-87907537	1.29395	0.896872	0.806088	0.56141	114.037	75.881	69.1724	56.7914	78.9704	-0.589554	0.401047	-1.47004	0.141552	0.315042	Common
ENSMUSG00000068794	Col28a1	chr6:7997807-8192617	0.536715	0.587938	0.339893	0.316307	72.0231	80.144	48.9528	50.4813	62.9003	-0.614352	0.423926	-1.44919	0.147283	0.324169	Common
ENSMUSG00000067215	Usp51	chrX:151789464-151792412	4.35211	4.45225	4.71131	5.32486	290.665	312.903	347.99	388.706	335.066	0.286401	0.197721	1.44851	0.147474	0.324523	Common
ENSMUSG00000117695	Gm31912	chr19:56094679-56129039	0.314979	0.266606	0.348273	0.525845	35.1541	32.3986	44.696	68.1497	45.0996	0.735977	0.509041	1.44581	0.14823	0.325617	Common
ENSMUSG00000086631	Gm12784	chr7:34243896-34281116	0.0624457	0.0939941	0.230716	0.102241	4.28709	11.9363	28.7332	12.6203	14.3942	1.35613	0.942234	1.43927	0.150074	0.328345	Common
ENSMUSG00000042845	Wfdc12	chr2:164031150-164032528	0.366178	1.04641	0.989417	1.47979	5.14451	15.3467	18.0912	30.2888	17.2178	1.23451	0.858702	1.43765	0.150534	0.328887	Common
ENSMUSG00000027896	Slc16a4	chr3:107198545-107219431	14.1958	14.0938	15.8006	13.9793	949.162	983.896	1147.2	1050.01	1032.57	0.185483	0.129596	1.43124	0.152362	0.331632	Common
ENSMUSG00000020583	Matn3	chr12:8997928-9022028	196.533	256.808	237.154	239.527	17970.6	24493.4	23881.5	23904.1	22562.4	0.170333	0.119049	1.43079	0.152491	0.33174	Common
ENSMUSG00000115737	Rpl19-ps3	chr14:49340963-49360169	0.26487	0.54202	0.652057	0.655959	13.7187	23.8727	36.1825	35.3369	27.2777	0.927935	0.650517	1.42646	0.153736	0.333721	Common
ENSMUSG00000031849	Comp	chr8:70826207-70834716	191.234	222.9	224.27	218.708	13175.1	15983.6	16220.4	15935.7	15328.7	0.141177	0.0999496	1.41248	0.157809	0.340305	Common
ENSMUSG00000032470	Mras	chr9:99267472-99319434	17.8148	17.413	21.9352	22.044	1525.35	1590.94	1785.71	1684.81	1646.7	0.155708	0.112151	1.38837	0.165024	0.350963	Common
ENSMUSG00000075316	Scn9a	chr2:66310423-66465296	0.290595	0.395391	0.317492	0.507595	63.4489	104.017	92.5846	150.182	102.558	0.531591	0.383928	1.38461	0.166171	0.352782	Common
ENSMUSG00000027485	Bpifb1	chr2:154032737-154062289	0.0866765	0.132107	0.253721	0.32693	5.14451	6.82077	13.8345	17.6684	10.8671	1.39405	1.00957	1.38083	0.16733	0.354172	Common
ENSMUSG00000118383	Gm50321	chr19:9806262-9814261	0.157836	0.310717	0.426473	0.368531	12.8613	30.6934	43.6318	36.5989	30.9464	0.882626	0.640314	1.37843	0.168071	0.354899	Common
ENSMUSG00000103662	Gm34294	chr2:169465975-169470238	0	0.0760939	0.0974311	0.134511	0	10.2311	13.8345	18.9305	10.749	1.6763	1.22818	1.36486	0.172296	0.361158	Common
ENSMUSG00000092274	Neat1	chr19:5874735-5895506	8.7582	16.2895	8.51485	6.77546	1132.65	2271.32	1204.66	778.674	1346.83	-0.779092	0.572137	-1.36172	0.173286	0.362506	Common
ENSMUSG00000027661	Slc2a10	chr2:165345706-165361837	15.2304	14.8663	15.2267	15.8456	1637.67	1664.27	1801.68	1857.71	1740.33	0.148079	0.108772	1.36137	0.173397	0.362535	Common
ENSMUSG00000066797	Zfp648	chr1:154076932-154081435	8.45965	7.61536	6.34945	6.36459	505.019	468.075	411.842	415.209	450.036	-0.234679	0.173413	-1.35329	0.175963	0.366162	Common
ENSMUSG00000006567	Atp7b	chr8:22482800-22550321	0.653972	0.432862	0.261037	0.506313	121.753	87.8174	51.0812	93.3904	88.5106	-0.543666	0.403485	-1.34743	0.177843	0.368442	Common
ENSMUSG00000102997	Gm17244	chr4:123007141-123010557	0.450803	0.593772	0.889391	0.816309	14.5761	18.7571	28.7332	34.0749	24.0353	0.912066	0.678557	1.34413	0.178908	0.369786	Common
ENSMUSG00000034488	Edil3	chr13:88969590-89471342	28.3128	28.647	27.1419	31.1958	4425.14	4656.88	4678.18	5271.51	4757.93	0.131264	0.0977204	1.34326	0.179187	0.370047	Common
ENSMUSG00000035828	Pim3	chr15:88746388-88749929	93.2397	74.559	85.5815	86.2846	6889.36	5755.02	6947.04	6953.8	6636.3	0.136684	0.102022	1.33974	0.18033	0.371621	Common
ENSMUSG00000079436	Kcnj13	chr1:87314084-87322451	1.55103	1.22189	0.730388	0.491591	36.0116	33.2512	23.4122	13.8824	26.6393	-0.884599	0.660299	-1.33969	0.180345	0.371621	Common
ENSMUSG00000031286	Glt28d2	chr3:85777155-85794823	2.23333	2.28568	2.31555	2.98044	194.634	202.065	221.352	275.123	223.293	0.321425	0.240064	1.33892	0.180598	0.372006	Common
ENSMUSG00000023800	Tiam2	chr17:3376847-3569672	25.7594	19.3795	17.9985	19.6523	4544.32	3615.86	3526.73	3806.29	3873.3	-0.154402	0.117099	-1.31855	0.187318	0.381616	Common
ENSMUSG00000105541	Gm43136	chr5:110301352-110301988	1.16014	0.637556	1.65778	1.44256	25.7225	12.7889	37.2467	32.8128	27.1428	0.864828	0.66243	1.30554	0.191709	0.387802	Common
ENSMUSG00000005540	Fcer2a	chr8:3731736-3744175	0.417919	0.185123	0.128256	0.075207	27.4374	7.67336	9.57772	3.7861	12.1186	-1.37817	1.05865	-1.30182	0.19298	0.389579	Common
ENSMUSG00000084999	Gm15839	chr16:56706729-56741869	0.223051	0.220853	0.307738	0.805388	4.28709	5.11557	7.44934	18.9305	8.94562	1.48	1.14133	1.29673	0.194724	0.392262	Common
ENSMUSG00000034903	Cobll1	chr2:64918682-65069440	3.48065	3.26889	3.31552	4.01833	509.306	439.087	524.646	581.797	513.709	0.221475	0.171277	1.29308	0.195983	0.393855	Common
ENSMUSG00000079659	Tmem243	chr5:9150746-9169045	6.38073	5.86385	4.7327	4.61526	194.634	174.782	148.987	141.348	164.938	-0.346791	0.268951	-1.28942	0.197251	0.395626	Common
ENSMUSG00000019027	Dnah1	chr14:30982331-31045853	2.7353	2.63035	2.4538	2.01653	1061.48	1064.89	1021.62	856.92	1001.23	-0.17736	0.137877	-1.28637	0.198314	0.39698	Common
ENSMUSG00000042821	Snai1	chr2:167380114-167384734	31.3375	35.604	27.2984	28.7004	1543.35	1823.7	1479.23	1538.42	1596.17	-0.15834	0.123084	-1.28644	0.198289	0.39698	Common
ENSMUSG00000074981	Dcdc5	chr2:105833680-106236496	0.352229	0.247431	0.214186	0.17207	23.1503	18.7571	9.57772	10.0963	15.3953	-1.09184	0.853693	-1.27896	0.20091	0.400753	Common
ENSMUSG00000037962	Rflna	chr5:125080284-125089611	134.575	141.213	123.7	112.651	6863.63	7543.77	6964.07	6268.51	6909.99	-0.122466	0.0958758	-1.27734	0.201483	0.401658	Common
ENSMUSG00000066363	Serpina3f	chr12:104180802-104187388	0.305745	0.50305	0.578915	0.692669	18.8632	32.3986	39.3751	46.6952	34.333	0.745668	0.585474	1.27361	0.2028	0.403048	Common
ENSMUSG00000042784	Muc1	chr3:89136363-89140688	0.316445	0.48229	0.384767	0.81844	21.4355	35.809	32.9899	63.1016	38.334	0.741247	0.582551	1.27241	0.203226	0.403562	Common
ENSMUSG00000090439	Gm17455	chr10:60235504-60239338	1.19215	0.795832	1.09571	2.44825	26.58	17.0519	25.5406	51.7433	30.2289	0.818508	0.645102	1.2688	0.204512	0.405406	Common
ENSMUSG00000044646	Zbtb7c	chr18:75953248-76281635	3.21315	3.3823	4.02284	4.19634	343.825	355.532	423.548	398.802	380.427	0.234342	0.184823	1.26793	0.204824	0.405878	Common
ENSMUSG00000029134	Plb1	chr5:32390057-32521700	0.234196	0.326435	0.421554	0.431322	28.2948	44.335	58.5305	54.2674	46.3569	0.635731	0.503034	1.26379	0.206304	0.407853	Common
ENSMUSG00000062329	Cytl1	chr5:37892862-37897164	384.192	525.827	541.246	521.768	11372.8	16251.3	17670.9	16875.9	15542.7	0.322628	0.256674	1.25696	0.208769	0.411331	Common
ENSMUSG00000027261	Hao1	chr2:134339280-134396288	0.0416315	0.10575	0.234351	0.130854	3.42967	6.82077	18.0912	8.83422	9.29398	1.3994	1.1181	1.25158	0.210723	0.413973	Common
ENSMUSG00000042567	Nek10	chr14:7457703-7666348	0.0957695	0.0706501	0.0202202	0.0808403	23.1503	21.3149	6.38515	15.1444	16.4987	-1.06066	0.849566	-1.24847	0.211858	0.415431	Common
ENSMUSG00000025161	Slc16a3	chr11:120839305-120851694	145.906	141.528	126.427	121.197	8408.7	8514.87	8117.65	7596.17	8159.35	-0.106832	0.0858287	-1.24471	0.213238	0.417458	Common
ENSMUSG00000042662	Dusp15	chr2:152782916-152793618	0.894434	1.42362	0.972582	0.483425	48.0154	66.5025	41.5034	32.8128	47.2085	-0.620412	0.499245	-1.2427	0.213978	0.418277	Common
ENSMUSG00000051727	Kctd14	chr7:97100529-97108764	2.14072	2.25698	2.46098	2.85831	90.0289	101.459	118.125	135.037	111.163	0.401273	0.32347	1.24052	0.214782	0.419447	Common
ENSMUSG00000102573	Gm7265	chr9:72598830-72602332	2.15307	3.22832	1.88956	1.60874	108.892	170.519	108.547	100.963	122.23	-0.414602	0.334616	-1.23904	0.215331	0.420047	Common
ENSMUSG00000038370	Pcp4l1	chr1:171000830-171023837	3.25718	2.4684	2.02599	2.06048	155.193	122.774	106.419	107.273	122.915	-0.379421	0.313809	-1.20908	0.226631	0.435409	Common
ENSMUSG00000086804	Gm43154	chr6:31582124-31774988	2.34658	2.39489	4.11197	3.04901	63.4489	61.3869	101.098	71.9358	74.4675	0.47467	0.39862	1.19078	0.233739	0.444662	Common
ENSMUSG00000020805	Slc13a5	chr11:72132814-72157485	0.375205	1.00352	1.07636	0.673943	33.4393	57.1239	71.3008	61.8396	55.9259	0.557204	0.470308	1.18477	0.23611	0.44756	Common
ENSMUSG00000115317	Gm32618	chr15:32779049-32796152	2.74428	2.85724	2.27529	1.94865	129.47	135.563	111.74	92.1283	117.225	-0.375905	0.317331	-1.18458	0.236182	0.447596	Common
ENSMUSG00000105245	Gm31305	chr3:97637654-97643482	0.439672	0.44923	0.896982	0.63889	10.289	11.0837	24.4764	17.6684	15.8794	0.982961	0.831017	1.18284	0.236872	0.448452	Common
ENSMUSG00000019785	Clvs2	chr10:33388281-33500765	0.600828	0.397974	0.176389	0.323608	42.0135	28.9883	13.8345	27.7647	28.1502	-0.781454	0.661796	-1.18081	0.237679	0.449576	Common
ENSMUSG00000032507	Fbxl2	chr9:113805774-113855829	5.42781	5.85014	6.01766	6.18348	521.31	589.144	627.873	636.064	593.598	0.186622	0.15818	1.17981	0.238077	0.449954	Common
ENSMUSG00000087305	A430035B10Rik	chr6:8488794-8510430	0.889368	0.727304	0.434238	0.416755	56.5896	44.335	31.9257	34.0749	41.7313	-0.613666	0.521154	-1.17751	0.238991	0.451098	Common
ENSMUSG00000049691	Nkx3-2	chr5:41918825-41921844	26.5122	26.3086	26.3894	27.2803	1467.9	1509.95	1599.48	1664.62	1560.49	0.132126	0.112525	1.1742	0.240316	0.452638	Common
ENSMUSG00000085798	Gm2018	chr11:89193548-89200254	0.771809	1.13106	0.534727	0.15995	14.5761	18.7571	11.7061	2.52406	11.8908	-1.20576	1.03221	-1.16813	0.242755	0.455672	Common
ENSMUSG00000051113	Fam71e1	chr7:44146004-44150564	1.17332	2.06336	1.40108	1.07463	34.2967	56.2713	30.8615	26.5027	36.9831	-0.656708	0.568411	-1.15534	0.247951	0.462605	Common
ENSMUSG00000032243	Itga11	chr9:62585107-62691264	25.8602	17.9255	17.3284	19.1948	3896.97	2825.5	2878.64	3163.91	3191.25	-0.154065	0.135483	-1.13716	0.255473	0.471618	Common
ENSMUSG00000092383	H2-Pb	chr17:34292735-34295141	0.0552117	0.210369	0.435116	0.22312	2.57225	5.11557	15.9629	5.04813	7.17471	1.45959	1.28699	1.13411	0.256749	0.473044	Common
ENSMUSG00000037003	Tns2	chr15:102008847-102024836	83.9665	76.6124	68.6109	71.379	11969.6	11364.2	10732.4	11124.8	11297.7	-0.0943821	0.0833537	-1.13231	0.257505	0.473869	Common
ENSMUSG00000056487	Mettl7a2	chr15:100251080-100259721	0.173426	0.120144	0.230749	0.318566	9.4316	6.82077	14.8987	18.9305	12.5204	1.05527	0.935198	1.12839	0.259156	0.475973	Common
ENSMUSG00000051910	Sox6	chr7:115070106-115637979	68.1181	76.1729	47.8601	50.3867	4896.72	5214.48	4552.61	4856.3	4880.02	-0.104093	0.0928729	-1.12081	0.262368	0.479475	Common
ENSMUSG00000030693	Klk10	chr7:43430458-43434834	4.46455	6.61535	6.53891	5.95833	186.06	289.883	304.359	272.599	263.225	0.278463	0.251353	1.10785	0.267925	0.485848	Common
ENSMUSG00000097055	Gm4419	chr12:21467323-21471065	1.64675	1.62333	2.61546	2.10866	50.5877	55.4187	76.6218	69.4118	63.01	0.463249	0.420616	1.10136	0.270741	0.488907	Common
ENSMUSG00000093394	Gm20621	chr15:88773982-88775728	0.491883	0.647282	0.840315	0.892065	12.8613	21.3149	25.5406	32.8128	23.1324	0.768981	0.701985	1.09544	0.273325	0.492159	Common
ENSMUSG00000054136	Adm2	chr15:89206922-89208934	0.240499	0.354045	0.196918	0	9.4316	14.4941	8.51353	0	8.10981	-1.45702	1.33786	-1.08907	0.276125	0.495553	Common
ENSMUSG00000031112	Stk26	chrX:49929923-49981974	81.5021	83.5733	71.6066	72.5959	8346.11	9064.8	8132.55	8175.44	8429.72	-0.0944294	0.0871358	-1.0837	0.278496	0.498173	Common
ENSMUSG00000047730	Fcgbp	chr7:27770660-27820287	0.0572803	0.119356	0.0564273	0.0241125	13.7187	29.8409	15.9629	6.31016	16.4581	-0.954363	0.881681	-1.08244	0.279059	0.498758	Common
ENSMUSG00000022139	Mbnl2	chr14:120513080-120669109	103.435	98.9279	99.5098	100.454	8304.1	8428.76	9044.56	8763.55	8635.24	0.0899255	0.0831467	1.08153	0.279463	0.499268	Common
ENSMUSG00000041193	Pla2g5	chr4:138526554-138590793	0.919546	1.01337	0.810817	0.580383	56.5896	54.5661	39.3751	37.861	47.0979	-0.524625	0.485474	-1.08064	0.279856	0.499756	Common
ENSMUSG00000028475	Spaar	chr4:43730033-43734534	0.312542	0.304329	0.172026	0.205828	39.4412	40.9246	24.4764	27.7647	33.1517	-0.623408	0.577986	-1.07859	0.280772	0.50053	Common
ENSMUSG00000027938	Creb3l4	chr3:90144806-90150819	5.85438	6.26728	4.89757	5.13909	276.946	290.735	238.379	244.834	262.724	-0.232773	0.216459	-1.07536	0.282212	0.50236	Common
ENSMUSG00000055676	Gm5069	chr1:180154534-180158115	1.86087	2.06579	0.957432	2.07875	74.5954	83.5544	35.1183	78.246	67.8785	-0.48948	0.458469	-1.06764	0.285683	0.506234	Common
ENSMUSG00000029314	Gpat3	chr5:100993578-101046968	1.59428	1.91127	1.57774	1.01912	90.8863	125.332	85.1353	80.77	95.5308	-0.381513	0.357814	-1.06623	0.286319	0.506817	Common
ENSMUSG00000043122	A530016L24Rik	chr12:112455881-112466361	1.38485	1.90186	1.14949	1.12556	92.6012	128.742	89.392	80.77	97.8763	-0.37813	0.355415	-1.06391	0.287368	0.50818	Common
ENSMUSG00000031098	Syt8	chr7:141988713-141994133	0.581927	0.790672	0.924068	0.990933	30.0096	39.2194	44.696	56.7914	42.6791	0.549109	0.516473	1.06319	0.287696	0.5086	Common
ENSMUSG00000028033	Kcnq5	chr1:21468626-22032166	4.41249	4.8324	4.93263	4.72165	688.507	739.201	840.711	748.385	754.201	0.155487	0.146483	1.06147	0.288478	0.509449	Common
ENSMUSG00000114961	A930002C04Rik	chr13:47297417-47302146	0.294551	0.323741	0.153053	0.213649	23.1503	28.9883	12.7703	17.6684	20.6443	-0.781848	0.738174	-1.05917	0.289524	0.510763	Common
ENSMUSG00000110730	Gm19385	chr9:120690680-120695822	2.97406	3.44428	2.46717	2.34049	166.339	200.36	155.372	145.134	166.801	-0.286382	0.271514	-1.05476	0.291536	0.513079	Common
ENSMUSG00000025978	Rftn2	chr1:55209317-55265941	21.523	22.2055	18.3221	18.0055	2090.39	2169.86	1980.46	1966.25	2051.74	-0.110244	0.104606	-1.05389	0.291933	0.513512	Common
ENSMUSG00000001741	Il16	chr7:83292032-83389145	4.26865	4.81932	4.37254	5.34664	496.445	544.809	587.433	581.797	552.621	0.167306	0.160554	1.04205	0.297388	0.519591	Common
ENSMUSG00000050830	Vwc2	chr11:11064222-11216638	4.61277	4.79114	3.38674	4.05678	207.495	237.022	170.271	201.925	204.178	-0.258315	0.249415	-1.03568	0.300351	0.523036	Common
ENSMUSG00000049241	Hcar1	chr5:124014798-124018083	0.501057	0.543116	0.700272	0.616768	49.7303	56.2713	76.6218	66.8877	62.3778	0.438571	0.424111	1.0341	0.301092	0.523841	Common
ENSMUSG00000072214	Septin5	chr16:18439251-18448704	52.2144	60.0511	43.6618	49.0603	381.551	449.318	367.146	358.417	389.108	-0.195295	0.189094	-1.03279	0.301701	0.524686	Common
ENSMUSG00000055561	Spink5	chr18:44096301-44155568	0.231301	0.0677928	0.166927	0.287608	33.4393	10.2311	26.6048	45.4332	28.9271	0.718013	0.703509	1.02062	0.307437	0.53137	Common
ENSMUSG00000037686	Aspg	chr12:112073112-112093993	0.728335	1.05562	0.687051	1.27661	58.3044	92.9329	53.2096	58.0535	65.6251	-0.444126	0.435769	-1.01918	0.308119	0.532068	Common
ENSMUSG00000045672	Col27a1	chr4:63133671-63253228	40.652	48.3117	43.4841	46.2181	9568.79	11874.1	11267.7	11840.4	11137.7	0.107832	0.1058	1.01921	0.308103	0.532068	Common
ENSMUSG00000030287	Itpr2	chr6:146009796-146403676	6.64559	6.13586	4.54549	5.03136	1549.35	1692.4	1419.63	1563.66	1556.26	-0.120556	0.118819	-1.01462	0.310289	0.534231	Common
ENSMUSG00000031302	Nlgn3	chrX:100342773-100369569	32.3594	26.885	29.2885	32.4578	4536.6	3975.65	4435.55	4688.45	4409.06	0.0999582	0.100491	0.994695	0.319885	0.544805	Common
ENSMUSG00000041592	Sdk2	chr11:113667199-113957044	7.1684	8.5235	6.70941	7.20432	1997.78	2497.25	2445.51	2440.77	2345.33	0.120387	0.12157	0.990274	0.32204	0.547136	Common
ENSMUSG00000046959	Slc26a1	chr5:108817743-108823435	1.8029	1.9212	2.30368	2.13076	191.204	200.36	235.186	224.642	212.848	0.232349	0.23723	0.979426	0.32737	0.553378	Common
ENSMUSG00000038372	Gmds	chr13:32003561-32522723	24.2868	26.5747	21.9527	21.7585	1264.69	1449.41	1261.07	1233.01	1302.04	-0.12183	0.125287	-0.972405	0.330849	0.557475	Common
ENSMUSG00000060600	Eno3	chr11:70548027-70553339	25.1662	26.034	21.6369	20.651	1029.76	1049.55	973.735	932.642	996.42	-0.124877	0.128676	-0.97047	0.331812	0.558485	Common
ENSMUSG00000030255	Sspn	chr6:145877366-145910949	20.6481	20.4375	19.7208	20.9473	2648.56	2765.82	2810.53	2977.13	2800.51	0.0958819	0.099592	0.962747	0.335675	0.562744	Common
ENSMUSG00000017002	Slpi	chr2:164195989-164231015	8.19297	8.2657	10.3502	8.74088	172.341	196.097	229.865	203.187	200.373	0.234428	0.248495	0.94339	0.345481	0.572931	Common
ENSMUSG00000055148	Klf2	chr8:73072876-73075500	266.38	268.685	273.157	255.591	15037.4	15869.4	16950.4	15712.3	15892.4	0.0798167	0.0848321	0.940878	0.346768	0.57405	Common
ENSMUSG00000038859	Baiap2l1	chr5:144201335-144294922	7.22799	8.25041	7.79314	8.06472	670.501	776.715	780.052	814.011	760.32	0.139035	0.147793	0.940742	0.346837	0.574056	Common
ENSMUSG00000050926	Dcaf12l2	chrX:43454334-43457219	3.00019	2.78288	2.60251	2.01409	262.37	254.074	250.085	191.829	239.589	-0.221796	0.236763	-0.936787	0.348868	0.576173	Common
ENSMUSG00000062421	Arf2	chr11:103857564-103876163	81.653	80.6758	81.2066	79.1893	5600.66	5760.99	6115.91	5902.52	5845.02	0.081189	0.087194	0.93113	0.351786	0.579495	Common
ENSMUSG00000041567	Serpina12	chr12:103995027-104010702	0.0538352	0.124539	0.0606096	0.0207198	6.00193	16.1993	7.44934	2.52406	8.04366	-1.13755	1.23478	-0.921253	0.356918	0.584895	Common
ENSMUSG00000001249	Hpn	chr7:30798149-30814715	2.39966	2.83297	2.1576	2.07014	132.042	157.73	133.024	104.749	131.886	-0.282379	0.307244	-0.919071	0.358059	0.586035	Common
ENSMUSG00000037370	Enpp1	chr10:24513811-24588056	24.3055	22.1521	19.1086	21.0201	3444.25	3178.48	2926.53	3278.76	3207	-0.0944153	0.104149	-0.906543	0.364648	0.592277	Common
ENSMUSG00000048058	Ldlrad3	chr2:101780547-102016730	86.7819	78.5897	72.9481	73.1198	10054.9	9485.13	9306.35	9235.55	9520.49	-0.0756263	0.0840583	-0.899688	0.368286	0.595717	Common
ENSMUSG00000029408	Abcb9	chr5:124199592-124233861	3.26345	2.6381	2.1905	2.4643	315.53	276.241	239.443	277.647	277.215	-0.196308	0.218514	-0.898379	0.368983	0.596281	Common
ENSMUSG00000037621	Atoh8	chr6:72183160-72212561	16.232	15.4618	13.6754	13.6517	1157.51	1151.86	1074.83	1063.89	1112.02	-0.110657	0.12344	-0.896436	0.37002	0.597442	Common
ENSMUSG00000034127	Tspan8	chr10:115652736-115685798	4.76863	5.37205	6.46705	4.68181	184.345	211.444	270.305	191.829	214.481	0.226777	0.257854	0.87948	0.379141	0.606492	Common
ENSMUSG00000004473	Clec11a	chr7:43952110-43956326	12.5789	13.0532	13.6147	12.2078	1147.23	1240.53	1370.68	1206.5	1241.23	0.111016	0.127621	0.869885	0.384363	0.612004	Common
ENSMUSG00000031626	Sorbs2	chr8:45960824-46280943	87.3615	89.4846	82.3332	83.4055	7819.65	8654.7	8669.96	8710.55	8463.72	0.0772329	0.0891945	0.865892	0.386549	0.614384	Common
ENSMUSG00000073574	Grxcr2	chr18:42118387-42132114	0.127833	0.257065	0.271846	0.325263	7.71676	16.1993	18.0912	21.4545	15.8655	0.723439	0.848339	0.852771	0.393786	0.621154	Common
ENSMUSG00000049649	Gpr3	chr4:132936650-132939847	0.86229	0.468365	0.618046	1.09508	37.7264	36.6616	41.5034	59.3155	43.8017	0.434617	0.509817	0.852496	0.393939	0.621233	Common
ENSMUSG00000026062	Slc9a2	chr1:40719733-40808433	0.610662	0.71573	0.770261	0.747785	92.6012	109.985	128.767	116.107	111.865	0.274631	0.323509	0.848912	0.39593	0.62285	Common
ENSMUSG00000052221	Ppp1r36	chr12:76464311-76486266	5.38523	5.46918	4.86324	4.17328	228.931	248.958	223.48	191.829	223.299	-0.200648	0.23717	-0.846008	0.397548	0.624465	Common
ENSMUSG00000069769	Msi2	chr11:88230207-88609339	5.45379	7.81566	4.19788	3.87282	772.534	1133.95	888.599	834.203	907.322	-0.14585	0.173073	-0.842704	0.399394	0.626549	Common
ENSMUSG00000051074	4930579K19Rik	chr9:98444281-98445664	0.803599	1.61955	2.05164	1.58323	20.578	38.3668	45.7602	36.5989	35.326	0.484693	0.584914	0.828656	0.407299	0.632962	Common
ENSMUSG00000050511	Oprd1	chr4:131838036-131871797	0.642247	0.773122	0.651553	0.38979	78.0251	99.7537	88.3279	51.7433	79.4625	-0.337664	0.40851	-0.826574	0.408479	0.63375	Common
ENSMUSG00000045777	Ifitm10	chr7:141879846-141927490	1.24379	1.57617	0.896758	0.979236	42.8709	54.5661	36.1825	36.5989	42.5546	-0.421138	0.513971	-0.819382	0.412569	0.636942	Common
ENSMUSG00000063428	Ddo	chr10:40506006-40550911	0.159167	0.133804	0.171521	0.267596	10.289	10.2311	7.44934	27.7647	13.9336	0.767931	0.947675	0.810332	0.41775	0.642135	Common
ENSMUSG00000058147	Xlr3c	chrX:72298145-72308996	0.143327	0.153593	0.161363	0.337873	6.85935	7.67336	8.51353	17.6684	10.1787	0.841688	1.04446	0.805859	0.420324	0.644068	Common
ENSMUSG00000009108	Gnat2	chr3:108000104-108008748	0.0414492	0.554454	0.55998	0.297786	2.57225	33.2512	38.3109	20.1925	23.5817	0.711102	0.899672	0.790402	0.429293	0.65251	Common
ENSMUSG00000024395	Lims2	chr18:32055342-32091672	3.54234	6.02196	5.14722	4.83827	168.054	271.978	271.369	237.262	237.166	0.209993	0.266159	0.788975	0.430127	0.65329	Common
ENSMUSG00000020609	Apob	chr12:8027647-8066835	0.109872	0.0795173	0.0891724	0.117483	19.7206	17.9045	25.5406	29.0267	23.0481	0.534888	0.685123	0.780717	0.434969	0.65828	Common
ENSMUSG00000015652	Steap1	chr5:5786316-5799326	2.99939	3.45595	3.89633	3.29444	114.894	137.268	160.693	135.037	136.973	0.231805	0.298149	0.777482	0.436875	0.659719	Common
ENSMUSG00000085646	Gm11493	chr11:88631836-88634195	0.401114	0.573125	0.169346	0.270162	7.71676	13.6415	5.32096	6.31016	8.24735	-0.879925	1.1589	-0.759276	0.447688	0.668899	Common
ENSMUSG00000026729	4930562F07Rik	chr1:159902304-159905555	8.25507	7.53081	8.73164	9.66076	30.0096	38.3668	24.4764	25.2406	29.5234	-0.460293	0.613043	-0.750833	0.452753	0.673253	Common
ENSMUSG00000071658	Gng3	chr19:8814296-8816558	3.8255	3.52149	3.48959	2.3455	151.763	150.909	152.179	106.011	140.216	-0.225039	0.303559	-0.741336	0.458489	0.677727	Common
ENSMUSG00000107728	Gm38910	chr6:134582196-134584644	0.0811486	0.154597	0.104411	0.281088	6.00193	14.4941	10.6419	22.7166	13.4636	0.695035	0.947254	0.733737	0.463109	0.681277	Common
ENSMUSG00000030087	Klf15	chr6:90439557-90452220	8.17592	8.46031	8.6249	8.02239	582.187	637.742	687.467	631.016	634.603	0.112854	0.154538	0.730271	0.465225	0.682785	Common
ENSMUSG00000035112	Wnk4	chr11:101151423-101168235	14.1177	12.9363	14.1704	13.0458	1378.73	1416.16	1461.13	1500.56	1439.15	0.0834236	0.114666	0.727539	0.466896	0.684045	Common
ENSMUSG00000036533	Cdc42ep3	chr17:79641155-79662520	45.8668	48.1866	51.9093	48.4436	2189.85	2258.53	2449.77	2238.84	2284.25	0.0763844	0.105616	0.723229	0.469539	0.686829	Common
ENSMUSG00000025912	Mybl1	chr1:9737639-9770434	1.50916	1.66406	1.3533	1.61728	161.195	183.308	146.858	153.968	161.332	-0.19623	0.271903	-0.721694	0.470483	0.687873	Common
ENSMUSG00000010651	Acaa1b	chr9:118977090-118986161	0.924112	0.893641	0.603965	0.724269	40.2987	40.072	25.5406	35.3369	35.312	-0.405456	0.563937	-0.718974	0.472157	0.689247	Common
ENSMUSG00000049555	Tmie	chr9:110694778-110709181	1.32678	1.02264	0.912203	0.96866	116.609	97.1959	89.392	90.8663	98.5158	-0.246392	0.343224	-0.717876	0.472834	0.689699	Common
ENSMUSG00000040280	Ndufa4l2	chr10:127350835-127353023	37.5245	41.7931	38.0047	31.27	1069.2	1237.97	1177	970.503	1113.67	-0.102209	0.14276	-0.715949	0.474023	0.690479	Common
ENSMUSG00000043333	Rhbdl2	chr4:123681667-123723697	0.801594	0.875991	0.862501	1.13083	29.1522	34.9564	36.1825	47.9572	37.0621	0.388936	0.55003	0.707117	0.479494	0.694199	Common
ENSMUSG00000057092	Fxyd3	chr7:30767596-30776129	14.6584	23.724	18.5813	21.3818	131.185	192.687	184.105	186.781	173.689	0.195302	0.282084	0.692353	0.488716	0.701123	Common
ENSMUSG00000043155	Hpdl	chr4:116677100-116678904	0.377545	0.659326	0.779266	0.508576	20.578	37.5142	46.8244	30.2888	33.8014	0.412935	0.603706	0.684001	0.493975	0.704541	Common
ENSMUSG00000079012	Serpina3m	chr12:104304744-104360516	1.19814	1.23912	1.23329	1.52174	60.0193	64.7973	68.1082	83.2941	69.0547	0.276174	0.405172	0.681621	0.495479	0.705897	Common
ENSMUSG00000061397	Krt79	chr15:101837766-101848759	0.527789	0.360947	0.319956	0.273447	34.2967	23.8727	22.348	20.1925	25.1775	-0.449816	0.666965	-0.674422	0.500043	0.709598	Common
ENSMUSG00000074892	B3galt5	chr16:96037000-96121059	0.402532	0.262625	0.310373	0.173698	64.3064	43.4824	54.2737	30.2888	48.0878	-0.342915	0.516365	-0.664095	0.50663	0.715523	Common
ENSMUSG00000039330	Tsga10ip	chr19:5440076-5452554	0.201227	0.170258	0.146195	0.661768	6.85935	7.67336	6.38515	17.6684	9.64658	0.716815	1.08695	0.659475	0.509591	0.718272	Common
ENSMUSG00000100707	Gm28523	chr6:141192645-141195735	0.640366	0.949984	1.01321	0.7154	23.1503	34.1038	42.5676	31.5508	32.8431	0.375698	0.59102	0.635678	0.524987	0.729618	Common
ENSMUSG00000028784	Spocd1	chr4:129823041-129850908	0.0916634	0.320859	0.134157	0.0370426	8.57418	19.6097	13.8345	3.7861	11.4511	-0.661734	1.05061	-0.629859	0.528787	0.73249	Common
ENSMUSG00000013089	Etv5	chr16:22200058-22258469	57.0953	45.8164	40.651	41.6626	4527.17	3666.16	3857.69	3948.9	3999.98	-0.0698127	0.112058	-0.623007	0.53328	0.735899	Common
ENSMUSG00000030849	Fgfr2	chr7:129764180-129867993	155.349	125.814	121.744	130.794	18092.4	15509.6	15651.1	16608.3	16465.3	-0.0588822	0.0950065	-0.61977	0.535409	0.737612	Common
ENSMUSG00000041556	Fbxo2	chr4:148245077-148250881	5.59645	5.77166	4.6635	4.98625	222.071	236.169	201.132	213.283	218.164	-0.145777	0.235529	-0.618933	0.53596	0.73801	Common
ENSMUSG00000030206	Gsg1	chr6:135214323-135231349	0.263323	0.45766	0.711166	0.321732	12.8613	18.7571	28.7332	15.1444	18.874	0.479405	0.781939	0.613097	0.539812	0.740959	Common
ENSMUSG00000113459	Gm30655	chr13:63722864-63730376	0.184064	0.175331	0.0462038	0.165435	10.289	9.37855	3.19257	8.83422	7.92359	-0.724874	1.19235	-0.607935	0.543231	0.742897	Common
ENSMUSG00000026630	Batf3	chr1:190830521-190841140	6.58984	6.37843	5.86347	5.24978	168.054	169.667	158.564	142.61	159.724	-0.163872	0.271605	-0.603345	0.546279	0.744754	Common
ENSMUSG00000024526	Cidea	chr18:67476673-67500855	0.636297	0.824306	0.773675	0.959984	21.4355	29.8409	29.7973	36.5989	29.4181	0.370281	0.616343	0.600772	0.547992	0.745964	Common
ENSMUSG00000079484	Phyhd1	chr2:30156214-30172161	3.77937	3.26366	2.47931	2.74504	116.609	117.658	98.9698	106.011	109.812	-0.193592	0.322241	-0.600769	0.547994	0.745964	Common
ENSMUSG00000063130	Calml3	chr13:3852895-3854316	2.84818	5.85024	3.80343	3.4435	120.896	260.894	167.078	165.326	178.549	-0.199887	0.333153	-0.599985	0.548516	0.746478	Common
ENSMUSG00000033590	Myo5c	chr9:75139301-75212733	0.0759356	0.168777	0	0.0852415	15.4335	35.809	0	18.9305	17.5433	-1.44198	2.40947	-0.598462	0.549531	0.747078	Common
ENSMUSG00000034768	Asb16	chr11:102159568-102170288	0.588938	0.589521	0.41581	0.484068	50.5877	52.8609	39.3751	45.4332	47.0642	-0.288682	0.485312	-0.594838	0.551952	0.749103	Common
ENSMUSG00000044550	Tceal3	chrX:135491590-135569127	9.26351	11.3047	10.8181	9.92265	312.1	402.425	407.585	368.513	372.656	0.12012	0.202051	0.594501	0.552177	0.749228	Common
ENSMUSG00000116056	Gm4544	chr15:102565545-102568903	2.16249	2.34368	2.71581	2.04853	77.1676	87.8174	106.419	84.5561	88.9901	0.213671	0.362561	0.589338	0.555635	0.751976	Common
ENSMUSG00000105896	Gm43311	chr5:65567993-65570370	0.202962	0.193332	0.161295	0.305566	14.5761	16.1993	18.0912	23.9786	18.2113	0.447634	0.771381	0.580302	0.561711	0.756045	Common
ENSMUSG00000032418	Me1	chr9:86463423-86578006	19.6097	17.1583	16.6454	16.3004	1933.48	1764.02	1799.55	1735.29	1808.08	-0.064649	0.111747	-0.578532	0.562905	0.756976	Common
ENSMUSG00000049721	Gal3st1	chr11:3933635-3949326	9.12162	11.175	10.539	9.94129	486.156	616.427	612.974	567.914	570.868	0.0995662	0.172782	0.576255	0.564443	0.758098	Common
ENSMUSG00000090576	Gm17055	chr6:108633877-108636498	0.286793	0.249488	0.233943	0.10734	20.578	19.6097	18.0912	11.3583	17.4093	-0.441693	0.797234	-0.554031	0.579557	0.768483	Common
ENSMUSG00000020884	Asgr1	chr11:69944910-69948720	1.19439	1.18324	1.08231	0.707926	43.7283	44.335	43.6318	27.7647	39.865	-0.296633	0.538273	-0.551082	0.581577	0.76976	Common
ENSMUSG00000040121	Rep15	chr6:146934081-146935743	0.341502	0.845778	0.249909	0.598031	18.0058	44.335	13.8345	34.0749	27.5625	-0.389895	0.718338	-0.542774	0.587285	0.774476	Common
ENSMUSG00000022094	Slc39a14	chr14:70540917-70588874	34.3458	37.1889	34.1828	32.1551	4229.64	4489.77	4507.91	4515.55	4435.72	0.0494377	0.0914123	0.540821	0.588631	0.775539	Common
ENSMUSG00000069805	Fbp1	chr13:63012566-63036096	3.74352	2.75935	3.28006	4.02159	132.9	117.658	131.96	147.658	132.544	0.157027	0.297786	0.527314	0.597976	0.781885	Common
ENSMUSG00000090394	4930523C07Rik	chr1:159871953-159907778	22.7391	23.8354	23.8923	17.6341	1508.2	1470.73	1450.49	1407.17	1459.15	-0.0597178	0.114322	-0.522366	0.601415	0.784373	Common
ENSMUSG00000091455	Otogl	chr10:107596391-107747995	0.317371	0.583033	0.371892	0.388256	87.4567	165.404	108.547	113.583	118.748	-0.187529	0.359651	-0.521419	0.602075	0.784489	Common
ENSMUSG00000010601	Apol7a	chr15:77272418-77283310	0.489072	0.319621	0.484003	0.370663	33.4393	23.0201	38.3109	31.5508	31.5803	0.309701	0.597589	0.51825	0.604284	0.786094	Common
ENSMUSG00000067878	Map7d3	chrX:55843217-55867686	2.78164	3.49501	2.75358	2.93689	171.484	237.022	228.801	218.332	213.909	0.130731	0.254504	0.513672	0.607482	0.788555	Common
ENSMUSG00000052281	Tspan32os	chr7:142542705-142561770	0.782405	0.665413	0.589846	0.352873	21.4355	25.5779	24.4764	11.3583	20.712	-0.381671	0.752189	-0.507414	0.611864	0.791568	Common
ENSMUSG00000117509	Gm46606	chr17:83405446-83428170	1.26005	2.38939	2.01328	1.72641	30.8671	52.8609	52.1454	47.9572	45.9576	0.258459	0.511724	0.505075	0.613506	0.792479	Common
ENSMUSG00000085596	Gm11476	chr2:167395233-167449765	1.02272	0.706631	0.966025	0.981356	57.447	46.0402	62.7873	58.0535	56.082	0.224679	0.447942	0.50158	0.615963	0.794522	Common
ENSMUSG00000015850	Adamtsl4	chr3:95583510-95595228	3.08417	2.44118	2.8181	2.42352	336.108	302.672	370.338	314.246	330.841	0.101633	0.202949	0.500778	0.616528	0.794998	Common
ENSMUSG00000026828	Galnt5	chr2:57887895-57935872	5.5311	5.6523	4.97	5.04628	696.224	753.695	692.788	686.545	707.313	-0.0719299	0.146186	-0.492042	0.62269	0.799148	Common
ENSMUSG00000103854	Gm37250	chr1:93459536-93461924	0.154491	0.407523	0.0936555	0.304159	12.0039	33.2512	10.6419	23.9786	19.9689	-0.396192	0.819218	-0.483621	0.628655	0.80335	Common
ENSMUSG00000026450	Chit1	chr1:134038979-134079278	0.45391	0.566021	0.371507	0.421271	24.8651	32.3986	21.2838	25.2406	25.9471	-0.302147	0.653008	-0.4627	0.64358	0.812808	Common
ENSMUSG00000002847	Pla1a	chr16:38216478-38253507	0.431289	0.657322	0.615044	0.503509	25.7225	44.335	45.7602	37.861	38.4197	0.257286	0.55676	0.462112	0.644001	0.812907	Common
ENSMUSG00000039911	Spsb1	chr4:149980739-150039500	34.0924	27.5695	29.1215	29.1702	2459.93	2161.33	2429.55	2353.69	2351.13	0.0498811	0.109156	0.456969	0.647693	0.815019	Common
ENSMUSG00000097441	Gm26633	chr7:78667800-78703071	1.16792	1.4114	0.912574	1.17408	196.349	244.695	185.169	223.38	212.398	-0.112565	0.251388	-0.447775	0.654316	0.818894	Common
ENSMUSG00000025644	Gm7628	chr9:108922911-108926864	0.569423	0.687858	0.470104	0.519031	31.7245	42.6298	29.7973	32.8128	34.2411	-0.249448	0.571683	-0.43634	0.66259	0.82425	Common
ENSMUSG00000101603	Gm28730	chrX:52140070-52142036	0.161703	0.47676	0.528493	0.229931	17.1484	22.1675	30.8615	17.6684	21.9615	0.309999	0.719939	0.43059	0.666766	0.82691	Common
ENSMUSG00000106896	G630022F23Rik	chr5:33877386-33881013	0.3432	0.35746	0.151363	0.43047	33.4393	37.5142	19.1554	40.385	32.6235	-0.262223	0.612396	-0.428192	0.668511	0.828019	Common
ENSMUSG00000023393	Slc17a9	chr2:180367055-180384073	0.823298	0.891177	0.954986	0.873782	60.8767	65.6499	74.4934	68.1497	67.2924	0.174042	0.406849	0.42778	0.668812	0.828147	Common
ENSMUSG00000041660	Bbox1	chr2:110093041-110144905	0.675803	0.865144	0.398649	0.591141	49.7303	56.2713	34.0541	58.0535	49.5273	-0.209387	0.494462	-0.423465	0.671956	0.830277	Common
ENSMUSG00000046807	Lrrc75b	chr10:75385956-75396164	3.53125	2.76507	3.51021	3.62979	433.854	340.186	390.558	429.091	398.422	0.0817867	0.196007	0.417265	0.676485	0.833131	Common
ENSMUSG00000022754	Tmem45a	chr16:56625523-56706529	25.0167	31.2374	26.5204	25.8693	1314.42	1761.46	1631.4	1571.23	1569.63	0.0583959	0.141465	0.412794	0.679758	0.835384	Common
ENSMUSG00000108105	Gm5340	chr7:3333158-3334038	0.773968	0.860121	0.980281	0.825376	21.4355	27.2831	31.9257	26.5027	26.7867	0.264381	0.640353	0.412868	0.679703	0.835384	Common
ENSMUSG00000031125	3830403N18Rik	chrX:55181931-55198858	0.610895	0.529009	0.593981	0.673291	18.8632	17.0519	21.2838	22.7166	19.9789	0.292154	0.732912	0.39862	0.690173	0.84333	Common
ENSMUSG00000054863	Tafa5	chr15:87428499-87643565	6.66527	6.03969	6.22917	6.10942	540.173	505.589	550.187	542.674	534.656	0.0637123	0.161423	0.394693	0.69307	0.844874	Common
ENSMUSG00000024697	Gna14	chr19:16413125-16588184	5.22635	5.00498	5.24324	4.80498	371.262	423.74	419.291	416.471	407.691	0.0721668	0.182972	0.394415	0.693275	0.844918	Common
ENSMUSG00000040940	Arhgef1	chr7:24602336-24626019	153.46	152.314	134.945	138.234	12747.2	13763.5	12888.4	13030.5	13107.4	-0.0325906	0.0839662	-0.388139	0.697913	0.84772	Common
ENSMUSG00000090891	D6Ertd527e	chr6:87081727-87089979	0.99821	1.08568	1.08045	0.654521	66.8786	75.881	79.8143	46.6952	67.3173	-0.168082	0.4329	-0.388271	0.697816	0.84772	Common
ENSMUSG00000029755	Dlx5	chr6:6877804-6882085	16.0474	16.4208	16.6898	14.7402	691.079	734.938	793.886	689.069	727.243	0.0577106	0.149748	0.385384	0.699953	0.849021	Common
ENSMUSG00000038009	Dnajc22	chr15:98997292-99002618	2.26813	2.19508	2.10412	2.37092	109.75	109.985	113.868	124.941	114.636	0.118965	0.315695	0.376834	0.706297	0.852633	Common
ENSMUSG00000074113	Gm10629	chr8:107009938-107026649	0.126817	0.174489	0.158639	0.0569433	7.71676	11.9363	10.6419	3.7861	8.52028	-0.432325	1.15485	-0.374355	0.70814	0.853699	Common
ENSMUSG00000024935	Slc1a1	chr19:28812473-28891360	1.58502	1.63705	1.55048	1.19421	96.0308	107.427	106.419	79.508	97.3463	-0.126417	0.351283	-0.359873	0.718942	0.859329	Common
ENSMUSG00000041020	Map7d2	chrX:158197567-158281753	1.13375	1.27289	1.54566	1.25765	84.8844	79.2914	95.7772	83.2941	85.8118	0.127028	0.363599	0.349362	0.726818	0.864375	Common
ENSMUSG00000099032	Tcf24	chr1:10030387-10038157	0.610531	0.406163	0.457191	0.384736	69.4509	44.335	59.5947	41.6471	53.7569	-0.164075	0.481366	-0.340852	0.733215	0.868072	Common
ENSMUSG00000038496	Slc19a3	chr1:82990243-83016169	0.627543	0.499933	0.7258	0.510744	51.4451	48.598	72.365	39.123	52.8828	0.162853	0.486213	0.334942	0.737669	0.870479	Common
ENSMUSG00000006538	Ihh	chr1:74984473-74990831	27.6429	31.6108	27.2636	26.5644	2068.09	2469.12	2246.51	2169.43	2238.29	-0.0389344	0.11634	-0.33466	0.737882	0.870609	Common
ENSMUSG00000096299	Gm21814	chr6:149467587-149485154	0.855458	1.64695	1.34817	2.13651	16.2909	29.8409	21.2838	32.8128	25.0571	0.224685	0.688488	0.326346	0.744163	0.875513	Common
ENSMUSG00000045515	Pou3f3	chr1:42734084-42742336	2.07759	2.72859	1.87597	2.4404	463.863	635.184	461.859	593.155	538.515	-0.0608277	0.196727	-0.309199	0.75717	0.882983	Common
ENSMUSG00000114638	Gm31834	chr13:38711378-38716896	0.563203	0.455022	0.63986	0.404042	55.7322	48.598	68.1082	46.6952	54.7834	0.142479	0.461736	0.308572	0.757647	0.883148	Common
ENSMUSG00000026809	Spaca9	chr2:28582091-28589695	0.84586	1.04745	0.952299	0.933378	18.0058	22.1675	21.2838	25.2406	21.6744	0.209539	0.707737	0.296069	0.767177	0.88764	Common
ENSMUSG00000029727	Cyp3a13	chr5:137891193-137919881	0.144006	0.0914492	0.162127	0.0905263	12.8613	8.52596	17.0271	8.83422	11.8121	0.281771	0.970917	0.290211	0.771655	0.890436	Common
ENSMUSG00000038295	Atg9b	chr5:24589178-24597141	0.252069	0.310098	0.25812	0.340375	30.0096	37.5142	35.1183	40.385	35.7568	0.15932	0.556176	0.286457	0.774528	0.891415	Common
ENSMUSG00000026387	Sctr	chr1:119934623-119991266	0.327627	0.349326	0.0952782	0.425454	19.7206	23.0201	6.38515	30.2888	19.8537	-0.235736	0.835023	-0.282311	0.777705	0.893514	Common
ENSMUSG00000097649	Gm10561	chr1:55265409-55274781	1.58411	1.6597	1.49929	1.9535	43.7283	60.5343	44.696	50.4813	49.86	-0.133222	0.480229	-0.277414	0.781462	0.895332	Common
ENSMUSG00000043753	Dmrta1	chr4:89576434-89583009	1.09925	0.9013	0.861606	0.871586	135.472	116.806	119.189	118.631	122.525	-0.085034	0.308406	-0.275721	0.782763	0.895919	Common
ENSMUSG00000026304	Rab17	chr1:90885854-90897383	1.86087	2.54101	2.09879	2.91975	102.89	138.121	104.291	152.706	124.502	0.088676	0.331925	0.267157	0.789349	0.900796	Common
ENSMUSG00000029053	Prkcz	chr4:155344585-155445818	4.45652	4.39628	4.44168	4.34016	440.713	476.601	432.062	456.856	451.558	-0.0459898	0.173744	-0.264699	0.791241	0.90195	Common
ENSMUSG00000071001	Hrct1	chr4:43727187-43728639	2.79488	5.0453	3.85071	3.92284	122.611	231.053	186.233	188.043	181.985	0.0815116	0.309795	0.263115	0.792462	0.902854	Common
ENSMUSG00000086541	Has2os	chr15:56553339-56641795	3.23349	3.98627	3.3754	2.97125	78.0251	79.2914	81.9427	64.3636	75.9057	-0.101575	0.388977	-0.261135	0.793989	0.903646	Common
ENSMUSG00000104195	B230377A18Rik	chr5:134205184-134206548	2.44968	3.03127	3.18766	2.35683	49.7303	28.1357	54.2737	31.5508	40.9226	0.146259	0.560979	0.260722	0.794307	0.903707	Common
ENSMUSG00000016024	Lbp	chr2:158148412-158174772	4.38758	4.40257	4.76991	3.87568	272.659	231.053	269.24	254.93	256.971	0.0580906	0.22359	0.259808	0.795012	0.90391	Common
ENSMUSG00000110411	Gm45457	chr8:46232264-46235353	0.753339	0.89262	0.982597	0.420767	70.3083	87.8174	101.098	44.1711	75.8487	-0.114617	0.446177	-0.256887	0.797266	0.905093	Common
ENSMUSG00000029829	Tmem213	chr6:38086189-38092744	0.404769	0.471246	0.607605	0.242333	7.71676	5.96817	11.7061	5.04813	7.60979	0.301681	1.1968	0.252073	0.800985	0.907166	Common
ENSMUSG00000027796	Smad9	chr3:54663002-54708678	1.24237	1.02731	1.238	0.954275	203.208	173.93	223.48	170.374	192.748	0.06549	0.262902	0.249104	0.80328	0.908398	Common
ENSMUSG00000087523	Gm12319	chr11:70545566-70547319	2.70275	2.57451	1.70042	3.10535	40.2987	42.6298	26.6048	49.2192	39.6881	-0.136726	0.550837	-0.248214	0.803968	0.9088	Common
ENSMUSG00000041794	Myrip	chr9:120130578-120303907	1.34253	1.25995	1.45382	1.52026	138.902	185.013	169.206	170.374	165.874	0.0679789	0.277978	0.244547	0.806807	0.910153	Common
ENSMUSG00000102059	Gm20257	chr1:58691799-58694990	0.788301	1.27075	0.785094	1.23063	23.1503	38.3668	27.669	27.7647	29.2377	-0.150424	0.626468	-0.240114	0.810242	0.911181	Common
ENSMUSG00000052276	Ostn	chr16:27126238-27169962	1.33946	1.7477	1.3696	1.61186	44.5857	57.1239	43.6318	50.4813	48.9557	-0.113989	0.480869	-0.237048	0.81262	0.911935	Common
ENSMUSG00000111094	Gm34425	chr9:120698225-120702926	0.278014	0.346981	0.306074	0.0744973	11.1464	12.7889	12.7703	7.57219	11.0695	-0.227462	0.990069	-0.229743	0.818291	0.914722	Common
ENSMUSG00000097783	Gm26747	chr8:122147976-122154782	0.529209	0.441088	0.409614	0.378715	29.1522	25.5779	26.6048	22.7166	26.0129	-0.147902	0.647199	-0.228527	0.819237	0.915316	Common
ENSMUSG00000026227	2810459M11Rik	chr1:85973584-85983178	1.29906	1.2779	1.15411	1.18571	122.611	115.953	127.703	122.417	122.171	0.0687872	0.306048	0.22476	0.822166	0.917071	Common
ENSMUSG00000080115	Eef1akmt3	chr10:126866872-126877382	0.917429	0.990519	1.1295	0.8765	77.1676	84.407	98.9698	71.9358	83.1201	0.0847205	0.378057	0.224095	0.822684	0.917429	Common
ENSMUSG00000087203	Gm13986	chr2:117687771-117941683	0.252046	0.363357	0.239065	0.213306	21.4355	35.809	25.5406	26.5027	27.3219	-0.138068	0.646915	-0.213426	0.830995	0.921891	Common
ENSMUSG00000095930	Nim1k	chr13:120171629-120217418	5.17362	5.05992	4.85907	4.86351	642.206	659.057	667.248	662.567	657.769	0.0313763	0.148141	0.2118	0.832263	0.922212	Common
ENSMUSG00000047415	Gpr68	chr12:100842940-100874457	0.573282	0.757439	0.556749	0.792381	54.8748	75.881	57.4663	82.0321	67.5635	0.0892338	0.427255	0.208854	0.834562	0.923506	Common
ENSMUSG00000078566	Bnip3	chr7:138492564-138511235	43.2688	39.397	35.596	34.3715	839.412	830.428	814.106	825.369	827.329	-0.0266051	0.136264	-0.195246	0.8452	0.929654	Common
ENSMUSG00000114340	Gm18132	chr13:36176114-36177414	0.240129	0.166353	0.172038	0.264655	9.4316	6.82077	7.44934	11.3583	8.765	0.205462	1.10425	0.186065	0.852393	0.934194	Common
ENSMUSG00000024105	Themis3	chr17:66861499-66901616	0.145018	0.0637556	0.138148	0.105187	12.0039	5.96817	11.7061	8.83422	9.62809	0.196431	1.06703	0.184092	0.853941	0.934476	Common
ENSMUSG00000033427	Upb1	chr10:75236948-75277513	0.121284	0.227698	0.136538	0.449524	11.1464	17.0519	13.8345	17.6684	14.9253	0.156642	0.855823	0.183031	0.854774	0.934957	Common
ENSMUSG00000055567	Unc80	chr1:66507525-66738307	0.394336	0.569541	0.660858	0.47259	78.8825	118.511	96.8414	109.797	101.008	0.0645215	0.356034	0.181223	0.856193	0.935802	Common
ENSMUSG00000010064	Slc38a3	chr9:107527832-107546729	5.60448	4.68708	5.14745	4.78498	408.131	370.879	395.879	401.326	394.054	0.033188	0.183453	0.180907	0.85644	0.935944	Common
ENSMUSG00000027004	Frzb	chr2:80242313-80277969	27.721	25.6331	25.0607	23.8667	2639.13	2546.7	2634.94	2486.2	2576.74	-0.0177806	0.100962	-0.176111	0.860207	0.937707	Common
ENSMUSG00000087466	A330041J22Rik	chr9:86577512-86583306	0.419851	0.45918	0.595231	0.446291	23.1503	24.7253	28.7332	22.7166	24.8313	0.106856	0.661905	0.161438	0.871749	0.94261	Common
ENSMUSG00000039079	Trhr2	chr8:123083705-123087485	1.27069	1.67439	1.47828	1.512	51.4451	80.9966	68.1082	70.6738	67.8059	0.0668972	0.425067	0.15738	0.874945	0.94409	Common
ENSMUSG00000087633	Gm14455	chr2:172267723-172282480	0.55541	0.964206	0.440456	0.69473	12.8613	22.1675	18.0912	13.8824	16.7506	-0.128317	0.818038	-0.156859	0.875356	0.944381	Common
ENSMUSG00000030041	M1ap	chr6:82923882-83007290	0.938934	0.452699	0.766822	0.39916	36.869	28.1357	41.5034	18.9305	31.3596	-0.0962042	0.629463	-0.152835	0.878528	0.946292	Common
ENSMUSG00000064246	Chil1	chr1:134109913-134117919	8.44125	7.7562	6.62988	8.33032	428.709	395.604	357.568	451.807	408.422	-0.0286329	0.192138	-0.149022	0.881536	0.947706	Common
ENSMUSG00000027932	Slc27a3	chr3:90292545-90297234	49.2937	46.8697	46.3902	44.1517	3397.09	3364.34	3515.02	3306.52	3395.75	0.0130601	0.0954328	0.136851	0.891148	0.953142	Common
ENSMUSG00000003032	Klf4	chr4:55527142-55532466	67.9217	64.1017	57.3534	58.8809	4705.51	4580.14	4624.97	4740.19	4662.71	0.0122066	0.0893733	0.13658	0.891363	0.953209	Common
ENSMUSG00000056411	Gm12500	chr3:107992899-107995327	0.470373	0.432677	0.564351	0.256434	23.1503	30.6934	35.1183	15.1444	26.0266	-0.0898217	0.687082	-0.130729	0.89599	0.955176	Common
ENSMUSG00000011008	Mcoln2	chr3:145855587-145901268	6.51714	8.12332	6.42883	7.61643	467.293	614.722	518.261	548.984	537.315	-0.0203702	0.180168	-0.113062	0.909981	0.961634	Common
ENSMUSG00000087075	Lbhd2	chr12:111373242-111378524	24.7362	29.2111	25.2738	23.3362	515.308	639.447	594.883	543.936	573.393	-0.0193125	0.170796	-0.113074	0.909972	0.961634	Common
ENSMUSG00000027544	Nfatc2	chr2:168318329-168443577	11.1924	10.5916	9.01813	10.1387	1961.77	1885.94	1765.49	2052.06	1916.32	-0.012205	0.115965	-0.105247	0.91618	0.964134	Common
ENSMUSG00000097063	Pantr2	chr1:42746220-42752614	0.296158	0.405867	0.130279	0.316376	6.85935	11.0837	5.32096	11.3583	8.65558	-0.115355	1.13048	-0.102041	0.918724	0.965318	Common
ENSMUSG00000100053	Gm28154	chr1:17685307-17711305	0.107648	0.138493	0.0681719	0.179409	18.0058	19.6097	10.6419	25.2406	18.3745	-0.0783996	0.798964	-0.0981265	0.921832	0.966445	Common
ENSMUSG00000026259	Ngef	chr1:87404555-87501592	3.91686	4.81741	4.3313	3.99935	281.233	361.501	337.349	314.246	323.582	0.0203969	0.211388	0.0964902	0.923131	0.966907	Common
ENSMUSG00000064658	Gm24166	chr9:44648109-44648244	4.41448	5.006	3.78666	4.53072	32.5819	36.6616	25.5406	41.6471	34.1078	-0.0496441	0.581182	-0.0854193	0.931928	0.971109	Common
ENSMUSG00000097113	Gm19705	chr1:136598506-136618542	1.50683	1.24456	1.20287	1.80477	28.2948	25.5779	25.5406	26.5027	26.479	-0.0503073	0.639251	-0.0786972	0.937273	0.97307	Common
ENSMUSG00000058207	Serpina3k	chr12:104304744-104312403	0.137962	0.105133	0.232984	0.13009	13.7187	17.9045	20.2196	12.6203	16.1158	0.0603073	0.82735	0.0728921	0.941892	0.974649	Common
ENSMUSG00000039646	Vasn	chr16:4457804-4468666	67.5013	56.1669	58.3546	57.0784	5771.28	5018.38	5506.12	5335.87	5407.91	0.00707898	0.0983692	0.0719634	0.942631	0.974764	Common
ENSMUSG00000037408	Cnnm4	chr1:36510700-36547845	5.85426	6.05211	5.83207	5.20411	800.829	867.943	881.15	774.888	831.202	-0.00996986	0.143342	-0.0695528	0.94455	0.975431	Common
ENSMUSG00000026110	Mgat4a	chr1:37478420-37580097	10.5009	9.94029	9.21443	10.1788	2012.36	2098.24	1918.74	2216.13	2061.37	0.00769454	0.113652	0.0677027	0.946022	0.976009	Common
ENSMUSG00000023905	Tnfrsf12a	chr17:23894418-23896442	25.6932	23.9093	24.1083	22.5828	776.821	749.432	803.464	730.717	765.108	0.00835977	0.143235	0.0583639	0.953459	0.979427	Common
ENSMUSG00000030342	Cd9	chr6:125437228-125471754	150.723	174.708	152.98	151.137	5098.21	6186.44	5707.26	5616.04	5651.99	0.00496005	0.105628	0.0469577	0.962547	0.982877	Common
ENSMUSG00000038527	C1rl	chr6:124470071-124487602	0.471409	0.404138	0.477657	0.355609	43.7283	38.3668	47.8886	35.3369	41.3302	0.0236044	0.521965	0.0452222	0.96393	0.983215	Common
ENSMUSG00000102460	Gm38197	chr3:30279721-30281843	0.361088	0.522303	0.617317	0.216181	24.8651	37.5142	45.7602	15.1444	30.821	-0.0240729	0.669834	-0.0359386	0.971331	0.986393	Common
ENSMUSG00000010505	Myt1	chr2:181405124-181469590	0.13015	0.0787952	0.276589	0.32964	16.2909	11.0837	11.7061	15.1444	13.5563	-0.0312007	0.895388	-0.034846	0.972203	0.986744	Common
ENSMUSG00000087574	C030037D09Rik	chr11:88609470-88619719	4.55923	6.15288	5.58033	4.6982	274.374	352.975	330.963	292.791	312.776	-0.00713105	0.216015	-0.0330118	0.973665	0.987279	Common
ENSMUSG00000022780	Meltf	chr16:31697627-31717838	18.6697	20.5768	18.6072	18.1382	2343.32	2696.76	2571.09	2479.89	2522.77	0.00327403	0.109227	0.0299745	0.976087	0.988549	Common
ENSMUSG00000024727	Trpm6	chr19:18727346-18869875	0.566505	0.303176	0.465943	0.35311	108.035	62.2395	96.8414	73.1979	85.0784	0.00106738	0.402977	0.00264872	0.997887	0.999108	Common

## Sheet: Supplementary Data 4
List of non-chondrogenic genes and their assigned tissue specificity (mm39)
Non-chondrogenic marker genes displaying a significant expression preference in limb or trunk EGFP- cells. Statistical test used: DESeq2 Wald test, limb or trunk-specific expression was scored when abs(log2FC)>1.5 and FDR-corrected by Benjamini-Hochberg method two-tailed p-adj<0.05.
gene_id	gene_short_name	locus	FPKM_Limbs_GFPn_132_1	FPKM_Limbs_GFPn_132_2	FPKM_Trunk_GFPn_132_1	FPKM_Trunk_GFPn_132_2	Limbs_GFPn_132_1	Limbs_GFPn_132_2	Trunk_GFPn_132_1	Trunk_GFPn_132_2	baseMean	log2FoldChange	lfcSE	stat	pvalue	padj	category
ENSMUSG00000019874	Fabp7	chr10:57660976-57664546	2.94683	3.5438	126.374	123.374	88.4246	104.607	3766.9	3641.45	1900.34	5.26351	0.1389	37.8944	0	0	Trunk_specific
ENSMUSG00000019932	Kera	chr10:97442740-97449554	80.147	82.3536	5.44647	5.6913	6679.07	6835.37	456.874	472.062	3610.85	-3.86529	0.0874981	-44.1758	0	0	Limbs_specific
ENSMUSG00000062380	Tubb3	chr8:124138162-124148754	0.855389	1.04203	31.5936	32.4964	58.2799	70.7638	2167.07	2209.15	1126.32	5.08456	0.168079	30.251	5.05401e-201	1.89879e-197	Trunk_specific
ENSMUSG00000034336	Ina	chr19:47003136-47013766	0.217251	0.291053	24.2061	23.348	25.1206	33.8436	2596.16	2485.45	1285.14	6.43173	0.216469	29.7121	5.36374e-194	1.6793e-190	Trunk_specific
ENSMUSG00000029121	Crmp1	chr5:37399283-37449477	3.8243	3.81456	33.528	31.9552	402.935	392.79	3431.19	3264.79	1872.93	3.0735	0.103501	29.6952	8.84344e-194	2.3732e-190	Trunk_specific
ENSMUSG00000053024	Cntn2	chr1:132439519-132470994	0.36854	0.495763	8.16337	7.99253	97.468	82.045	2112.27	1934.09	1056.47	4.49475	0.158063	28.4365	7.15738e-178	1.68064e-174	Trunk_specific
ENSMUSG00000052951	C130021I20Rik	chr2:33531204-33536366	44.0756	42.6463	7.17516	7.85684	4671.43	4418.12	777.921	842.526	2677.5	-2.49159	0.0904217	-27.5552	3.83276e-167	7.99982e-164	Limbs_specific
ENSMUSG00000036766	Dner	chr1:84347559-84673942	3.39008	3.21713	22.3029	22.1685	388.867	364.075	2667.93	2526.34	1486.8	2.78686	0.11129	25.0414	2.16383e-138	3.69523e-135	Trunk_specific
ENSMUSG00000002341	Ncan	chr8:70545734-70573523	0.195277	0.14899	4.97882	4.8046	51.2461	39.9969	1315.83	1260.07	666.786	4.81852	0.203412	23.6884	4.74433e-124	7.42685e-121	Trunk_specific
ENSMUSG00000052305	Hbb-bs	chr7:103475740-103477303	539.045	643.19	1889.5	1871.12	12386.5	14756.8	43689.4	42929.2	28440.5	1.67414	0.0757864	22.0902	3.92324e-108	4.60613e-105	Trunk_specific
ENSMUSG00000020160	Meis1	chr11:18829816-18968985	8.54753	8.94378	34.3229	33.4085	993.772	1028.64	3993.02	3806.23	2455.42	1.94793	0.0885796	21.9907	3.53292e-107	3.90387e-104	Trunk_specific
ENSMUSG00000068614	Actc1	chr2:113877762-113884029	105.709	116.383	296.635	307.703	5701.38	6256.96	16057.7	16522.2	11134.6	1.44588	0.0673383	21.4719	2.85252e-102	2.97692e-99	Common
ENSMUSG00000073940	Hbb-bt	chr7:103461730-103463203	205.19	251.122	781.956	759.067	5262.27	6417.97	20165.8	19416.5	12815.6	1.76096	0.0829926	21.2183	6.47733e-100	6.08383e-97	Trunk_specific
ENSMUSG00000018263	Tbx5	chr5:119970732-120023284	14.9623	14.4259	1.68734	2.03464	1828.78	1661.41	225.35	258.953	993.624	-2.85855	0.135277	-21.131	4.12417e-99	3.68917e-96	Limbs_specific
ENSMUSG00000040907	Atp1a3	chr7:24677591-24705383	0.243448	0.225907	6.99959	6.56778	32.1544	29.7413	930.727	868.545	465.292	4.86205	0.241967	20.0939	8.3509e-90	7.13053e-87	Trunk_specific
ENSMUSG00000026459	Myog	chr1:134217726-134220286	57.1443	62.8735	161.312	167.102	3121.99	3435.63	8864.29	9107.95	6132.47	1.4544	0.0732232	19.8626	8.58249e-88	5.97119e-85	Common
ENSMUSG00000028031	Dkk2	chr3:131791052-131886065	45.5216	51.0903	15.9062	15.9214	6162.59	6928.7	2167.84	2160.83	4354.99	-1.59649	0.081464	-19.5975	1.62316e-85	1.08897e-82	Limbs_specific
ENSMUSG00000069919	Hba-a1	chr11:32233510-32234465	134.752	160.503	436.424	444.218	3435.5	4078.66	11185.7	11296	7498.98	1.58113	0.0813896	19.4266	4.59481e-84	2.97633e-81	Trunk_specific
ENSMUSG00000027500	Stmn2	chr3:8574419-8626666	3.66794	3.12992	20.9864	20.5039	279.341	237.93	1606.78	1550	918.512	2.60955	0.13579	19.2176	2.63804e-82	1.65185e-79	Trunk_specific
ENSMUSG00000069917	Hba-a2	chr11:32246488-32247298	140.581	165.187	444.274	450.195	2841.65	3326.92	9027.13	9074.5	6067.55	1.5532	0.0811958	19.129	1.44752e-81	8.77153e-79	Trunk_specific
ENSMUSG00000031517	Gpm6a	chr8:55407877-55513906	0.87404	0.675638	9.58424	8.37948	102.492	78.9683	1137.56	985.012	576.007	3.54906	0.186814	18.9979	1.77614e-80	1.01106e-77	Trunk_specific
ENSMUSG00000000247	Lhx2	chr2:38229292-38259745	9.88594	9.74742	0.313427	0.579102	866.159	732.252	28.5546	34.6922	415.414	-4.68269	0.248876	-18.8154	5.64865e-79	3.12088e-76	Limbs_specific
ENSMUSG00000032419	Tbx18	chr9:87584852-87613313	20.5166	19.4059	4.96669	5.61006	3092.85	2852.09	760.171	854.916	1890.01	-1.88455	0.10258	-18.3715	2.21992e-75	1.0974e-72	Limbs_specific
ENSMUSG00000020598	Nrcam	chr12:44375668-44647543	2.03691	1.55536	12.1459	10.842	263.264	221.521	1488.7	1408.75	845.56	2.57972	0.141321	18.2542	1.91438e-74	9.22091e-72	Trunk_specific
ENSMUSG00000022860	Chodl	chr16:78727835-78748621	70.3727	67.932	27.634	27.6761	6151.54	5930.83	2420.97	2393.76	4224.28	-1.3271	0.0736886	-18.0096	1.63745e-72	7.50234e-70	Common
ENSMUSG00000038916	Soga3	chr10:29019834-29075626	0.317382	0.246098	7.32959	7.99458	40.193	26.6646	781.78	713.669	390.577	4.48264	0.249272	17.9829	2.65167e-72	1.18599e-69	Trunk_specific
ENSMUSG00000028546	Elavl4	chr4:110060918-110209106	0.402133	0.885847	9.64409	8.85755	56.2702	77.9427	862.813	842.526	459.888	3.66915	0.204869	17.9097	9.89839e-72	4.32422e-69	Trunk_specific
ENSMUSG00000032128	Robo3	chr9:37327340-37344542	0.0350641	0.0179435	10.5519	10.3186	6.02895	3.07669	1945.57	1872.14	956.706	8.70759	0.494853	17.5963	2.62926e-69	1.09757e-66	Trunk_specific
ENSMUSG00000018411	Mapt	chr11:104122215-104222916	0.769298	0.982828	9.67758	9.94239	61.2943	65.636	772.519	759.512	414.74	3.59391	0.206789	17.3796	1.17813e-67	4.81111e-65	Trunk_specific
ENSMUSG00000020135	Apc2	chr10:80131810-80154097	2.04484	1.48235	8.13695	8.22602	500.403	495.347	1879.2	1893.2	1192.04	1.92149	0.112781	17.0373	4.34343e-65	1.66513e-62	Trunk_specific
ENSMUSG00000025921	Rdh10	chr1:16175997-16203958	29.2314	30.2313	10.6909	11.3939	3875.61	4004.82	1422.33	1501.68	2701.11	-1.43202	0.0847245	-16.902	4.34608e-64	1.63282e-61	Common
ENSMUSG00000028023	Pitx2	chr3:128993526-129013240	4.50983	3.96995	22.336	19.9184	282.356	271.774	1467.09	1308.39	832.404	2.32613	0.138693	16.7718	3.92265e-63	1.44484e-60	Trunk_specific
ENSMUSG00000022658	Tagln3	chr16:45531592-45544971	2.86603	3.04851	19.6895	21.0941	130.627	137.425	904.488	957.753	532.573	2.79564	0.170038	16.4413	9.68522e-61	3.3692e-58	Trunk_specific
ENSMUSG00000001657	Hoxc8	chr15:102899038-102902253	1.99099	1.37426	15.4362	13.6014	138.666	94.3517	1073.5	937.929	561.112	3.11024	0.189425	16.4194	1.39048e-60	4.74911e-58	Trunk_specific
ENSMUSG00000006575	Rundc3a	chr11:102284228-102293381	0.794435	0.785911	9.03145	9.45279	62.2992	64.6104	686.855	717.386	382.788	3.46733	0.211523	16.3923	2.17237e-60	7.28714e-58	Trunk_specific
ENSMUSG00000021194	Chga	chr12:102521227-102531287	0.336503	0.299629	8.72968	8.03072	23.111	20.5112	606.593	552.598	300.703	4.73274	0.291194	16.2528	2.13223e-59	6.90585e-57	Trunk_specific
ENSMUSG00000025020	Slit1	chr19:41588695-41732104	0.160706	0.171534	3.08406	3.02229	31.1496	33.8436	605.822	576.139	311.738	4.18598	0.258515	16.1924	5.7041e-59	1.81613e-56	Trunk_specific
ENSMUSG00000021087	Rtn1	chr12:72258525-72455828	0.919349	1.49263	57.4727	53.9733	65.3136	102.556	2806.07	2518.9	1373.21	4.98829	0.309683	16.1077	2.25134e-58	6.93303e-56	Trunk_specific
ENSMUSG00000037034	Pax1	chr2:147203844-147216973	4.88186	6.27602	23.4777	22.4597	463.224	606.107	2274.34	2148.44	1373.03	2.04929	0.127579	16.0629	4.64188e-58	1.40641e-55	Trunk_specific
ENSMUSG00000035783	Acta2	chr19:34218489-34232990	42.9379	43.9808	94.7823	99.7782	2591.44	2529.04	5722.51	5874.14	4179.28	1.17902	0.0735313	16.0343	7.35838e-58	2.19408e-55	Common
ENSMUSG00000027270	Lamp5	chr2:135894158-135911837	0.197285	0.129867	8.1576	7.99868	14.0676	11.2812	576.495	583.573	296.354	5.51462	0.345897	15.9429	3.1894e-57	9.36137e-55	Trunk_specific
ENSMUSG00000028072	Ntrk1	chr3:87685550-87702469	1.40515	1.95116	11.093	10.5807	135.651	187.678	1074.27	1008.55	601.539	2.6892	0.17338	15.5104	2.94819e-54	8.39118e-52	Trunk_specific
ENSMUSG00000020297	Nsg2	chr11:31950462-32009202	3.11471	3.2029	13.9952	14.4256	251.206	260.493	1144.5	1179.54	708.934	2.18283	0.142597	15.3076	6.79927e-53	1.8783e-50	Trunk_specific
ENSMUSG00000020875	Hoxb9	chr11:96162282-96167421	0.812059	0.997334	7.57187	7.62142	73.3522	93.3262	715.41	713.669	398.939	3.10084	0.20313	15.2653	1.30229e-52	3.4948e-50	Trunk_specific
ENSMUSG00000002985	Apoe	chr7:19430033-19433113	46.2356	38.3519	116.474	112.763	1910.17	1588.6	4825.74	4661.15	3246.41	1.43921	0.0943226	15.2584	1.44758e-52	3.82996e-50	Common
ENSMUSG00000017344	Vtn	chr11:78389945-78393150	0.679257	0.50144	9.46166	8.29973	43.2075	31.7924	608.137	531.535	303.668	3.92629	0.257473	15.2493	1.6643e-52	4.3422e-50	Trunk_specific
ENSMUSG00000024565	Sall3	chr18:81009590-81029986	0.279687	0.401818	4.19062	3.26232	49.2364	66.6616	783.323	603.397	375.655	3.58526	0.23524	15.2408	1.89394e-52	4.87364e-50	Trunk_specific
ENSMUSG00000052504	Epha3	chr16:63363896-63684521	17.6694	20.1629	42.3834	43.835	2912.99	3373.07	7330.83	7380.77	5249.42	1.22678	0.0812709	15.095	1.74756e-51	4.37706e-49	Common
ENSMUSG00000021506	Pitx1	chr13:55972863-55984005	24.6061	27.3877	6.80913	7.30866	1606.72	1823.45	484.657	463.389	1094.55	-1.85319	0.123085	-15.0562	3.14437e-51	7.77197e-49	Limbs_specific
ENSMUSG00000025478	Dpysl4	chr7:138665916-138682620	12.4315	10.9781	31.9891	30.4232	1034.97	1007.1	2834.63	2666.35	1885.76	1.43053	0.0954674	14.9845	9.27201e-51	2.26201e-48	Common
ENSMUSG00000063063	Ctnna2	chr6:76858619-77956682	1.46255	1.73826	8.2492	7.85064	192.926	251.263	1152.22	1121.3	679.428	2.35672	0.15811	14.9056	3.03078e-50	7.20674e-48	Trunk_specific
ENSMUSG00000029778	Adcyap1r1	chr6:55428962-55478436	1.45347	1.7036	7.44268	7.33118	261.255	348.691	1431.59	1354.24	848.943	2.19266	0.149058	14.71	5.5568e-49	1.30481e-46	Trunk_specific
ENSMUSG00000000690	Hoxb6	chr11:96183301-96192395	0.193398	0.213551	9.30687	8.74116	11.0531	10.2556	518.614	465.867	251.447	5.53107	0.377454	14.6536	1.27697e-48	2.8901e-46	Trunk_specific
ENSMUSG00000030310	Slc6a1	chr6:114259595-114294493	0.0960579	0.164813	2.81338	3.71049	15.0724	19.4857	426.004	532.774	248.334	4.7922	0.330087	14.518	9.31709e-48	2.05908e-45	Trunk_specific
ENSMUSG00000071984	Fndc1	chr17:7957400-8046134	57.1906	54.345	25.7146	25.8235	8024.53	7453.79	3703.61	3819.86	5750.45	-1.04135	0.0720161	-14.4599	2.17041e-47	4.63309e-45	Common
ENSMUSG00000022055	Nefl	chr14:68321311-68326544	10.547	10.566	31.3674	30.5549	800.846	748.661	2246.56	2152.16	1487.05	1.50584	0.104267	14.4421	2.81003e-47	5.93106e-45	Trunk_specific
ENSMUSG00000022619	Mapk8ip2	chr15:89338115-89348671	0.604719	0.629372	3.73763	3.70118	124.598	127.17	761.715	753.317	441.7	2.58944	0.180739	14.327	1.48374e-46	3.0969e-44	Trunk_specific
ENSMUSG00000042258	Isl1	chr13:116434816-116446225	0.928828	1.04369	8.83089	8.58023	63.304	77.9427	605.05	604.636	337.733	3.09911	0.217699	14.2358	5.49463e-46	1.13425e-43	Trunk_specific
ENSMUSG00000032368	Zic1	chr9:91240110-91247863	0.206994	0.120183	2.93298	2.89559	24.1158	19.4857	456.103	436.131	233.959	4.35463	0.305935	14.2338	5.65111e-46	1.15387e-43	Trunk_specific
ENSMUSG00000031285	Dcx	chrX:142638837-142716307	4.0593	3.25789	10.5584	10.6788	731.513	571.238	2129.25	2305.79	1434.45	1.76615	0.12441	14.1963	9.66051e-46	1.95132e-43	Trunk_specific
ENSMUSG00000037747	Phyhipl	chr10:70393511-70491795	0.594679	1.12219	8.93273	8.30577	38.1834	48.2014	544.082	484.452	278.73	3.57651	0.253724	14.0961	4.01547e-45	7.94006e-43	Trunk_specific
ENSMUSG00000030862	Cpxm2	chr7:131634415-131756468	23.8848	22.0597	7.89005	8.95054	2508.04	2362.9	868.216	946.602	1671.44	-1.42744	0.101735	-14.0309	1.00865e-44	1.9737e-42	Common
ENSMUSG00000030307	Slc6a11	chr6:114108201-114226913	0.0600059	0.061445	3.37206	2.78598	9.04343	9.23006	511.668	418.785	237.182	5.67319	0.405264	13.9988	1.58634e-44	3.0721e-42	Trunk_specific
ENSMUSG00000060534	Dcc	chr18:71386704-72484140	1.15307	1.27008	3.79356	3.95664	332.597	347.666	1280.33	1215.47	794.015	1.87636	0.134449	13.956	2.89362e-44	5.5466e-42	Trunk_specific
ENSMUSG00000036972	Zic4	chr9:91244465-91271401	0.185567	0.111282	5.68542	5.44606	8.0386	10.2556	458.418	437.37	228.521	5.61595	0.402684	13.9463	3.31451e-44	6.2892e-42	Trunk_specific
ENSMUSG00000027581	Stmn3	chr2:180948251-180956293	0.0727537	0.124164	18.2682	17.0891	3.01448	5.12781	762.486	707.474	369.526	7.50086	0.539259	13.9096	5.54073e-44	1.04083e-41	Trunk_specific
ENSMUSG00000027210	Meis2	chr2:115693544-115896320	6.22776	6.84601	17.9936	18.2102	711.416	769.172	2040.5	2054.28	1393.84	1.46764	0.106276	13.8097	2.22899e-43	4.10505e-41	Common
ENSMUSG00000023017	Asic1	chr15:99568248-99599009	1.10682	1.26856	5.7299	6.77065	165.796	196.908	858.955	1019.7	560.341	2.3707	0.17229	13.76	4.43646e-43	8.09116e-41	Trunk_specific
ENSMUSG00000016346	Kcnq2	chr2:180717371-180777093	0.0982677	0.0889078	2.09818	2.04055	13.0627	12.3067	413.657	402.678	210.426	5.00809	0.364508	13.7393	5.90323e-43	1.05612e-40	Trunk_specific
ENSMUSG00000038765	Lmx1b	chr2:33450976-33530620	7.77696	7.39341	2.10917	1.56443	1258.04	1112.74	305.612	247.802	731.047	-2.08899	0.152433	-13.7043	9.56817e-43	1.69564e-40	Limbs_specific
ENSMUSG00000026764	Kif5c	chr2:49509309-49664790	2.89305	2.25485	7.85854	7.20976	591.842	565.085	1802.03	1665.23	1156.05	1.58472	0.115829	13.6815	1.30927e-42	2.29856e-40	Trunk_specific
ENSMUSG00000049775	Tmsb4x	chrX:165990088-165992311	602.734	537.057	1077.66	1063.12	16869	14993.7	30326.6	29702.7	22973	0.913827	0.0670244	13.6342	2.50604e-42	4.3189e-40	Common
ENSMUSG00000022245	Skor1	chr9:63045451-63056243	0.0460295	0.0471333	3.74715	3.6956	6.02895	6.15337	499.32	486.93	249.608	6.33962	0.465014	13.6332	2.54233e-42	4.34161e-40	Trunk_specific
ENSMUSG00000027273	Snap25	chr2:136555372-136624348	0.357573	0.414459	6.32481	5.80582	26.1255	28.7157	444.526	408.873	227.06	3.96174	0.291271	13.6015	3.92119e-42	6.636e-40	Trunk_specific
ENSMUSG00000000632	Sez6	chr11:77821625-77869874	0.194973	0.366152	3.41426	3.521	30.1448	56.4059	520.929	531.535	284.754	3.60616	0.265502	13.5824	5.09154e-42	8.46412e-40	Trunk_specific
ENSMUSG00000038721	Hoxb7	chr11:96177448-96180988	0.768225	0.611837	9.56995	8.96963	36.1737	28.7157	459.961	423.741	237.148	3.76785	0.278837	13.5127	1.31521e-41	2.16722e-39	Trunk_specific
ENSMUSG00000027559	Car3	chr3:14928597-14937583	2.21511	2.46985	11.9716	11.9478	139.671	155.885	746.28	744.644	446.62	2.33505	0.177969	13.1205	2.5122e-39	3.83673e-37	Trunk_specific
ENSMUSG00000046834	Krt1	chr15:101753860-101759229	54.201	47.5377	23.1221	22.0026	4873.4	4254.03	2085.26	1974.98	3296.92	-1.16757	0.089492	-13.0467	6.63723e-39	9.81953e-37	Common
ENSMUSG00000070645	Ren1	chr1:133278247-133288063	0.173049	0.372118	7.08092	6.22547	10.0483	21.5368	408.254	364.268	201.027	4.61775	0.353941	13.0467	6.6387e-39	9.81953e-37	Trunk_specific
ENSMUSG00000031785	Adgrg1	chr8:95703620-95740845	7.3727	5.16322	20.7624	22.5426	887.26	667.641	2328.36	2567.23	1612.62	1.65341	0.127021	13.0168	9.82396e-39	1.44174e-36	Trunk_specific
ENSMUSG00000068923	Syt11	chr3:88652006-88682471	9.69027	9.50088	23.3701	21.0389	957.598	916.853	2391.64	2243.84	1627.48	1.30721	0.100621	12.9914	1.36903e-38	1.97824e-36	Common
ENSMUSG00000000901	Mmp11	chr10:75759055-75772330	104.599	117.143	59.0566	61.5349	7699.97	8533.7	4198.3	4125.9	6139.47	-0.963309	0.0741652	-12.9887	1.41841e-38	2.03396e-36	Common
ENSMUSG00000027868	Tbx15	chr3:99147696-99261575	29.3182	29.41	13.2186	13.1733	3617.37	3448.97	1639.19	1672.66	2594.55	-1.09393	0.0846453	-12.9236	3.31079e-38	4.71161e-36	Common
ENSMUSG00000021700	Rab3c	chr13:110190720-110417435	0.0949891	0.0947145	3.42553	3.84765	7.03378	13.3323	350.373	385.332	189.018	5.177	0.40241	12.865	7.08489e-38	1.00067e-35	Trunk_specific
ENSMUSG00000032181	Scg3	chr9:75550470-75591338	0.113639	0.115671	4.55977	5.28326	8.0386	9.23006	350.373	386.571	188.553	5.41458	0.422696	12.8096	1.44813e-37	2.03009e-35	Trunk_specific
ENSMUSG00000035799	Twist1	chr12:34007669-34009828	74.627	74.1467	37.5569	37.5937	4485.54	4426.33	2261.22	2245.08	3354.54	-0.98361	0.0769374	-12.7846	2.00016e-37	2.78318e-35	Common
ENSMUSG00000001655	Hoxc13	chr15:102829537-102837249	0.694052	0.733622	5.20839	6.13075	62.2992	65.636	470.766	548.881	286.895	2.99216	0.234453	12.7623	2.66236e-37	3.67739e-35	Trunk_specific
ENSMUSG00000061603	Akap6	chr12:52746165-53202382	0.472367	0.367449	2.02925	1.91583	121.584	103.582	662.931	615.787	375.971	2.50646	0.197555	12.6874	6.94597e-37	9.52409e-35	Trunk_specific
ENSMUSG00000026640	Plxna2	chr1:194302132-194499177	4.08749	4.72723	9.57045	10.0015	1654.95	1906.52	3891.92	4031.73	2871.28	1.15344	0.0909539	12.6816	7.47502e-37	1.01752e-34	Common
ENSMUSG00000029819	Npy	chr6:49799689-49806487	1.46022	1.34571	18.5931	18.1122	30.1448	28.7157	387.417	379.137	206.354	3.70318	0.292456	12.6623	9.56365e-37	1.28324e-34	Trunk_specific
ENSMUSG00000022044	Stmn4	chr14:66581744-66599129	1.7696	1.28189	10.6545	11.2377	77.3715	60.5082	503.179	534.013	293.768	2.90935	0.230213	12.6377	1.30902e-36	1.74396e-34	Trunk_specific
ENSMUSG00000064179	Tnnt1	chr7:4507568-4519381	25.5381	29.0492	64.7249	67.5776	891.28	947.62	2198.71	2241.37	1569.74	1.27152	0.100675	12.6299	1.44445e-36	1.91084e-34	Common
ENSMUSG00000031962	Cdh15	chr8:123574704-123594136	12.2621	13.1983	29.1141	26.9972	1464.03	1569.11	3485.21	3212.75	2432.77	1.14407	0.0908774	12.5892	2.42179e-36	3.15926e-34	Common
ENSMUSG00000001815	Evx2	chr2:74483334-74489901	2.71771	1.88171	0.0652866	0.0731387	381.834	293.311	10.0327	11.1511	174.082	-5.00784	0.402298	-12.4481	1.43237e-35	1.84296e-33	Limbs_specific
ENSMUSG00000030000	Add2	chr6:86005685-86101391	0.995251	1.51625	7.59907	7.06322	99.4777	165.116	863.585	755.795	470.993	2.61628	0.21022	12.4454	1.48088e-35	1.89241e-33	Trunk_specific
ENSMUSG00000034958	Atcay	chr10:81040341-81066667	0.102518	0.143467	2.63847	2.40429	13.0627	17.4346	353.46	310.991	173.737	4.44898	0.361731	12.2992	9.15307e-35	1.14627e-32	Trunk_specific
ENSMUSG00000034098	Fstl5	chr3:75981576-76617326	0.196612	0.22679	2.63416	2.7687	32.1544	23.5879	403.624	341.966	200.333	3.74286	0.305719	12.2428	1.83533e-34	2.26821e-32	Trunk_specific
ENSMUSG00000024529	Lox	chr18:52649138-52662939	130.761	119.546	73.1344	70.5631	22193.6	20278.4	12470.7	11915.5	16714.6	-0.800161	0.0656519	-12.1879	3.60439e-34	4.36829e-32	Common
ENSMUSG00000047632	Fgfbp3	chr19:36894949-36897015	1.85125	1.5124	9.77111	8.70673	118.569	97.4284	645.181	564.988	356.542	2.48778	0.206262	12.0613	1.69072e-33	2.02294e-31	Trunk_specific
ENSMUSG00000071847	Apcdd1	chr18:63055301-63094250	89.3414	95.2212	51.0099	51.6457	10579.8	11464.8	6231.09	6357.35	8658.25	-0.808539	0.0676871	-11.9452	6.87503e-33	8.17389e-31	Common
ENSMUSG00000035551	Igfbpl1	chr4:45809467-45826923	0.0096192	0	5.21775	4.78052	3.01448	3.07669	552.571	504.276	265.735	7.44037	0.623148	11.94	7.32481e-33	8.65387e-31	Trunk_specific
ENSMUSG00000053693	Mast1	chr8:85638531-85663988	0.39017	0.283722	2.62229	3.05491	90.4343	69.7382	490.059	558.793	302.256	2.70815	0.227456	11.9062	1.0982e-32	1.27344e-30	Trunk_specific
ENSMUSG00000038402	Foxf2	chr13:31809798-31815386	9.08208	8.118	1.66562	1.93136	738.546	652.258	138.143	162.31	422.814	-2.22018	0.186659	-11.8943	1.26755e-32	1.45188e-30	Limbs_specific
ENSMUSG00000015094	Npdc1	chr2:25293082-25299506	15.6022	15.0316	38.1621	34.896	777.735	821.475	1996.51	1872.14	1366.97	1.27564	0.107308	11.8877	1.37145e-32	1.55197e-30	Common
ENSMUSG00000038156	Spon1	chr7:113365234-113642605	10.3174	9.99441	18.8878	19.5711	2309.09	2223.42	4255.41	4368.74	3289.17	0.927673	0.0784835	11.82	3.07732e-32	3.44092e-30	Common
ENSMUSG00000043496	Tril	chr6:53792452-53797815	72.1668	68.7402	40.3929	40.5174	11269.1	10679.2	6474.19	6468.86	8722.84	-0.761939	0.0644928	-11.8143	3.29136e-32	3.65848e-30	Common
ENSMUSG00000004892	Bcan	chr3:87894837-87907537	0.0438545	0.0179625	4.26593	3.97798	5.02413	2.05112	442.211	432.414	220.425	6.94436	0.588331	11.8035	3.74479e-32	4.13799e-30	Trunk_specific
ENSMUSG00000031119	Gpc4	chrX:51141897-51254129	65.6156	60.9001	33.9886	34.7905	6411.79	5936.98	3338.58	3384.97	4768.08	-0.877362	0.0744015	-11.7923	4.27879e-32	4.70042e-30	Common
ENSMUSG00000068748	Ptprz1	chr6:22875500-23052915	3.09357	3.11711	6.62905	7.20746	647.107	692.255	1645.37	1740.81	1181.38	1.33724	0.113472	11.7848	4.67564e-32	5.10651e-30	Common
ENSMUSG00000041730	Prrxl1	chr14:32321363-32371203	0.018459	0.0832854	3.77839	4.20933	2.00965	7.17894	346.515	396.483	188.046	6.34273	0.53915	11.7643	5.96056e-32	6.4722e-30	Trunk_specific
ENSMUSG00000050328	Hoxc12	chr15:102845191-102847044	1.20245	1.06711	10.146	9.54687	47.2268	45.1247	413.657	379.137	221.286	3.10312	0.26401	11.7538	6.7509e-32	7.28826e-30	Trunk_specific
ENSMUSG00000041073	Nacad	chr11:6547822-6556053	0.867254	0.657389	4.71113	3.53671	157.758	119.991	854.324	639.328	442.85	2.43005	0.206841	11.7484	7.19304e-32	7.72122e-30	Trunk_specific
ENSMUSG00000027562	Car2	chr3:14951332-14965830	5.52817	6.00384	16.867	18.9697	318.53	384.586	1094.34	1177.06	743.628	1.69092	0.145387	11.6305	2.88553e-31	3.06241e-29	Trunk_specific
ENSMUSG00000031972	Acta1	chr8:124618507-124621490	5.69659	5.61861	17.5661	19.2667	302.452	297.413	935.358	1034.57	642.449	1.71355	0.148085	11.5714	5.75527e-31	6.03982e-29	Trunk_specific
ENSMUSG00000004891	Nes	chr3:87878399-87887758	10.173	11.8618	21.9938	22.1416	2250.81	2623.39	4901.37	4900.28	3668.96	1.00799	0.0873081	11.5452	7.80987e-31	8.0609e-29	Common
ENSMUSG00000008489	Elavl2	chr4:91138999-91288221	1.23596	1.3002	4.52895	5.4393	75.3619	103.582	530.962	527.818	309.431	2.56585	0.222601	11.5267	9.68202e-31	9.88461e-29	Trunk_specific
ENSMUSG00000030500	Slc17a6	chr7:51271753-51320867	0.45949	0.368224	2.82361	3.12838	74.3571	55.3804	436.037	474.54	260.079	2.8088	0.244039	11.5096	1.17961e-30	1.19778e-28	Trunk_specific
ENSMUSG00000020811	Wscd1	chr11:71640745-71680473	1.24966	1.64157	6.41373	5.98046	127.613	156.911	668.333	628.177	395.259	2.18963	0.191419	11.4389	2.67229e-30	2.68488e-28	Trunk_specific
ENSMUSG00000066392	Nrxn3	chr12:88689755-90301709	0.313597	0.590197	2.24943	2.21083	41.1978	72.8149	449.157	473.301	259.118	3.01731	0.263776	11.4389	2.67273e-30	2.68488e-28	Trunk_specific
ENSMUSG00000030222	Rerg	chr6:137031822-137147495	16.4605	15.3051	6.3734	6.56105	1258.04	1179.4	440.668	427.458	826.391	-1.48812	0.130259	-11.4243	3.16204e-30	3.10989e-28	Common
ENSMUSG00000026414	Tnnt2	chr1:135764091-135779998	10.4357	11.5	31.9946	29.103	450.162	479.963	1347.47	1236.53	878.531	1.47576	0.129214	11.4211	3.282e-30	3.21106e-28	Common
ENSMUSG00000036913	Trim67	chr8:125519830-125561443	0.0515709	0.052133	0.87467	0.896799	15.0724	14.3579	280.916	286.211	149.139	4.26773	0.373998	11.4111	3.68079e-30	3.56411e-28	Trunk_specific
ENSMUSG00000003153	Slc2a3	chr6:122704767-122778599	30.8449	28.6447	15.1084	15.2219	4248.4	3750.48	1969.5	2004.72	2993.27	-1.00958	0.0885493	-11.4013	4.1182e-30	3.94696e-28	Common
ENSMUSG00000026235	Epha4	chr1:77343821-77491725	33.0853	33.7968	22.082	18.6854	5615.97	5474.45	3172.65	3043	4326.52	-0.834496	0.0732617	-11.3906	4.65685e-30	4.44055e-28	Common
ENSMUSG00000036144	Meox2	chr12:37158538-37229533	41.0556	44.3233	22.0016	20.8823	3542.01	3813.04	1913.93	1800.28	2767.32	-0.984146	0.0864233	-11.3875	4.82576e-30	4.57838e-28	Common
ENSMUSG00000025576	Rbfox3	chr11:118380587-118802423	0.204733	0.131692	3.33961	2.92135	14.0676	9.23006	284.003	272.582	144.971	4.57681	0.403171	11.352	7.24503e-30	6.80489e-28	Trunk_specific
ENSMUSG00000003436	Dll3	chr7:27992977-28001663	0.463015	0.355589	4.3172	3.46046	44.2123	33.8436	418.287	332.054	207.099	3.26761	0.288511	11.3258	9.78005e-30	9.14021e-28	Trunk_specific
ENSMUSG00000030401	Rtn2	chr7:19016548-19030085	4.1731	4.65076	14.8009	15.1959	176.849	197.934	725.442	723.581	455.952	1.95128	0.172637	11.3028	1.2717e-29	1.18262e-27	Trunk_specific
ENSMUSG00000062591	Tubb4a	chr17:57387065-57394782	6.85025	7.64761	18.2606	18.4202	557.678	621.491	1494.1	1495.48	1042.19	1.34234	0.119849	11.2003	4.06288e-29	3.72298e-27	Common
ENSMUSG00000042873	Lhfpl4	chr6:113145050-113172345	0.161987	0.26658	2.23281	2.00348	28.1351	46.1503	375.841	344.444	198.643	3.2806	0.295127	11.1159	1.0498e-28	9.25843e-27	Trunk_specific
ENSMUSG00000037217	Syn1	chrX:20726749-20787243	0.214618	0.202182	2.33817	2.97173	26.1255	24.6135	277.057	348.161	168.989	3.6192	0.326537	11.0836	1.50758e-28	1.32336e-26	Trunk_specific
ENSMUSG00000041544	Disp3	chr4:148324720-148372422	0.03651	0.0801119	1.29504	1.47659	8.0386	15.3834	256.22	286.211	141.463	4.53502	0.409305	11.0798	1.57187e-28	1.37338e-26	Trunk_specific
ENSMUSG00000032118	Fez1	chr9:36733159-36790220	15.9545	14.6699	31.1289	31.4238	900.323	863.524	1952.52	1937.81	1413.54	1.14124	0.103328	11.0448	2.32372e-28	2.02089e-26	Common
ENSMUSG00000074657	Kif5a	chr10:127061564-127099217	1.19103	1.35868	3.83316	3.46997	244.172	238.956	868.987	780.575	533.173	1.77355	0.161091	11.0096	3.43391e-28	2.95899e-26	Trunk_specific
ENSMUSG00000098557	Kctd12	chr14:103214016-103220073	51.1326	57.2398	30.1759	32.0667	11198.8	12502.6	6654	7012.79	9342.05	-0.794778	0.0724094	-10.9762	4.97597e-28	4.22957e-26	Common
ENSMUSG00000063564	Col23a1	chr11:51180746-51474745	26.4505	26.5319	14.9542	15.0385	5349.69	5390.36	3117.09	3114.87	4243	-0.785224	0.0719767	-10.9094	1.0391e-27	8.79256e-26	Common
ENSMUSG00000008658	Rbfox1	chr16:5703218-7229390	0.711618	0.780406	6.64703	6.70192	34.1641	48.2014	354.232	348.161	196.19	3.09371	0.28432	10.8811	1.41881e-27	1.19517e-25	Trunk_specific
ENSMUSG00000039347	Atp6v0e2	chr6:48514548-48518735	4.4764	4.48402	13.6173	13.8715	288.385	284.081	885.194	884.652	585.578	1.62834	0.150147	10.845	2.10625e-27	1.76634e-25	Trunk_specific
ENSMUSG00000048706	Lurap1l	chr4:80828882-80873865	13.4243	12.3661	4.97009	5.36533	1502.21	1382.46	559.517	598.441	1010.66	-1.31946	0.121677	-10.844	2.13055e-27	1.77877e-25	Common
ENSMUSG00000026418	Tnni1	chr1:135710802-135738727	11.8706	11.9398	29.7698	30.4324	457.195	449.196	1193.89	1180.77	820.265	1.3897	0.128701	10.7979	3.52293e-27	2.91534e-25	Common
ENSMUSG00000048001	Hes5	chr4:155045379-155046828	0.302978	0.132962	9.28287	7.58621	13.0627	5.12781	302.525	229.217	137.483	4.8687	0.451311	10.7879	3.92686e-27	3.23536e-25	Trunk_specific
ENSMUSG00000022548	Apod	chr16:31115009-31133626	25.7614	23.4325	7.84222	9.04732	1128.42	1040.95	339.569	402.678	727.903	-1.55443	0.144986	-10.7212	8.09507e-27	6.52643e-25	Limbs_specific
ENSMUSG00000048895	Cdk5r1	chr11:80367848-80372010	1.44481	1.43695	4.95867	5.30806	196.946	217.419	733.16	722.342	467.467	1.81306	0.169207	10.715	8.65189e-27	6.94555e-25	Trunk_specific
ENSMUSG00000046709	Mapk10	chr5:103055813-103359200	0.275001	0.519942	2.35922	3.27067	46.222	72.8149	378.928	563.749	265.428	2.98191	0.279154	10.6819	1.23675e-26	9.88613e-25	Trunk_specific
ENSMUSG00000021732	Fgf10	chr13:118851234-118928651	11.6756	11.2114	5.06033	4.59867	1683.08	1620.39	742.421	664.108	1177.5	-1.22795	0.115023	-10.6757	1.32295e-26	1.05304e-24	Common
ENSMUSG00000026208	Des	chr1:75336972-75345223	7.74258	8.4034	17.565	17.389	856.111	927.108	1954.84	1922.94	1415.25	1.12115	0.105059	10.6716	1.38201e-26	1.0954e-24	Common
ENSMUSG00000060044	Tmem26	chr10:68559575-68618480	41.3623	36.3691	21.8271	20.2541	7635.67	6693.85	4054.76	3726.94	5527.8	-0.879787	0.0827565	-10.631	2.13742e-26	1.67298e-24	Common
ENSMUSG00000001506	Col1a1	chr11:94827049-94843868	1520.09	1452.53	998.408	994.821	330044	314245	217760	215291	269335	-0.573163	0.054011	-10.612	2.62194e-26	2.0437e-24	Common
ENSMUSG00000100510	Hand2os1	chr8:57734151-57777268	13.9323	14.0453	3.18383	3.31751	442.123	455.35	89.5227	89.2086	269.051	-2.32782	0.222678	-10.4537	1.40844e-25	1.07116e-23	Limbs_specific
ENSMUSG00000020908	Myh3	chr11:66969125-66993117	4.24364	4.21112	8.72138	10.5667	939.511	929.16	1936.31	2331.81	1534.2	1.18913	0.114521	10.3835	2.94682e-25	2.20542e-23	Common
ENSMUSG00000021567	Nkd2	chr13:73966652-73995750	30.1482	25.4309	14.5594	13.6914	3474.68	3032.59	1679.32	1506.63	2423.31	-1.02806	0.0992492	-10.3583	3.83564e-25	2.84793e-23	Common
ENSMUSG00000048070	Pirt	chr11:66802806-66820702	0.0787126	0.0940336	1.57855	1.47586	12.0579	14.3579	243.872	227.978	124.566	4.16088	0.402084	10.3483	4.26041e-25	3.1385e-23	Trunk_specific
ENSMUSG00000042985	Upk3b	chr5:136067349-136075341	0.0546305	0.0958982	1.66948	1.91999	7.03378	12.3067	216.861	246.563	120.691	4.58345	0.444651	10.308	6.48624e-25	4.74102e-23	Trunk_specific
ENSMUSG00000027950	Chrnb2	chr3:89653501-89671939	0.0736181	0.146289	1.18304	1.35167	12.0579	13.3323	221.491	242.846	122.432	4.19174	0.407902	10.2763	9.00809e-25	6.50835e-23	Trunk_specific
ENSMUSG00000038872	Zfhx3	chr8:108669275-109688262	8.66909	8.55755	5.14849	4.91465	5151.74	5020.13	3056.12	2946.36	4043.59	-0.760212	0.0741682	-10.2498	1.18553e-24	8.50008e-23	Common
ENSMUSG00000026787	Gad2	chr2:22512216-22583886	0.206237	0.152248	1.39241	1.54163	43.2075	31.7924	297.123	327.098	174.805	3.05432	0.29906	10.2131	1.73285e-24	1.23302e-22	Trunk_specific
ENSMUSG00000023236	Scg5	chr2:113606706-113659466	0.114029	0.0934108	5.61031	5.18767	5.02413	4.10225	250.818	231.695	122.91	5.72441	0.561622	10.1926	2.13856e-24	1.51026e-22	Trunk_specific
ENSMUSG00000021301	Hecw1	chr13:14401022-14697811	0.111165	0.136053	1.21766	2.2509	17.082	20.5112	226.894	267.626	133.028	3.71546	0.367307	10.1154	4.72031e-24	3.29632e-22	Trunk_specific
ENSMUSG00000097023	Mir9-3hg	chr7:79149773-79184151	0.114546	0.458073	4.39072	4.52812	8.0386	25.6391	273.97	257.714	141.34	3.98604	0.395312	10.0833	6.55016e-24	4.5404e-22	Trunk_specific
ENSMUSG00000028137	Celf3	chr3:94385601-94399505	0.0516958	0.174017	6.13623	5.59717	11.0531	15.3834	243.1	213.109	120.662	4.1129	0.408074	10.0788	6.85483e-24	4.73412e-22	Trunk_specific
ENSMUSG00000035298	Klhl35	chr7:99115210-99123229	0.394772	0.486743	4.13159	4.58769	36.1737	32.818	279.372	302.318	162.671	3.07395	0.30511	10.0749	7.13312e-24	4.90826e-22	Trunk_specific
ENSMUSG00000032281	Acsbg1	chr9:54512160-54569154	0.321531	0.390755	2.48062	2.7081	22.1062	31.7924	257.764	291.167	150.707	3.34765	0.332495	10.0683	7.63029e-24	5.2312e-22	Trunk_specific
ENSMUSG00000009214	Mymk	chr2:26951647-26962191	8.49208	7.00149	21.6413	20.8243	430.065	353.819	1107.46	1048.2	734.886	1.46	0.145156	10.0582	8.45626e-24	5.73468e-22	Common
ENSMUSG00000074637	Sox2	chr3:34704553-34706610	0.375004	0.521139	4.03144	3.9075	28.1351	42.0481	305.612	293.645	167.36	3.09611	0.308398	10.0393	1.02361e-23	6.9167e-22	Trunk_specific
ENSMUSG00000039533	Mmd2	chr5:142548112-142594555	0.81394	1.21617	4.63842	4.49728	98.4729	146.655	564.919	546.403	339.112	2.18211	0.217888	10.0148	1.31236e-23	8.77318e-22	Trunk_specific
ENSMUSG00000022054	Nefm	chr14:68320038-68362295	3.01606	3.27471	7.94481	8.89335	366.761	397.918	970.086	1045.72	695.122	1.39716	0.141574	9.86876	5.68654e-23	3.68503e-21	Common
ENSMUSG00000038193	Hand2	chr8:57774017-57777668	6.08321	5.0948	1.1056	0.803724	432.075	358.947	78.7182	60.7114	232.613	-2.4877	0.253712	-9.80518	1.06955e-22	6.81069e-21	Limbs_specific
ENSMUSG00000023064	Sncg	chr14:34092230-34096746	0.291015	0.695319	8.76974	6.63575	9.04343	21.5368	274.742	210.631	128.988	3.99579	0.407759	9.79939	1.13271e-22	7.16429e-21	Trunk_specific
ENSMUSG00000045608	Dbx2	chr15:95521443-95553841	2.10203	1.93231	0.225073	0.118121	271.303	243.058	29.3264	14.8681	139.639	-3.48352	0.357456	-9.74532	1.93169e-22	1.21361e-20	Limbs_specific
ENSMUSG00000030091	Nup210	chr6:90990049-91093811	6.11571	6.22437	11.2661	10.977	1570.54	1570.14	2851.61	2811.31	2200.9	0.85071	0.0873395	9.74026	2.0304e-22	1.27137e-20	Common
ENSMUSG00000042078	Svop	chr5:114164970-114229631	0.0407656	0.0324627	2.57959	2.01587	5.02413	1.02556	269.34	239.129	128.63	6.3863	0.656628	9.7259	2.3383e-22	1.4593e-20	Trunk_specific
ENSMUSG00000043969	Emx2	chr19:59446803-59453789	9.50354	9.30605	3.11084	2.65716	742.566	738.405	256.22	206.914	486.026	-1.66724	0.171537	-9.7194	2.49245e-22	1.55035e-20	Limbs_specific
ENSMUSG00000032625	Thsd7a	chr6:12311608-12749409	3.26977	2.87011	6.76555	6.49656	810.894	702.51	1746.46	1606.99	1216.72	1.14896	0.1184	9.70409	2.89648e-22	1.79572e-20	Common
ENSMUSG00000032060	Cryab	chr9:50662624-50667936	8.73531	9.09163	24.347	25.5339	280.346	282.03	781.008	820.224	540.902	1.5086	0.155477	9.70303	2.92678e-22	1.80854e-20	Trunk_specific
ENSMUSG00000014773	Dll1	chr17:15587615-15597134	2.88497	3.00141	7.27636	8.13679	380.829	398.944	962.369	1035.81	694.488	1.35621	0.140289	9.66731	4.1516e-22	2.54862e-20	Common
ENSMUSG00000053702	Nebl	chr2:17348719-17735854	8.31584	6.24472	2.61741	2.87055	1550.44	1250.16	516.299	586.051	975.739	-1.3492	0.139561	-9.66746	4.14549e-22	2.54862e-20	Common
ENSMUSG00000030077	Chl1	chr6:103487546-103727172	1.1438	1.02542	4.57782	5.12798	190.917	178.448	635.148	600.919	401.358	1.74358	0.180478	9.66092	4.41892e-22	2.70389e-20	Trunk_specific
ENSMUSG00000023473	Celsr3	chr9:108703518-108730168	0.0309985	0.0317371	0.568255	0.583802	14.0676	13.3323	193.709	235.412	114.13	3.96558	0.410556	9.65905	4.50021e-22	2.74469e-20	Trunk_specific
ENSMUSG00000049100	Pcdh10	chr3:45332832-45390058	5.25524	5.37954	2.09213	2.349	1224.88	1247.08	534.049	546.403	888.104	-1.19491	0.123772	-9.65411	4.72262e-22	2.87102e-20	Common
ENSMUSG00000039661	Dusp26	chr8:31579498-31587075	0.37313	0.485861	3.99523	3.72712	23.111	29.7413	263.938	237.89	138.67	3.24997	0.338686	9.59583	8.32429e-22	4.96419e-20	Trunk_specific
ENSMUSG00000030854	Ptpn5	chr7:46727542-46783432	0.105118	0.188846	2.27567	1.73326	12.0579	21.5368	267.796	199.48	125.218	3.8048	0.397041	9.58291	9.43528e-22	5.60891e-20	Trunk_specific
ENSMUSG00000025318	Jph3	chr8:122457301-122517560	0.0984719	0.10859	1.53356	1.58258	13.0627	14.3579	204.513	210.631	110.641	3.92021	0.409348	9.57672	1.00174e-21	5.93619e-20	Trunk_specific
ENSMUSG00000020159	Gabrp	chr11:33500780-33528959	11.6665	10.7422	5.018	4.89069	1401.73	1285.03	608.137	584.812	969.927	-1.16997	0.122499	-9.55089	1.28592e-21	7.52525e-20	Common
ENSMUSG00000049641	Vgll2	chr10:51898597-51904567	9.66733	9.88207	20.9071	22.6435	589.832	598.928	1282.64	1379.02	962.605	1.16151	0.121658	9.54736	1.33045e-21	7.76162e-20	Common
ENSMUSG00000031538	Plat	chr8:23247762-23272860	22.0722	24.2104	41.1361	39.6019	2049.84	2228.55	3826.32	3657.55	2940.57	0.807408	0.0846159	9.54204	1.40052e-21	8.14513e-20	Common
ENSMUSG00000035864	Syt1	chr10:108333510-108846843	0.400611	0.439925	2.0626	2.18474	69.3329	75.8916	358.862	380.376	221.116	2.3469	0.246831	9.50811	1.94163e-21	1.12226e-19	Trunk_specific
ENSMUSG00000038151	Prdm1	chr10:44313172-44334744	4.3164	4.20339	1.23391	1.39461	616.963	631.746	196.024	194.524	409.814	-1.67645	0.176487	-9.49899	2.11928e-21	1.21745e-19	Limbs_specific
ENSMUSG00000038530	Rgs4	chr1:169569045-169575211	2.22768	2.68072	7.35213	7.61021	225.081	286.132	771.747	785.531	517.123	1.60719	0.169578	9.47754	2.60357e-21	1.48657e-19	Trunk_specific
ENSMUSG00000052981	Ube2ql1	chr13:69850950-69888008	10.9724	9.41039	3.63646	2.36904	1074.16	915.827	356.547	230.456	644.247	-1.74769	0.185568	-9.41809	4.59354e-21	2.58352e-19	Limbs_specific
ENSMUSG00000027350	Chgb	chr2:132623197-132636999	0.1106	0.205913	2.06633	2.2374	11.0531	20.5112	207.6	223.022	115.546	3.77153	0.401226	9.4	5.45655e-21	3.05063e-19	Trunk_specific
ENSMUSG00000037843	Vstm2l	chr2:157756572-157786639	0.202123	0.20697	3.5362	4.27289	10.0483	11.2812	177.502	214.348	103.295	4.19677	0.446837	9.39217	5.87743e-21	3.27619e-19	Trunk_specific
ENSMUSG00000044576	Garem2	chr5:30310158-30323376	0.520338	0.525517	2.50514	2.87398	72.3474	70.7638	338.797	397.722	219.907	2.36054	0.251369	9.39073	5.95837e-21	3.31148e-19	Trunk_specific
ENSMUSG00000041120	Nbl1	chr4:138809594-138820304	86.6738	84.0795	53.939	52.4455	5704.39	5503.17	3559.3	3441.97	4552.21	-0.678177	0.0723589	-9.3724	7.08986e-21	3.91715e-19	Common
ENSMUSG00000061911	Myt1l	chr12:29578382-29973212	0	0.0280586	1.65272	1.71894	0	4.10225	290.177	301.079	148.84	7.18453	0.769537	9.33617	9.98809e-21	5.48615e-19	Trunk_specific
ENSMUSG00000049281	Scn3b	chr9:40180512-40202914	1.73178	2.17096	5.95901	5.40458	250.201	262.544	724.671	732.254	492.417	1.5065	0.161839	9.30866	1.29459e-20	7.02858e-19	Trunk_specific
ENSMUSG00000025930	Msc	chr1:14823569-14826214	18.6024	20.8282	36.6787	42.5713	854.101	952.747	1767.3	2019.58	1398.43	1.0657	0.114693	9.29175	1.51774e-20	8.19275e-19	Common
ENSMUSG00000069227	Gprin1	chr13:54884483-54897687	1.30766	1.23121	4.89283	3.7907	201.97	192.806	755.541	578.617	432.233	1.76098	0.191017	9.21897	2.99957e-20	1.59623e-18	Trunk_specific
ENSMUSG00000043857	Mgat5b	chr11:116809688-116877774	1.40527	1.24628	4.25292	3.79937	154.743	170.243	607.365	520.384	363.184	1.79807	0.195069	9.21763	3.0374e-20	1.6118e-18	Trunk_specific
ENSMUSG00000025270	Alas2	chrX:149330370-149353634	16.3074	21.8322	39.9603	44.085	1036.98	1407.07	2590.76	2803.88	1959.67	1.14181	0.124707	9.15596	5.38742e-20	2.8034e-18	Common
ENSMUSG00000036019	Tmtc2	chr10:105023523-105410296	5.61364	5.59366	2.55754	2.4565	1147.51	1129.14	517.071	493.125	821.713	-1.17043	0.128226	-9.12785	6.98732e-20	3.59952e-18	Common
ENSMUSG00000042401	Crtac1	chr19:42256725-42420224	2.78122	2.88225	7.80944	8.58406	204.984	192.806	604.278	621.982	406.013	1.62346	0.17786	9.12775	6.99401e-20	3.59952e-18	Trunk_specific
ENSMUSG00000031351	Zfp185	chrX:72030944-72075149	30.8192	28.5039	17.9929	17.2457	4045.43	3733.05	2340.71	2255	3093.54	-0.758447	0.0831369	-9.12287	7.31609e-20	3.75499e-18	Common
ENSMUSG00000039476	Prrx2	chr2:30724983-30771263	51.1031	42.1879	23.8226	22.7606	2717.05	2241.88	1267.98	1209.27	1859.04	-1.00032	0.109846	-9.10657	8.50266e-20	4.31682e-18	Common
ENSMUSG00000024593	Megf10	chr18:57266161-57430539	5.27224	4.95605	8.93887	9.18935	1378.62	1356.82	2421.74	2455.71	1903.22	0.834089	0.091816	9.08435	1.04324e-19	5.26808e-18	Common
ENSMUSG00000038132	Rbm24	chr13:46571909-46584571	8.49871	7.91637	16.9143	15.5392	962.622	890.188	1922.42	1755.67	1382.73	0.990662	0.109123	9.07843	1.10148e-19	5.54726e-18	Common
ENSMUSG00000056222	Spock1	chr13:57569007-58056146	1.59434	1.6498	4.17332	4.85208	189.912	156.911	568.778	581.095	374.174	1.72837	0.190485	9.07356	1.15191e-19	5.78571e-18	Trunk_specific
ENSMUSG00000074577	Ripor3	chr2:167822085-167852538	6.07934	5.50806	2.19807	2.01685	808.884	728.149	290.949	262.67	522.663	-1.46879	0.162057	-9.0634	1.2645e-19	6.31745e-18	Common
ENSMUSG00000047261	Gap43	chr16:42068804-42161014	18.9548	16.926	35.1728	35.2814	982.719	873.779	1835.99	1825.06	1379.39	0.979615	0.108388	9.03804	1.59506e-19	7.92678e-18	Common
ENSMUSG00000025092	Hspa12a	chr19:58784181-58932086	2.05585	2.36422	5.7372	5.07695	321.544	362.024	939.216	836.331	614.779	1.37945	0.152892	9.02235	1.84098e-19	9.12477e-18	Common
ENSMUSG00000042581	Thsd7b	chr1:129201080-130147015	0.569385	0.721972	2.31037	2.28907	128.618	165.116	528.647	519.144	335.381	1.83567	0.204215	8.98888	2.49762e-19	1.22822e-17	Trunk_specific
ENSMUSG00000052727	Map1b	chr13:99557953-99653048	19.4042	20.6296	30.7821	29.2065	8318.95	8764.46	13162.1	12439.6	10671.3	0.584041	0.065054	8.97778	2.76285e-19	1.34456e-17	Common
ENSMUSG00000020037	Rfx4	chr10:84591925-84742402	0.105464	0.213034	1.65599	1.82048	13.0627	27.6902	214.546	229.217	121.129	3.44659	0.384688	8.95944	3.26341e-19	1.58406e-17	Trunk_specific
ENSMUSG00000025889	Snca	chr6:60708558-60806839	6.20964	7.74312	18.5006	18.5014	288.385	357.921	863.585	858.633	592.131	1.41446	0.158243	8.93854	3.94343e-19	1.9043e-17	Common
ENSMUSG00000068859	Sp9	chr2:73102268-73107815	1.66615	1.77485	0.256448	0.316891	275.322	291.26	43.2178	52.0384	165.459	-2.58583	0.2893	-8.9382	3.95553e-19	1.90525e-17	Limbs_specific
ENSMUSG00000098087	Gm17750	chr13:84173415-84212891	0.156235	0.0533272	14.761	10.7518	3.01448	1.02556	292.492	210.631	126.791	6.95837	0.78331	8.8833	6.49061e-19	3.07894e-17	Trunk_specific
ENSMUSG00000038700	Hoxb5	chr11:96194337-96196946	0.363448	0.439659	3.74738	3.38321	20.0965	28.7157	239.242	205.675	123.432	3.19217	0.359912	8.86931	7.36023e-19	3.47392e-17	Trunk_specific
ENSMUSG00000012428	Steap4	chr5:8010456-8032213	6.53152	6.15167	2.43496	2.12661	755.628	707.638	282.459	244.085	497.453	-1.46819	0.165658	-8.86283	7.80115e-19	3.65448e-17	Common
ENSMUSG00000000214	Th	chr7:142446488-142484865	0.0309454	0.0316253	3.84353	3.3332	2.00965	2.05112	263.166	221.782	122.252	6.90275	0.779639	8.85377	8.46096e-19	3.93414e-17	Trunk_specific
ENSMUSG00000044361	BC024139	chr15:76003719-76010756	0.0434895	0.0786613	1.6622	2.03469	4.0193	6.15337	152.034	189.568	87.9438	5.0684	0.57315	8.84305	9.31365e-19	4.31993e-17	Trunk_specific
ENSMUSG00000021071	Trim9	chr12:70291306-70394388	0.441601	0.888541	3.19171	3.26996	57.275	117.94	454.559	468.345	274.53	2.39817	0.272117	8.81302	1.21823e-18	5.60894e-17	Trunk_specific
ENSMUSG00000027318	Adam33	chr2:130892736-130905734	26.4373	21.9294	12.8054	12.4493	2073.96	1835.76	989.38	1035.81	1483.73	-0.950403	0.107879	-8.80991	1.25246e-18	5.75242e-17	Common
ENSMUSG00000022489	Pde1b	chr15:103411460-103438479	2.19692	2.04954	6.55318	5.47297	259.245	242.033	750.91	656.674	477.216	1.49196	0.169516	8.80132	1.35218e-18	6.18024e-17	Common
ENSMUSG00000037188	Grhl3	chr4:135269198-135300941	15.9133	16.0825	8.21066	8.40159	1645.9	1645	858.955	859.872	1252.43	-0.937097	0.106933	-8.76341	1.89439e-18	8.55436e-17	Common
ENSMUSG00000017943	Gdap1l1	chr2:163280395-163297244	0.0338857	0.0389532	4.41753	4.77521	1.00483	2.05112	311.014	299.84	153.478	7.64847	0.87296	8.76154	1.92601e-18	8.67628e-17	Trunk_specific
ENSMUSG00000027612	Mmp24	chr2:155617261-155660286	0.0486789	0.0344905	2.14544	0.917813	6.02895	4.10225	282.459	116.467	102.264	5.30576	0.610601	8.68941	3.64317e-18	1.61028e-16	Trunk_specific
ENSMUSG00000079471	Mymx	chr17:45911896-45913028	8.06478	8.43515	22.0703	24.8419	225.081	224.598	605.05	674.021	432.187	1.50596	0.17439	8.63559	5.84222e-18	2.55224e-16	Trunk_specific
ENSMUSG00000027199	Gatm	chr2:122424947-122441784	9.46758	9.05698	17.4881	18.3763	830.99	789.683	1541.95	1602.04	1191.17	0.955193	0.110739	8.62562	6.37464e-18	2.77193e-16	Common
ENSMUSG00000056054	S100a8	chr3:90576284-90577342	1.36046	1.33504	9.91738	14.0858	24.1158	23.5879	182.132	252.758	120.648	3.18298	0.369756	8.60833	7.4134e-18	3.19405e-16	Trunk_specific
ENSMUSG00000015085	Entpd2	chr2:25285885-25291333	0.939669	1.22462	4.97088	4.76991	67.3233	88.1984	364.265	340.727	215.128	2.18244	0.253755	8.60057	7.9318e-18	3.40958e-16	Trunk_specific
ENSMUSG00000032186	Tmod2	chr9:75472902-75518607	8.09663	9.79584	17.2491	17.2254	763.667	903.52	1775.02	1618.14	1265.09	1.02682	0.119782	8.57237	1.01374e-17	4.33786e-16	Common
ENSMUSG00000021986	Amer2	chr14:60610707-60625646	1.09343	1.08633	3.69686	3.74272	118.569	110.761	419.059	420.024	267.103	1.87117	0.218289	8.57198	1.01723e-17	4.34288e-16	Trunk_specific
ENSMUSG00000027827	Kcnab1	chr3:64856616-65285640	3.96075	3.48597	1.0919	1.01971	448.152	390.739	113.447	110.272	265.652	-1.90534	0.222325	-8.57008	1.03412e-17	4.39503e-16	Limbs_specific
ENSMUSG00000021508	Cxcl14	chr13:56436455-56444364	132.085	124.123	83.6288	86.9244	8820.35	8272.19	5591.31	5797.32	7120.29	-0.586268	0.0684491	-8.56502	1.08056e-17	4.57167e-16	Common
ENSMUSG00000025255	Zfhx4	chr3:5283585-5480917	10.3199	12.3974	6.36773	6.43338	3702.78	3793.56	2370.81	2300.84	3042	-0.681547	0.0795715	-8.56521	1.07878e-17	4.57167e-16	Common
ENSMUSG00000029096	Htra3	chr5:35809366-35837126	42.5617	42.0329	27.3858	26.1175	4171.03	4107.38	2671.79	2548.64	3374.71	-0.664175	0.0778748	-8.52875	1.47932e-17	6.16164e-16	Common
ENSMUSG00000075334	Rprm	chr2:53974104-53975564	15.4163	14.3176	6.14122	5.36533	823.957	760.967	331.08	287.45	550.863	-1.35173	0.15864	-8.52072	1.58559e-17	6.58966e-16	Common
ENSMUSG00000025777	Gdap1	chr1:17215585-17234495	0.0906919	0.0857232	1.14058	1.19018	13.0627	12.3067	165.154	172.222	90.6864	3.73217	0.438954	8.50242	1.85684e-17	7.68296e-16	Trunk_specific
ENSMUSG00000025229	Pitx3	chr19:46124123-46136765	6.72639	6.33705	16.5273	15.2285	310.491	323.052	806.476	758.273	549.573	1.30576	0.154032	8.47723	2.30626e-17	9.47988e-16	Common
ENSMUSG00000010175	Prox1	chr1:189850231-189902911	2.26595	2.23569	4.85023	4.68619	430.065	413.302	970.858	932.973	686.8	1.17542	0.138717	8.47355	2.38019e-17	9.76243e-16	Common
ENSMUSG00000023078	Cxcl13	chr5:96104809-96108927	0.287472	0.760445	5.06967	5.21239	12.0579	32.818	226.122	220.543	122.885	3.3188	0.393241	8.4396	3.18431e-17	1.29755e-15	Trunk_specific
ENSMUSG00000059182	Skap2	chr6:51834401-51989529	5.25975	6.61454	13.5548	12.1308	428.055	467.656	1051.12	961.47	727.076	1.16981	0.13919	8.40441	4.30001e-17	1.74086e-15	Common
ENSMUSG00000030108	Slc6a13	chr6:121277185-121314692	0.443947	0.542989	2.93948	3.24543	36.1737	48.2014	246.959	260.192	147.881	2.58746	0.309308	8.36531	5.99557e-17	2.41171e-15	Trunk_specific
ENSMUSG00000040972	Igsf21	chr4:139754156-139974095	0.208813	0.256585	2.35041	2.47821	15.0724	18.4601	170.556	183.373	96.8655	3.39935	0.408005	8.33164	7.97293e-17	3.19342e-15	Trunk_specific
ENSMUSG00000041912	Tdrkh	chr3:94320579-94341975	2.93229	2.97692	6.85992	6.88477	197.951	197.934	568.006	560.032	380.98	1.51096	0.18142	8.32856	8.18345e-17	3.26383e-15	Trunk_specific
ENSMUSG00000016458	Wt1	chr2:104956873-105003961	0.264889	0.210362	1.8841	2.11293	19.0917	17.4346	168.241	195.763	100.133	3.31385	0.398594	8.31385	9.2645e-17	3.68715e-15	Trunk_specific
ENSMUSG00000027574	Nkain4	chr2:180576564-180596492	4.34472	5.18644	17.0853	17.2721	132.637	145.63	461.505	452.238	298.002	1.71595	0.206477	8.31062	9.52044e-17	3.781e-15	Trunk_specific
ENSMUSG00000068122	Agtr2	chrX:21350782-21355403	199.869	193.277	141.735	139.75	23950	23084.4	17071	16696.9	20200.6	-0.477932	0.0576814	-8.28573	1.1739e-16	4.62298e-15	Common
ENSMUSG00000067889	Sptbn2	chr19:4761194-4802388	2.04176	2.33683	3.96322	3.95828	517.485	541.497	1077.36	1148.56	821.225	1.07051	0.129427	8.2712	1.32613e-16	5.21157e-15	Common
ENSMUSG00000041420	Meis3	chr7:15909014-15920429	8.38627	8.40539	17.4352	17.1503	530.548	526.113	1102.83	1094.04	813.383	1.05609	0.127809	8.26302	1.42029e-16	5.56997e-15	Common
ENSMUSG00000024053	Emilin2	chr17:71559166-71618551	31.5402	30.2915	20.3468	18.7695	4120.79	4148.4	2652.5	2691.13	3403.2	-0.630242	0.0763033	-8.25969	1.4605e-16	5.71573e-15	Common
ENSMUSG00000042751	Nmnat2	chr1:152830748-152995007	0.516715	0.630039	2.40174	2.48208	87.4198	83.0706	342.656	344.444	214.398	2.01059	0.243854	8.24505	1.6509e-16	6.43405e-15	Trunk_specific
ENSMUSG00000030411	Nova2	chr7:18659812-18699244	0.0658132	0.117935	0.646103	0.801417	20.0965	35.8947	200.654	244.085	125.183	2.98846	0.362512	8.24375	1.66893e-16	6.49087e-15	Trunk_specific
ENSMUSG00000025083	Afap1l2	chr19:56900792-56996660	5.2322	5.51039	11.0915	10.1131	689.31	700.459	1403.04	1314.59	1026.85	0.968807	0.117664	8.23368	1.81551e-16	7.03184e-15	Common
ENSMUSG00000033007	Asic4	chr1:75427079-75450987	0.106035	0.114489	2.20627	2.423	8.0386	9.23006	141.23	157.354	78.9631	4.11069	0.499443	8.23055	1.86359e-16	7.17367e-15	Trunk_specific
[truncated: 3,017 more rows]

## Sheet: Supplementary Data 5
List of chondrogenic enhancers and their assigned tissue specificity (mm39)
chr	start	end	category
[truncated: 2,704 more rows]

## Sheet: Supplementary Data 6
List of non-chondrogenic enhancers (mm39)
[truncated: 880 more rows]

[truncated: 15 more sheets: Supplementary Data 7, Supplementary Data 8, Supplementary Data 9, Supplementary Data 10, Supplementary Data 11, Supplementary Data 12, Supplementary Data 13, Supplementary Data 14, Supplementary Data 15, Supplementary Data 16, Supplementary Data 17, Supplementary Data 18, Supplementary Data 19, Supplementary Data 20, Supplementary Data 21]
