# Supplementary material for: Pre-hypertrophic chondrogenic enhancer landscape of limb and axial skeleton development
Source: Nat Commun. 2024 Jun 6;15:4820. doi: 10.1038/s41467-024-49203-2 (PMC11156918; doi:10.1038/s41467-024-49203-2)
Supplement: Supplementary file 7 — Source Data [file 41467_2024_49203_MOESM7_ESM.xlsx]

## Sheet: Source Data 1
Source Data supporting Figure 5 and Figure S12
Figure 5B and Figure S12A
gene_id	gene_short_name	Name_Limbs_del(Col2a1_CE)vsControl_l2fc	Name_Limbs_del(Col2a1_CE)vsControl_padj	Name_Trunk_del(Col2a1_CE)vsControl_l2fc	Name_Trunk_del(Col2a1_CE)vsControl_padj	FPKM_Limbs_Control_1	FPKM_Limbs_Control_2	FPKM_Limbs_Control_3	FPKM_Limbs_Control_4	FPKM_Limbs_del(Col2a1_CE)_1	FPKM_Limbs_del(Col2a1_CE)_2	FPKM_Limbs_del(Col2a1_CE)_3	FPKM_Limbs_del(Col2a1_CE)_4	FPKM_Trunk_Control_1	FPKM_Trunk_Control_2	FPKM_Trunk_Control_3	FPKM_Trunk_Control_4	FPKM_Trunk_del(Col2a1_CE)_1	FPKM_Trunk_del(Col2a1_CE)_2	FPKM_Trunk_del(Col2a1_CE)_3	FPKM_Trunk_del(Col2a1_CE)_4
ENSMUSG00000022483	Col2a1	-0.0957455	0.897225	-0.337866	0.000435748	605.58	646.713	548.605	886.25	514.53	401.771	827.428	779.992	789.273	788.7	947.453	793.477	695.34	575.322	738.377	600.252
ENSMUSG_eGFP_SV40pA	eGFP_SV40pA	-0.567488	0.0613637	-0.794753	3.20505e-14	23.353	23.3383	16.5195	32.7293	15.6343	12.0962	19.4294	17.9016	17.6027	20.5306	21.6652	21.1528	12.3443	11.1773	12.4725	10.1963
Figure 5D
gene_id	gene_short_name	Name_Limbs_del(Fgfr3_CE)vsControl_l2fc	Name_Limbs_del(Fgfr3_CE)vsControl_padj	Name_Trunk_del(Fgfr3_CE)vsControl_l2fc	Name_Trunk_del(Fgfr3_CE)vsControl_padj	FPKM_Limbs_Control_1	FPKM_Limbs_Control_2	FPKM_Limbs_Control_3	FPKM_Limbs_Control_4	FPKM_Limbs_del(Fgfr3_CE)_1	FPKM_Limbs_del(Fgfr3_CE)_2	FPKM_Limbs_del(Fgfr3_CE)_3	FPKM_Limbs_del(Fgfr3_CE)_4	FPKM_Trunk_Control_1	FPKM_Trunk_Control_2	FPKM_Trunk_Control_3	FPKM_Trunk_Control_4	FPKM_Trunk_del(Fgfr3_CE)_1	FPKM_Trunk_del(Fgfr3_CE)_2	FPKM_Trunk_del(Fgfr3_CE)_3	FPKM_Trunk_del(Fgfr3_CE)_4
ENSMUSG00000054252	Fgfr3	-1.96166	2.29722e-36	-1.65917	1.18395e-100	29.4372	30.3721	25.6626	40.0907	6.41167	10.3862	8.93573	8.05602	27.4625	24.8943	28.2708	23.998	10.0075	6.81921	9.49158	7.86427
Figure 5F
gene_id	gene_short_name	Name_Limbs_del(Hhip_CE)vsControl_l2fc	Name_Limbs_del(Hhip_CE)vsControl_padj	Name_Trunk_del(Hhip_CE)vsControl_l2fc	Name_Trunk_del(Hhip_CE)vsControl_padj	FPKM_Limbs_Control_1	FPKM_Limbs_Control_2	FPKM_Limbs_Control_3	FPKM_Limbs_Control_4	FPKM_Limbs_del(Hhip_CE)_1	FPKM_Limbs_del(Hhip_CE)_2	FPKM_Limbs_del(Hhip_CE)_3	FPKM_Limbs_del(Hhip_CE)_4	FPKM_Trunk_Control_1	FPKM_Trunk_Control_2	FPKM_Trunk_Control_3	FPKM_Trunk_Control_4	FPKM_Trunk_del(Hhip_CE)_1	FPKM_Trunk_del(Hhip_CE)_2	FPKM_Trunk_del(Hhip_CE)_3	FPKM_Trunk_del(Hhip_CE)_4
ENSMUSG00000064325	Hhip	-0.21349	0.00842118	0.148845	0.487855	5.61635	5.79769	5.38096	5.99787	4.58089	5.11187	5.03494	5.04354	2.61094	2.73332	2.66048	2.56419	2.95848	3.43113	2.9171	2.23969
Figure 5H
gene_id	gene_short_name	Name_Limbs_del(Nkx3-2_CE)vsControl_l2fc	Name_Limbs_del(Nkx3-2_CE)vsControl_padj	Name_Trunk_del(Nkx3-2_CE)vsControl_l2fc	Name_Trunk_del(Nkx3-2_CE)vsControl_padj	FPKM_Limbs_Control_1	FPKM_Limbs_Control_2	FPKM_Limbs_Control_3	FPKM_Limbs_Control_4	FPKM_Limbs_del(Nkx3-2_CE)_1	FPKM_Limbs_del(Nkx3-2_CE)_2	FPKM_Limbs_del(Nkx3-2_CE)_3	FPKM_Limbs_del(Nkx3-2_CE)_4	FPKM_Trunk_Control_1	FPKM_Trunk_Control_2	FPKM_Trunk_Control_3	FPKM_Trunk_Control_4	FPKM_Trunk_del(Nkx3-2_CE)_1	FPKM_Trunk_del(Nkx3-2_CE)_2	FPKM_Trunk_del(Nkx3-2_CE)_3	FPKM_Trunk_del(Nkx3-2_CE)_4
ENSMUSG00000049691	Nkx3-2	-0.375012	0.0225642	-0.645295	0.00563164	5.07606	4.93665	4.92731	6.34213	3.44473	4.25329	4.19421	4.62648	5.04664	2.93467	3.65446	3.18532	2.10583	2.50169	2.65235	1.79438
